# Supplementary material for: Nanogenerator Neuromodulation to Enable Locomotion Rehabilitation for Spinal Cord Injury via Epidural Electrical Stimulation
Source: Adv Sci (Weinh). 2025 May 23;12(24):2501425. doi: 10.1002/advs.202501425 (PMC12199601; doi:10.1002/advs.202501425)
Supplement: Supplementary file 2 — Supporting Information [file ADVS-12-2501425-s006.xlsx]

## Sheet: Figure 2
d																e																						f						g+h
Voltage (V)					Current (μA)						Charge (nC)					Voltage (V)							Current (μA)							Charge (nC)								Pressure (kPa)	Voltage (V)	Pressure (kPa)	Current (μA)			R/Ω	Voltage (V)	Current (μA)	Power density (W/m2)
Time(s)	Tribo	Piezo	Hybrid		Time(s)	Tribo	Piezo	Hybrid		Time(s)	Tribo	Piezo	Hybrid			Time(s)	1Hz	2Hz	3Hz	4Hz	5Hz		Time(s)	1Hz	2Hz	3Hz	4Hz	5Hz		Time(s)	1Hz	2Hz	3Hz	4Hz	5Hz
-23.0534	0.13867	-0.12406	0.11842		-9.979	-0.00021576	4.24e-05	-0.00046522		-9.979	0.26643	-0.18936	-0.46575			-9.9898	-0.10271	-0.265	0.12477	-0.05428	-0.1514		-9.979	-0.000653045	0.00107	0.00121	0.00364	0.00055138		-9.979	-3.7715e-06	0.00897	-0.47821	0.49202	0.248
-23.0525	0.13867	-0.12096	0.11842		-9.9786	-0.00022604	4.24e-05	-0.00046522		-9.9786	0.2663	-0.18933	-0.46569			-9.9894	-0.10592	-0.25838	0.12477	-0.44196	-0.1514		-9.9786	-0.000684142	0.00109	0.00123	0.00333	0.00055138		-9.9786	-3.8517e-06	0.00893	-0.47826	0.49299	0.25964
-23.0515	0.13867	-0.11475	0.11842		-9.9782	-0.00023631	4.24e-05	-0.00045652		-9.9782	0.26621	-0.1893	-0.46563			-9.989	-0.11235	-0.24513	0.12477	-0.75211	-0.1514		-9.9782	-0.000684142	0.00103	0.00116	0.00302	0.00055138		-9.9782	3.41779e-05	0.00893	-0.47826	0.49361	0.27127			4	12.12	3	0.25			0	4.91	11.66
-23.0506	0.13867	-0.10855	0.11842		-9.9778	-0.00025686	3.188e-05	-0.00045652		-9.9778	0.2661	-0.18928	-0.46554			-9.9886	-0.11875	-0.23188	0.12477	-1.00799	-0.15722		-9.9778	-0.000668594	0.000921039	0.00104	0.0027	0.000496242		-9.9778	3.40977e-05	0.00889	-0.47831	0.49401	0.28284			16.6667	14.22	10.6667	0.38			50		11.61
-23.0497	0.13867	-0.10235	0.11842		-9.9774	-0.00026714	3.188e-05	-0.00045652		-9.9774	0.26594	-0.18924	-0.46548			-9.9882	-0.12839	-0.21863	0.12477	-1.21734	-0.15722		-9.9774	-0.000684142	0.00085678	0.000964912	0.00221	0.000413535		-9.9774	7.21272e-05	0.00889	-0.47836	0.49423	0.29441			29.6667	16.1	16.6667	0.545			100	5.05
-23.0488	0.14302	-0.0946	0.12212		-9.977	-0.00027741	2.12e-05	-0.00045652		-9.977	0.26573	-0.18921	-0.46541			-9.9878	-0.13802	-0.20207	0.12867	-1.39568	-0.16886		-9.977	-0.00071524	0.00085678	0.000964912	0.00168	0.000330828		-9.977	7.2047e-05	0.00889	-0.47842	0.49418	0.30592			40	17.91	29.6667	0.735			500		11.67	0.1809
-23.0479	0.14734	-0.08684	0.12582		-9.9766	-0.00027741	2.12e-05	-0.00044783		-9.9766	0.26553	-0.1892	-0.46536			-9.9874	-0.15085	-0.1855	0.13257	-1.53524	-0.17469		-9.9766	-0.000792983	0.000899619	0.00101	0.00116	0.000192983		-9.9766	0.000110077	0.00885	-0.47847	0.49401	0.3173			55	20.39	40	0.92			800	4.86
-23.0469	0.15168	-0.07909	0.12952		-9.9762	-0.00028769	1.06e-05	-0.00044783		-9.9762	0.26529	-0.18919	-0.46533			-9.987	-0.1637	-0.16894	0.13647	-1.6438	-0.18633		-9.9762	-0.000886275	0.000942458	0.00106	0.000703658	0.000110276		-9.9762	0.000109996	0.00885	-0.47852	0.49373	0.32855			65.3333	21.7	48.6667	1.1025			1000
-23.046	0.16034	-0.07133	0.13693		-9.9758	-0.00029796	1.06e-05	-0.00044783		-9.9758	0.26504	-0.18916	-0.46528			-9.9866	-0.17975	-0.15238	0.14427	-1.72909	-0.19216		-9.9758	-0.000964019	0.000942458	0.00106	0.000305938	2.7569e-05		-9.9758	0.000148026	0.00885	-0.47852	0.49327	0.33956			73.5	23.9	57.3333	1.295			3000	4.86	11.53	0.187
-23.0451	0.16468	-0.06358	0.14062		-9.9754	-0.00029796	0	-0.00044783		-9.9754	0.26471	-0.18915	-0.46526			-9.9862	-0.19258	-0.13582	0.14816	-1.77561	-0.2038		-9.9754	-0.00101	0.0008782	0.000989036	-0.000152969	-2.7569e-05		-9.9754	0.000186055	0.00885	-0.47857	0.49282	0.35037			84	25.21	67.3333	1.5125			5000
-23.0441	0.17334	-0.05428	0.14802		-9.975	-0.00030823	-1.06e-05	-0.00043478		-9.975	0.26435	-0.18915	-0.46524			-9.9858	-0.21185	-0.11594	0.15596	-1.79887	-0.21545		-9.975	-0.00101	0.000771102	0.000868421	-0.000673064	-5.5138e-05		-9.975	0.000185975	0.00881	-0.47863	0.49231	0.36094			98.3333	26.9	73				8000	4.98
-23.0432	0.182	-0.04652	0.15543		-9.9746	-0.00030823	-1.06e-05	-0.00043478		-9.9746	0.26399	-0.18915	-0.46526			-9.9854	-0.22789	-0.09938	0.16376	-1.78336	-0.22127		-9.9746	-0.000995116	0.000642585	0.000723686	-0.00125	-0.000110276		-9.9746	0.000224005	0.00881	-0.47868	0.49174	0.37119			109.667	29.22	83.3333	1.675			10000		11.47
-23.0423	0.19501	-0.04032	0.16653		-9.9742	-0.00030823	-2.12e-05	-0.00042699		-9.9742	0.26354	-0.18916	-0.46528			-9.985	-0.24395	-0.08613	0.17546	-1.73684	-0.23292		-9.9742	-0.000995116	0.000578327	0.000651317	-0.00184	-0.000192983		-9.9742	0.000223925	0.00881	-0.47873	0.49123	0.38112			118.667	31.83	98.3333	1.968			30000	5.2
-23.0414	0.20368	-0.03257	0.17393		-9.9738	-0.00030823	-3.188e-05	-0.00042699		-9.9738	0.26305	-0.18918	-0.4653			-9.9846	-0.2632	-0.06957	0.18326	-1.65155	-0.23292		-9.9738	-0.00101	0.000599746	0.000675439	-0.00236	-0.00030326		-9.9738	0.000261954	0.00881	-0.47878	0.49072	0.39068			130	33.6	107.667	2.23			50000			0.1881
-23.0405	0.21667	-0.02637	0.18503		-9.9734	-0.00030823	-4.24e-05	-0.00042699		-9.9734	0.26253	-0.18919	-0.46534			-9.9842	-0.27924	-0.05632	0.19495	-1.53524	-0.23874		-9.9734	-0.00107	0.000642585	0.000723686	-0.00278	-0.000413535		-9.9734	0.000261874	0.00881	-0.47878	0.49032	0.39986			141.667	36.46	124.333	2.4025			80000		11.66
-23.0395	0.23401	-0.02016	0.19983		-9.973	-0.00030823	-4.24e-05	-0.00042699		-9.973	0.26191	-0.18921	-0.46539			-9.9838	-0.29529	-0.04307	0.21055	-1.38792	-0.23874		-9.973	-0.00115	0.000664005	0.000747805	-0.00324	-0.000523811		-9.973	0.000261794	0.00881	-0.47884	0.48992	0.40866			150.667	37.04	141.667	2.6275			100000	5.02
-23.0386	0.24701	-0.01396	0.21094		-9.9726	-0.00030823	-5.308e-05	-0.00042699		-9.9726	0.26126	-0.18924	-0.46545			-9.9834	-0.31133	-0.02982	0.22225	-1.19408	-0.23292		-9.9726	-0.00123	0.000599746	0.000675439	-0.00373	-0.000606518		-9.9726	0.000299823	0.00881	-0.47889	0.4897	0.41703			158.2	37	150.667	2.67			500000	5.02	11.55	0.1933
-23.0377	0.26435	-0.00931	0.22574		-9.9722	-0.00029796	-6.36e-05	-0.00041729		-9.9722	0.26058	-0.18928	-0.46554			-9.983	-0.32739	-0.01988	0.23785	-0.97697	-0.22127		-9.9722	-0.00126	0.000471229	0.000530701	-0.00423	-0.000634087		-9.9722	0.000299743	0.00885	-0.47894	0.48953	0.42489			166.667	37.29	166.667	2.66			800000
-23.0368	0.28168	-0.00465	0.24054		-9.9718	-0.00029796	-7.428e-05	-0.00041729		-9.9718	0.25984	-0.18931	-0.46564			-9.9826	-0.34024	-0.00994	0.25344	-0.72885	-0.20963		-9.9718	-0.00126	0.000321293	0.000361842	-0.0047	-0.000661656		-9.9718	0.000337773	0.00885	-0.47899	0.48953	0.43231									1000000	5.02
-23.0358	0.30334	-0.00155	0.25904		-9.9714	-0.00028769	-7.428e-05	-0.00041729		-9.9714	0.25903	-0.18935	-0.46573			-9.9822	-0.34985	-0.00332	0.27293	-0.45747	-0.19216		-9.9714	-0.00123	0.000235615	0.000265351	-0.00511	-0.000689225		-9.9714	0.000337692	0.00885	-0.47899	0.48964	0.43929									2000000	6.29	11.22	0.2354
-23.0349	0.32502	0	0.27755		-9.971	-0.00028769	-8.48e-05	-0.00041729		-9.971	0.25818	-0.18939	-0.46584			-9.9818	-0.35949	0	0.29243	-0.17058	-0.16304		-9.971	-0.0012	0.000235615	0.000265351	-0.00548	-0.000744363		-9.971	0.000337612	0.00885	-0.47905	0.48992	0.44576									3000000
-23.034	0.35102	0.00155	0.29976		-9.9706	-0.00027741	-9.548e-05	-0.00041729		-9.9706	0.25724	-0.18943	-0.46593			-9.9814	-0.36591	0.00332	0.31583	0.12406	-0.13393		-9.9706	-0.0012	0.000257034	0.000289473	-0.00594	-0.00082707		-9.9706	0.000375642	0.00885	-0.4791	0.49038	0.45174									4000000	9.52	10.76	0.3416
-23.0331	0.38135	0.0031	0.32565		-9.9702	-0.00027741	-9.548e-05	-0.00041729		-9.9702	0.25626	-0.18948	-0.46605			-9.981	-0.37233	0.00663	0.34311	0.43421	-0.09899		-9.9702	-0.00124	0.000278454	0.000313597	-0.00642	-0.000909777		-9.9702	0.000375562	0.00885	-0.47915	0.49094	0.45721									5000000
-23.0322	0.41601	0.00155	0.35526		-9.9698	-0.00026714	-0.000106	-0.00041729		-9.9698	0.25521	-0.18953	-0.46616			-9.9806	-0.37233	0.00332	0.37431	0.73661	-0.05823		-9.9698	-0.00131	0.000214195	0.000241229	-0.00685	-0.000964915		-9.9698	0.000413591	0.00889	-0.4792	0.49168	0.46218									6000000		10.28	0.4225
-23.0312	0.45502	0	0.38856		-9.9694	-0.00025686	-0.00011668	-0.00041729		-9.9694	0.25411	-0.18956	-0.46626			-9.9802	-0.37233	0	0.4094	1.03125	-0.00582		-9.9694	-0.00135	0.000107098	0.000120614	-0.00716	-0.000992485		-9.9694	0.000413511	0.00889	-0.47926	0.49253	0.46664									7000000
-23.0303	0.49836	-0.00155	0.42557		-9.969	-0.00025686	-0.0001272	-0.00041729		-9.969	0.25294	-0.18961	-0.46638			-9.9798	-0.36912	-0.00332	0.44839	1.32589	0.05241		-9.969	-0.00138	-2.14195e-05	-2.41229e-05	-0.00734	-0.00102		-9.969	0.000413431	0.00889	-0.47931	0.49355	0.47067									8000000
-23.0294	0.55037	-0.00465	0.46998		-9.9686	-0.00024659	-0.0001272	-0.00041729		-9.9686	0.25171	-0.18965	-0.46646			-9.9794	-0.3627	-0.00994	0.49518	1.59727	0.11646		-9.9686	-0.00137	-0.000128517	-0.000144737	-0.00765	-0.000992485		-9.9686	0.000413351	0.00889	-0.47936	0.49469	0.47412									9000000
-23.0285	0.61103	-0.00931	0.52179		-9.9682	-0.00023631	-0.00013788	-0.00042699		-9.9682	0.25041	-0.18969	-0.46656			-9.979	-0.35628	-0.01988	0.54977	1.85315	0.19216		-9.9682	-0.00132	-0.000192776	-0.000217106	-0.00808	-0.000964915		-9.9682	0.00045138	0.00893	-0.47941	0.496	0.47714									10000000	16.4	9.4	0.5143
-23.0275	0.6847	-0.01396	0.58469		-9.9678	-0.00023631	-0.0001484	-0.00042699		-9.9678	0.24911	-0.18973	-0.46665			-9.9786	-0.34664	-0.02982	0.61605	2.07801	0.2795		-9.9678	-0.00127	-0.000171356	-0.000192982	-0.00847	-0.000964915		-9.9678	0.0004513	0.00893	-0.47947	0.49736	0.47972									30000000	26.93	7.23	0.649
-23.0266	0.76704	-0.02016	0.655		-9.9674	-0.00022604	-0.0001484	-0.00043478		-9.9674	0.24769	-0.18975	-0.46671			-9.9782	-0.33381	-0.04307	0.69013	2.27961	0.38431		-9.9674	-0.00124	-0.000149937	-0.000168859	-0.00881	-0.000992485		-9.9674	0.00045122	0.00893	-0.47952	0.49877	0.48179									50000000		6.03
-23.0257	0.87104	-0.02637	0.74382		-9.967	-0.00022604	-0.00015908	-0.00043478		-9.967	0.24628	-0.18976	-0.46676			-9.9778	-0.32097	-0.05632	0.78371	2.45019	0.50659		-9.967	-0.00126	-0.000149937	-0.000168859	-0.0089	-0.00102		-9.967	0.00045114	0.00897	-0.47957	0.50025	0.48349									80000000		4.64	0.532
-23.0248	0.98804	-0.03257	0.84373		-9.9666	-0.00021576	-0.0001696	-0.00044783		-9.9666	0.24481	-0.18979	-0.4668			-9.9774	-0.30814	-0.06957	0.88898	2.58976	0.65799		-9.9666	-0.00129	-0.000235615	-0.000265351	-0.00893	-0.00108		-9.9666	0.000489169	0.00897	-0.47962	0.50184	0.48475									90000000	37.42
-23.0238	1.13538	-0.04032	0.96956		-9.9662	-0.00021576	-0.0001696	-0.00044783		-9.9662	0.2433	-0.18979	-0.4668			-9.977	-0.29208	-0.08613	1.02155	2.69055	0.8385		-9.9662	-0.00134	-0.000364132	-0.000410088	-0.00906	-0.00108		-9.9662	0.000489089	0.00897	-0.47968	0.50337	0.48563									100000000		3.33
-23.0229	1.31739	-0.04652	1.12497		-9.9658	-0.00021576	-0.0001802	-0.00045652		-9.9658	0.24176	-0.18976	-0.46676			-9.9766	-0.27604	-0.09938	1.1853	2.76034	1.08306		-9.9658	-0.00134	-0.000492649	-0.000554823	-0.00933	-0.00105		-9.9658	0.000489009	0.00902	-0.47978	0.5049	0.4862									200000000	41.74	1.85	0.462
-23.022	1.54707	-0.05428	1.32111		-9.9654	-0.00020549	-0.0001802	-0.00046522		-9.9654	0.24018	-0.18974	-0.46668			-9.9762	-0.25678	-0.11594	1.39196	2.79135	1.3975		-9.9654	-0.00131	-0.000556907	-0.000627192	-0.00967	-0.000992485		-9.9654	0.000488929	0.00902	-0.47983	0.50643	0.48639									300000000	44.66	1.08	0.2871
-23.0211	1.84175	-0.06048	1.57275		-9.965	-0.00020549	-0.0001908	-0.00047391		-9.965	0.23855	-0.1897	-0.46659			-9.9758	-0.23752	-0.12919	1.65709	2.79135	1.81093		-9.965	-0.00124	-0.000578327	-0.000651317	-0.00989	-0.000937346		-9.965	0.000488848	0.00902	-0.47989	0.50791	0.48626									400000000		0.69	0.1611
-23.0202	2.2231	-0.06823	1.8984		-9.9646	-0.00020549	-0.0001908	-0.00047391		-9.9646	0.23693	-0.18965	-0.46646			-9.9754	-0.21826	-0.14575	2.00021	2.75258	2.32917		-9.9646	-0.00117	-0.000556907	-0.000627192	-0.00995	-0.000909777		-9.9646	0.000488768	0.00902	-0.47994	0.50933	0.48582									500000000	48.88
-23.0192	2.70412	-0.07443	2.30916		-9.9642	-0.00020549	-0.0001908	-0.00048696		-9.9642	0.2353	-0.18959	-0.46631			-9.975	-0.199	-0.159	2.43299	2.69055	2.95222		-9.9642	-0.00114	-0.000535488	-0.00060307	-0.00989	-0.000909777		-9.9642	0.000488688	0.00902	-0.48004	0.51063	0.48519									600000000
-23.0183	3.28915	-0.08064	2.80875		-9.9638	-0.00020549	-0.0002014	-0.00049565		-9.9638	0.23368	-0.18951	-0.46614			-9.9746	-0.17975	-0.17225	2.95937	2.59751	3.68591		-9.9638	-0.00114	-0.000599746	-0.000675439	-0.00989	-0.000937346		-9.9638	0.000488608	0.00906	-0.4801	0.51182	0.48431									700000000	51.57	0.15	0.0681
-23.0174	3.98251	-0.08529	3.40083		-9.9634	-0.00020549	-0.0002014	-0.00050435		-9.9634	0.23201	-0.18945	-0.46599			-9.9742	-0.16048	-0.18219	3.58321	2.4812	4.53023		-9.9634	-0.00117	-0.000706844	-0.000796054	-0.01001	-0.000964915		-9.9634	0.000488528	0.00906	-0.4802	0.5129	0.48324									800000000
-23.0165	4.78853	-0.08994	4.08914		-9.963	-0.00020549	-0.000212	-0.00051304		-9.963	0.23039	-0.18939	-0.46581			-9.9738	-0.14444	-0.19213	4.30843	2.34939	5.47936		-9.963	-0.0012	-0.000835361	-0.00094079	-0.01015	-0.000964915		-9.963	0.000488447	0.00906	-0.48025	0.51375	0.48205									900000000
-23.0155	5.70724	-0.0946	4.87367		-9.9626	-0.00020549	-0.000212	-0.00052609		-9.9626	0.2288	-0.18933	-0.46569			-9.9734	-0.12839	-0.20207	5.13503	2.20207	6.53331		-9.9626	-0.0012	-0.000942458	-0.00106	-0.01027	-0.000964915		-9.9626	0.000488367	0.00906	-0.48036	0.51449	0.48066									1000000000	53.62
-23.0146	6.73428	-0.0977	5.7507		-9.9622	-0.00020549	-0.0002226	-0.00053478		-9.9622	0.22718	-0.18929	-0.46558			-9.973	-0.11235	-0.20869	6.05909	2.04699	7.68625		-9.9622	-0.00115	-0.000963878	-0.00109	-0.01027	-0.000909777		-9.9622	0.000488287	0.00906	-0.48041	0.515	0.47922									2000000000	57.27	0.13	0.0357
-23.0137	7.86965	-0.09924	6.72025		-9.9618	-0.00020549	-0.0002226	-0.00054348		-9.9618	0.22564	-0.18925	-0.46549			-9.9726	-0.0995	-0.212	7.08064	1.88416	8.93818		-9.9618	-0.00109	-0.000921039	-0.00104	-0.01024	-0.000882208		-9.9618	0.000488207	0.00906	-0.48052	0.51528	0.47771									3000000000
-23.0128	9.10472	-0.1008	7.77492		-9.9614	-0.00020549	-0.0002226	-0.00055217		-9.9614	0.22409	-0.18923	-0.46543			-9.9722	-0.08987	-0.21532	8.19187	1.72909	10.2833		-9.9614	-0.00103	-0.000899619	-0.00101	-0.01024	-0.00085464		-9.9614	0.000488127	0.00906	-0.48062	0.51534	0.4762									4000000000	59.1	0.12	0.0246
-23.0118	10.4394	-0.1008	8.9147		-9.961	-0.00021576	-0.0002332	-0.00056087		-9.961	0.22263	-0.18921	-0.46541			-9.9718	-0.08025	-0.21532	9.39277	1.56626	11.7215		-9.961	-0.000995116	-0.000921039	-0.00104	-0.01024	-0.000882208		-9.961	0.000449937	0.00906	-0.48067	0.51517	0.47463									5000000000
-23.0109	11.8608	-0.09924	10.1285		-9.9606	-0.00021576	-0.0002332	-0.00057391		-9.9606	0.22116	-0.18921	-0.46539			-9.9714	-0.07383	-0.212	10.6716	1.40343	13.2355		-9.9606	-0.000979568	-0.00101	-0.00113	-0.01021	-0.000937346		-9.9606	0.000449856	0.00906	-0.48078	0.51472	0.47312									6000000000
-23.01	13.3602	-0.0977	11.4089		-9.9602	-0.00021576	-0.0002332	-0.00058261		-9.9602	0.21979	-0.18921	-0.46541			-9.971	-0.06741	-0.20869	12.0207	1.25611	14.8135		-9.9602	-0.00101	-0.00111	-0.00125	-0.01021	-0.00102		-9.9602	0.000449776	0.00906	-0.48088	0.51398	0.47167									7000000000	59.8
-23.0091	14.929	-0.0946	12.7485		-9.9598	-0.00021576	-0.0002438	-0.0005913		-9.9598	0.21849	-0.18923	-0.46543			-9.9706	-0.06419	-0.20207	13.4322	1.11654	16.4265		-9.9598	-0.00103	-0.0012	-0.00135	-0.01024	-0.00105		-9.9598	0.000411586	0.00902	-0.48099	0.51301	0.47022									8000000000
-23.0082	16.5453	-0.09149	14.1288		-9.9594	-0.00021576	-0.0002438	-0.0006		-9.9594	0.21723	-0.18924	-0.46548			-9.9702	-0.06098	-0.19544	14.8865	0.97697	18.0394		-9.9594	-0.00103	-0.00124	-0.0014	-0.01024	-0.00108		-9.9594	0.000411506	0.00902	-0.48109	0.51171	0.4689									9000000000
-23.0072	18.1747	-0.08684	15.5202		-9.959	-0.00022604	-0.0002438	-0.00061304		-9.959	0.216	-0.18925	-0.46549			-9.9698	-0.06098	-0.1855	16.3525	0.86067	19.6232		-9.959	-0.000979568	-0.00122	-0.00137	-0.0103	-0.00108		-9.959	0.000411426	0.00902	-0.4812	0.51012	0.46771									9900000000	60.25	0.12	0.0239
-23.0063	19.7912	-0.08374	16.9005		-9.9586	-0.00022604	-0.0002544	-0.00061304		-9.9586	0.21491	-0.18926	-0.46551			-9.9694	-0.06741	-0.17888	17.8069	0.75211	21.1431		-9.9586	-0.000917373	-0.00118	-0.00133	-0.01027	-0.00108		-9.9586	0.000373236	0.00902	-0.4813	0.5083	0.46664
-23.0054	21.3642	-0.07754	18.2439		-9.9582	-0.00022604	-0.0002544	-0.00062174		-9.9582	0.21385	-0.18928	-0.46554			-9.969	-0.07062	-0.16563	19.2222	0.65132	22.5638		-9.9582	-0.000839629	-0.00116	-0.0013	-0.01021	-0.0011		-9.9582	0.000373156	0.00897	-0.48141	0.50615	0.4657
-23.0045	22.8593	-0.07288	19.5206		-9.9578	-0.00022604	-0.0002544	-0.00063043		-9.9578	0.21288	-0.18928	-0.46554			-9.9686	-0.08025	-0.15569	20.5674	0.55827	23.8623		-9.9578	-0.000808532	-0.00118	-0.00133	-0.01006	-0.00119		-9.9578	0.000373075	0.00897	-0.48151	0.50371	0.46494
-23.0035	24.246	-0.06668	20.7048		-9.9574	-0.00022604	-0.0002544	-0.00063043		-9.9574	0.21199	-0.18928	-0.46556			-9.9682	-0.08987	-0.14244	21.8151	0.48849	24.992		-9.9574	-0.000808532	-0.00126	-0.00142	-0.00998	-0.0013		-9.9574	0.000334885	0.00893	-0.48162	0.50104	0.46431
-23.0026	25.4854	-0.06203	21.7631		-9.957	-0.00021576	-0.0002544	-0.00063043		-9.957	0.21118	-0.18928	-0.46556			-9.9678	-0.10592	-0.1325	22.9302	0.4187	25.9411		-9.957	-0.000808532	-0.00135	-0.00152	-0.01001	-0.00141		-9.957	0.000334805	0.00893	-0.48172	0.49804	0.46387
-23.0017	26.5601	-0.05583	22.6808		-9.9566	-0.00021576	-0.0002544	-0.00063043		-9.9566	0.21044	-0.18929	-0.46558			-9.9674	-0.12196	-0.11925	23.8972	0.36443	26.6865		-9.9566	-0.000808532	-0.00139	-0.00157	-0.01006	-0.00149		-9.9566	0.000296615	0.00889	-0.48183	0.4948	0.46356
-23.0008	27.4355	-0.04962	23.4284		-9.9562	-0.00021576	-0.0002544	-0.00063043		-9.9562	0.20979	-0.18929	-0.46558			-9.967	-0.13802	-0.106	24.6848	0.3179	27.2221		-9.9562	-0.000777435	-0.00137	-0.00154	-0.01001	-0.00155		-9.9562	0.000296535	0.00889	-0.48193	0.49134	0.4635
-22.9998	28.1028	-0.04342	23.9983		-9.9558	-0.00020549	-0.0002544	-0.00063043		-9.9558	0.20923	-0.1893	-0.4656			-9.9666	-0.15727	-0.09275	25.2852	0.28689	27.5308		-9.9558	-0.000699691	-0.00131	-0.00147	-0.00983	-0.00159		-9.9558	0.000296455	0.00885	-0.48199	0.48765	0.46356
-22.9989	28.5448	-0.03877	24.3757		-9.9554	-0.00020549	-0.0002544	-0.00063043		-9.9554	0.20874	-0.1893	-0.46563			-9.9662	-0.17654	-0.08282	25.6829	0.24812	27.6181		-9.9554	-0.000637496	-0.00126	-0.00142	-0.00958	-0.00165		-9.9554	0.000258265	0.00885	-0.48209	0.48368	0.46381
-22.998	28.7659	-0.03257	24.5644		-9.955	-0.00019522	-0.0002544	-0.00063043		-9.955	0.20829	-0.18931	-0.46564			-9.9658	-0.199	-0.06957	25.8818	0.20935	27.4842		-9.955	-0.000559753	-0.00124	-0.0014	-0.00946	-0.00171		-9.955	0.000258185	0.00881	-0.48209	0.47954	0.46425
-22.9971	28.7615	-0.02791	24.5607		-9.9546	-0.00019522	-0.0002544	-0.00063043		-9.9546	0.20793	-0.18933	-0.46569			-9.9654	-0.21826	-0.05963	25.8779	0.17834	27.1231		-9.9546	-0.000513107	-0.00126	-0.00142	-0.00946	-0.00185		-9.9546	0.000219995	0.00877	-0.48209	0.47523	0.46488
-22.9962	28.5275	-0.02326	24.3609		-9.9542	-0.00018494	-0.0002438	-0.00062174		-9.9542	0.20764	-0.18936	-0.46575			-9.965	-0.24073	-0.04969	25.6673	0.14732	26.5525		-9.9542	-0.000482009	-0.00131	-0.00147	-0.00943	-0.00198		-9.9542	0.000219915	0.00877	-0.48209	0.47075	0.4657
-22.9952	28.0725	-0.02016	23.9723		-9.9538	-0.00017467	-0.0002438	-0.00062174		-9.9538	0.20735	-0.18938	-0.4658			-9.9646	-0.25999	-0.04307	25.2579	0.10855	25.7781		-9.9538	-0.000450912	-0.00135	-0.00152	-0.0093	-0.00212		-9.9538	0.000219834	0.00873	-0.48199	0.4661	0.46658
-22.9943	27.4051	-0.01706	23.4025		-9.9534	-0.00016439	-0.0002438	-0.00061304		-9.9534	0.20715	-0.18941	-0.46588			-9.9642	-0.28245	-0.03644	24.6575	0.06978	24.7998		-9.9534	-0.000419815	-0.00133	-0.0015	-0.00902	-0.00221		-9.9534	0.000181644	0.00873	-0.48188	0.46133	0.46765
-22.9934	26.5341	-0.01396	22.6586		-9.953	-0.0001542	-0.0002332	-0.00061304		-9.953	0.20695	-0.18944	-0.46595			-9.9638	-0.30172	-0.02982	23.8738	0.03102	23.6468		-9.953	-0.000342071	-0.00126	-0.00142	-0.00872	-0.00228		-9.953	0.000181564	0.00869	-0.48167	0.45651	0.4689
-22.9925	25.4681	-0.01241	21.7483		-9.9526	-0.0001542	-0.0002332	-0.0006		-9.9526	0.20679	-0.18948	-0.46605			-9.9634	-0.32097	-0.0265	22.9146	-0.01551	22.3308		-9.9526	-0.000248779	-0.00118	-0.00133	-0.00853	-0.00234		-9.9526	0.000181484	0.00865	-0.48146	0.45152	0.47016
-22.9915	24.2373	-0.01241	20.6973		-9.9522	-0.00014384	-0.0002332	-0.0005913		-9.9522	0.20663	-0.18951	-0.46614			-9.963	-0.34024	-0.0265	21.8073	-0.06978	20.8868		-9.9522	-0.000155487	-0.00111	-0.00125	-0.00844	-0.00242		-9.9522	0.000181404	0.00865	-0.48115	0.44652	0.47161
-22.9906	22.8549	-0.01086	19.5169		-9.9518	-0.00013365	-0.0002226	-0.00058261		-9.9518	0.20646	-0.18956	-0.46625			-9.9626	-0.35628	-0.02319	20.5635	-0.11631	19.3495		-9.9518	-4.67705e-05	-0.00109	-0.00123	-0.00835	-0.00251		-9.9518	0.000181324	0.00861	-0.48078	0.44148	0.47305
-22.9897	21.3642	-0.01086	18.2439		-9.9514	-0.00012329	-0.0002226	-0.00057391		-9.9514	0.2063	-0.1896	-0.46635			-9.9622	-0.37233	-0.02319	19.2222	-0.17058	17.754		-9.9514	3.10974e-05	-0.00109	-0.00123	-0.00814	-0.00261		-9.9514	0.000143134	0.00861	-0.48031	0.43643	0.47463
-22.9888	19.7868	-0.01241	16.8968		-9.951	-0.0001131	-0.000212	-0.00056087		-9.951	0.20609	-0.18965	-0.46646			-9.9618	-0.38195	-0.0265	17.803	-0.24037	16.1237		-9.951	0.000108965	-0.00111	-0.00125	-0.00781	-0.00275		-9.951	0.000143053	0.00857	-0.47973	0.43132	0.47614
-22.9879	18.1618	-0.01396	15.5091		-9.9506	-9.255e-05	-0.000212	-0.00055217		-9.9506	0.20589	-0.18969	-0.46656			-9.9614	-0.39159	-0.02982	16.3408	-0.31015	14.5049		-9.9506	0.000186584	-0.00111	-0.00125	-0.00744	-0.0029		-9.9506	0.000142973	0.00857	-0.4791	0.42627	0.47771
-22.9869	16.5193	-0.01551	14.1066		-9.9502	-8.22e-05	-0.0002014	-0.00053478		-9.9502	0.2056	-0.18973	-0.46665			-9.961	-0.39801	-0.03313	14.8631	-0.38769	12.9152		-9.9502	0.000279876	-0.00103	-0.00116	-0.00716	-0.00301		-9.9502	0.000142893	0.00857	-0.47831	0.42128	0.47928
-22.986	14.8899	-0.01861	12.7152		-9.9498	-7.2e-05	-0.0001908	-0.00052609		-9.9498	0.20524	-0.18975	-0.46671			-9.9606	-0.40122	-0.03975	13.3971	-0.47298	11.3839		-9.9498	0.000388717	-0.000921039	-0.00104	-0.00694	-0.00307		-9.9498	0.000142813	0.00853	-0.47742	0.41634	0.48079
-22.9851	13.3039	-0.02171	11.3608		-9.9494	-6.165e-05	-0.0001908	-0.00051304		-9.9494	0.20484	-0.18978	-0.46679			-9.9602	-0.40122	-0.04638	11.97	-0.58153	9.9339		-9.9494	0.000513107	-0.000813941	-0.000916667	-0.00666	-0.00308		-9.9494	0.000180842	0.00853	-0.47637	0.41147	0.48224
-22.9841	11.7828	-0.02481	10.0619		-9.949	-5.145e-05	-0.0001802	-0.00050435		-9.949	0.2043	-0.18979	-0.46683			-9.9598	-0.39801	-0.053	10.6015	-0.69784	8.56551		-9.949	0.000653045	-0.000749683	-0.000844299	-0.00631	-0.00311		-9.949	0.000180762	0.00853	-0.47522	0.40664	0.48362
-22.9832	10.3441	-0.02946	8.83329		-9.9486	-4.11e-05	-0.0001802	-0.00049565		-9.9486	0.2037	-0.1898	-0.46685			-9.9594	-0.39159	-0.06294	9.30699	-0.82965	7.29029		-9.9486	0.000792983	-0.000728263	-0.000820174	-0.00588	-0.0032		-9.9486	0.000180682	0.00853	-0.47385	0.40193	0.48488
-22.9823	8.99637	-0.03412	7.68241		-9.9482	-3.091e-05	-0.0001696	-0.00048696		-9.9482	0.20296	-0.18981	-0.46686			-9.959	-0.38195	-0.07288	8.09439	-0.98473	6.10242		-9.9482	0.000917373	-0.000749683	-0.000844299	-0.00541	-0.00331		-9.9482	0.000180602	0.00853	-0.47233	0.3974	0.48595
-22.9814	7.74832	-0.03877	6.61663		-9.9478	-2.055e-05	-0.0001696	-0.00047391		-9.9478	0.20211	-0.18981	-0.46686			-9.9586	-0.37233	-0.08282	6.97146	-1.17082	5.00771		-9.9478	0.00101	-0.000728263	-0.000820174	-0.00501	-0.0034		-9.9478	0.000218631	0.00853	-0.4706	0.39291	0.48689
-22.9805	6.59994	-0.04497	5.63599		-9.9474	-1.027e-05	-0.00015908	-0.00046522		-9.9474	0.20114	-0.18981	-0.46686			-9.9582	-0.35628	-0.09607	5.93823	-1.38017	3.99452		-9.9474	0.00112	-0.000664005	-0.000747805	-0.0047	-0.00347		-9.9474	0.000218551	0.00853	-0.46866	0.38855	0.48764
-22.9795	5.55124	-0.04962	4.74044		-9.947	0	-0.00015908	-0.00045652		-9.947	0.2	-0.1898	-0.46685			-9.9578	-0.34343	-0.106	4.99466	-1.62829	3.06868		-9.947	0.00123	-0.000578327	-0.000651317	-0.00441	-0.00353		-9.947	0.000218471	0.00853	-0.4665	0.38435	0.48821
-22.9786	4.59786	-0.05583	3.92632		-9.9466	0	-0.0001484	-0.00044783		-9.9466	0.1987	-0.1898	-0.46685			-9.9574	-0.32418	-0.11925	4.13688	-1.91518	2.23018		-9.9466	0.00135	-0.00044981	-0.000506579	-0.00395	-0.00353		-9.9466	0.000256501	0.00853	-0.46409	0.38026	0.48852
-22.9777	3.74416	-0.06203	3.1973		-9.9462	1.027e-05	-0.0001484	-0.00044783		-9.9462	0.19724	-0.18979	-0.46683			-9.957	-0.30493	-0.1325	3.36876	-2.24084	1.47902		-9.9462	0.00148	-0.000364132	-0.000410088	-0.00333	-0.00353		-9.9462	0.00025642	0.00853	-0.46147	0.37635	0.48859
-22.9768	2.99012	-0.06668	2.5534		-9.9458	2.055e-05	-0.0001484	-0.00043478		-9.9458	0.19561	-0.18979	-0.46683			-9.9566	-0.28566	-0.14244	2.69033	-2.62852	0.80939		-9.9458	0.00162	-0.000321293	-0.000361842	-0.00281	-0.00353		-9.9458	0.00029445	0.00853	-0.45858	0.37255	0.4884
-22.9759	2.3271	-0.07288	1.98722		-9.9454	2.055e-05	-0.0001484	-0.00042699		-9.9454	0.19379	-0.18979	-0.4668			-9.9562	-0.2632	-0.15569	2.09379	-3.07049	0.21545		-9.9454	0.00176	-0.000299873	-0.000337719	-0.00242	-0.00353		-9.9454	0.00029437	0.00857	-0.45538	0.36886	0.48789
-22.9749	1.76375	-0.07909	1.50614		-9.945	2.055e-05	-0.0001484	-0.00042699		-9.945	0.19179	-0.18978	-0.46679			-9.9558	-0.24073	-0.16894	1.58691	-3.58224	-0.29697		-9.945	0.00187	-0.000299873	-0.000337719	-0.00214	-0.00356		-9.945	0.000332399	0.00857	-0.45192	0.36534	0.48708
-22.974	1.28272	-0.08374	1.09537		-9.9446	3.091e-05	-0.0001484	-0.00042699		-9.9446	0.1896	-0.18976	-0.46676			-9.9554	-0.21826	-0.17888	1.15411	-4.15602	-0.73951		-9.9446	0.00198	-0.000278454	-0.000313597	-0.00174	-0.00361		-9.9446	0.000332319	0.00857	-0.44819	0.36194	0.48595
-22.9731	0.88837	-0.08839	0.75863		-9.9442	3.091e-05	-0.0001484	-0.00041729		-9.9442	0.18724	-0.18976	-0.46674			-9.955	-0.19579	-0.18882	0.79931	-4.79958	-1.13547		-9.9442	0.00205	-0.000192776	-0.000217106	-0.00119	-0.00364		-9.9442	0.000370349	0.00861	-0.44415	0.35859	0.48444
-22.9721	0.56335	-0.09304	0.48107		-9.9438	4.11e-05	-0.00015908	-0.00041729		-9.9438	0.18464	-0.18974	-0.4667			-9.9546	-0.17654	-0.19875	0.50687	-5.51292	-1.49649		-9.9438	0.00215	-8.5678e-05	-9.64912e-05	-0.000642471	-0.00367		-9.9438	0.000370268	0.00865	-0.4398	0.35542	0.48261
-22.9712	0.29468	-0.09615	0.25164		-9.9434	4.11e-05	-0.00015908	-0.00041729		-9.9434	0.18188	-0.18974	-0.46668			-9.9542	-0.15406	-0.20538	0.26513	-6.30381	-1.83422		-9.9434	0.00222	2.14195e-05	2.41229e-05	-0.000122375	-0.00364		-9.9434	0.000408298	0.00865	-0.43512	0.3523	0.48035
-22.9703	0.06501	-0.1008	0.05551		-9.943	4.11e-05	-0.00015908	-0.00041729		-9.943	0.17891	-0.1897	-0.46661			-9.9538	-0.13481	-0.21532	0.05849	-7.16447	-2.14866		-9.943	0.00231	8.5678e-05	9.64912e-05	0.000305938	-0.00361		-9.943	0.000408218	0.00869	-0.43019	0.34929	0.47777
-22.9694	-0.13867	-0.10235	-0.11842		-9.9426	4.11e-05	-0.0001696	-0.00042699		-9.9426	0.17575	-0.18969	-0.46656			-9.9534	-0.11875	-0.21863	-0.12477	-8.09492	-2.43398		-9.9426	0.00243	0.000107098	0.000120614	0.000703658	-0.00356		-9.9426	0.000446247	0.00873	-0.42489	0.34628	0.47475
-22.9685	-0.31201	-0.10545	-0.26644		-9.9422	4.11e-05	-0.0001802	-0.00042699		-9.9422	0.17241	-0.18966	-0.4665			-9.953	-0.10271	-0.22525	-0.28073	-9.08741	-2.69019		-9.9422	0.00252	8.5678e-05	9.64912e-05	0.00113	-0.00353		-9.9422	0.000446167	0.00877	-0.41928	0.34339	0.47136
-22.9675	-0.4637	-0.107	-0.39597		-9.9418	4.11e-05	-0.0001802	-0.00042699		-9.9418	0.16888	-0.18965	-0.46646			-9.9526	-0.08987	-0.22857	-0.4172	-10.1342	-2.91728		-9.9418	0.00259	8.5678e-05	9.64912e-05	0.00159	-0.00353		-9.9418	0.000446087	0.00877	-0.41335	0.34055	0.46758
-22.9666	-0.5937	-0.107	-0.50698		-9.9414	4.11e-05	-0.0001908	-0.00042699		-9.9414	0.16519	-0.18963	-0.4664			-9.9522	-0.08025	-0.22857	-0.53417	-11.2352	-3.09779		-9.9414	0.00265	0.000128517	0.000144737	0.00208	-0.00353		-9.9414	0.000484116	0.00881	-0.4071	0.33772	0.46337
-22.9657	-0.69336	-0.107	-0.59209		-9.941	4.11e-05	-0.0002014	-0.00043478		-9.941	0.16133	-0.1896	-0.46635			-9.9518	-0.07062	-0.22857	-0.62384	-12.375	-3.2259		-9.941	0.00269	0.000214195	0.000241229	0.00251	-0.00356		-9.941	0.000484036	0.00885	-0.40054	0.33488	0.45872
-22.9648	-0.76704	-0.10545	-0.655		-9.9406	4.11e-05	-0.000212	-0.00044783		-9.9406	0.1573	-0.18959	-0.46631			-9.9514	-0.06419	-0.22525	-0.69013	-13.5459	-3.30159		-9.9406	0.00271	0.000299873	0.000337719	0.00284	-0.00356		-9.9406	0.000483956	0.00889	-0.39367	0.33199	0.45369
-22.9639	-0.81038	-0.1039	-0.69201		-9.9402	4.11e-05	-0.0002226	-0.00044783		-9.9402	0.15316	-0.18956	-0.46626			-9.951	-0.06098	-0.22194	-0.72912	-14.7321	-3.31906		-9.9402	0.00272	0.000364132	0.000410088	0.00315	-0.0035		-9.9402	0.000521986	0.00893	-0.38648	0.32915	0.44822
-22.9629	-0.81904	-0.10235	-0.69941		-9.9398	5.145e-05	-0.0002332	-0.00044783		-9.9398	0.14885	-0.18956	-0.46625			-9.9506	-0.06098	-0.21863	-0.73692	-15.9184	-3.27248		-9.9398	0.00274	0.000385551	0.00043421	0.00358	-0.00344		-9.9398	0.000521905	0.00897	-0.37898	0.3262	0.44237
-22.962	-0.79304	-0.09924	-0.67721		-9.9394	5.145e-05	-0.0002544	-0.00045652		-9.9394	0.14443	-0.18956	-0.46625			-9.9502	-0.06419	-0.212	-0.71353	-17.0893	-3.16767		-9.9394	0.00277	0.000364132	0.000410088	0.00401	-0.00337		-9.9394	0.000521825	0.00902	-0.37121	0.32319	0.43608
-22.9611	-0.73237	-0.0946	-0.6254		-9.939	5.145e-05	-0.000265	-0.00046522		-9.939	0.13988	-0.18955	-0.46623			-9.9498	-0.06741	-0.20207	-0.65894	-18.229	-2.99298		-9.939	0.0028	0.000342712	0.000385964	0.00435	-0.00331		-9.939	0.000521745	0.00906	-0.36313	0.32007	0.42948
-22.9601	-0.63269	-0.09149	-0.54029		-9.9386	5.145e-05	-0.0002756	-0.00046522		-9.9386	0.13524	-0.18956	-0.46625			-9.9494	-0.07383	-0.19544	-0.56926	-19.3147	-2.75424		-9.9386	0.0028	0.000321293	0.000361842	0.00457	-0.00325		-9.9386	0.000521665	0.0091	-0.35473	0.3169	0.42244
-22.9592	-0.49402	-0.08684	-0.42187		-9.9382	5.145e-05	-0.0002862	-0.00047391		-9.9382	0.13053	-0.18958	-0.46629			-9.949	-0.08346	-0.1855	-0.44449	-20.3382	-2.44563		-9.9382	0.00277	0.000364132	0.000410088	0.00477	-0.00325		-9.9382	0.000521585	0.00914	-0.34613	0.31355	0.41502
-22.9583	-0.32502	-0.08064	-0.27755		-9.9378	5.145e-05	-0.0003074	-0.00047391		-9.9378	0.12574	-0.18959	-0.46633			-9.9486	-0.09308	-0.17225	-0.29243	-21.2763	-2.0846		-9.9378	0.00272	0.00044981	0.000506579	0.00511	-0.00323		-9.9378	0.000521504	0.00918	-0.33731	0.31009	0.40722
-22.9574	-0.12134	-0.07599	-0.10361		-9.9374	5.145e-05	-0.000318	-0.00048696		-9.9374	0.12086	-0.18963	-0.4664			-9.9482	-0.10592	-0.16232	-0.10917	-22.1059	-1.67118		-9.9374	0.00266	0.000514068	0.000578948	0.00551	-0.00323		-9.9374	0.000521424	0.00922	-0.32823	0.30646	0.39911
-22.9565	0.10834	-0.06978	0.09252		-9.937	5.145e-05	-0.0003286	-0.00048696		-9.937	0.11599	-0.18965	-0.46646			-9.9478	-0.12196	-0.14907	0.09748	-22.8348	-1.21699		-9.937	0.00259	0.000535488	0.00060307	0.00588	-0.0032		-9.937	0.000483234	0.00926	-0.31894	0.30266	0.39068
-22.9555	0.36402	-0.06513	0.31085		-9.9366	5.145e-05	-0.0003498	-0.00048696		-9.9366	0.11111	-0.18968	-0.46655			-9.9474	-0.14123	-0.13913	0.32752	-23.4397	-0.72204		-9.9366	0.00253	0.000514068	0.000578948	0.00609	-0.00311		-9.9366	0.000483154	0.0093	-0.3095	0.29863	0.38188
-22.9546	0.63269	-0.05893	0.54029		-9.9362	5.145e-05	-0.0003604	-0.00048696		-9.9362	0.1062	-0.18971	-0.46663			-9.947	-0.16048	-0.12588	0.56926	-23.9049	-0.20963		-9.9362	0.0025	0.000471229	0.000530701	0.00628	-0.00301		-9.9362	0.000483074	0.00934	-0.2999	0.29449	0.37282
-22.9537	0.91437	-0.05273	0.78083		-9.9358	5.145e-05	-0.0003816	-0.00049565		-9.9358	0.10128	-0.18975	-0.46671			-9.9466	-0.17975	-0.11263	0.8227	-24.2306	0.31444		-9.9358	0.00246	0.00042839	0.000482457	0.00648	-0.00292		-9.9358	0.000444884	0.00938	-0.29014	0.29012	0.36352
-22.9528	1.20472	-0.04807	1.02876		-9.9354	5.145e-05	-0.0003922	-0.00048696		-9.9354	0.0964	-0.18978	-0.46679			-9.9462	-0.20222	-0.10269	1.08393	-24.4243	0.84432		-9.9354	0.00241	0.00042839	0.000482457	0.00685	-0.0029		-9.9354	0.000444804	0.00942	-0.28032	0.28552	0.35396
-22.9519	1.4994	-0.04187	1.2804		-9.935	5.145e-05	-0.0004028	-0.00048696		-9.935	0.09153	-0.1898	-0.46685			-9.9458	-0.22468	-0.08944	1.34906	-24.4632	1.36839		-9.935	0.00231	0.000471229	0.000530701	0.00722	-0.00287		-9.935	0.000406614	0.00946	-0.27046	0.28076	0.34415
-22.9509	1.78975	-0.03567	1.52835		-9.9346	5.145e-05	-0.0004134	-0.00048696		-9.9346	0.08674	-0.18983	-0.46689			-9.9454	-0.24395	-0.07619	1.61031	-24.3623	1.87498		-9.9346	0.00221	0.000514068	0.000578948	0.00753	-0.00287		-9.9346	0.000406534	0.0095	-0.26054	0.27582	0.33409
-22.95	2.07142	-0.03101	1.76888		-9.9342	6.165e-05	-0.000424	-0.00048696		-9.9342	0.08203	-0.18983	-0.46691			-9.945	-0.26641	-0.06625	1.86374	-24.1142	2.34664		-9.9342	0.00208	0.000556907	0.000627192	0.00781	-0.00281		-9.9342	0.000368344	0.0095	-0.25067	0.2706	0.3239
-22.9491	2.3401	-0.02637	1.99832		-9.9338	6.165e-05	-0.0004346	-0.00048696		-9.9338	0.07739	-0.18983	-0.46689			-9.9446	-0.28887	-0.05632	2.10548	-23.742	2.78918		-9.9338	0.00198	0.000556907	0.000627192	0.00808	-0.00274		-9.9338	0.000368263	0.00954	-0.24081	0.26527	0.31353
-22.9481	2.59144	-0.02171	2.21295		-9.9334	6.165e-05	-0.00044348	-0.00047391		-9.9334	0.0728	-0.1898	-0.46685			-9.9442	-0.30814	-0.04638	2.33162	-23.2303	3.18514		-9.9334	0.0019	0.000514068	0.000578948	0.00844	-0.00264		-9.9334	0.000330073	0.00958	-0.23105	0.25965	0.30302
-22.9472	2.81678	-0.01706	2.40538		-9.933	6.165e-05	-0.00045652	-0.00046522		-9.933	0.06838	-0.18978	-0.46679			-9.9438	-0.32739	-0.03644	2.53437	-22.6023	3.53451		-9.933	0.00183	0.00044981	0.000506579	0.00893	-0.00258		-9.933	0.000329993	0.00962	-0.22134	0.25393	0.29246
-22.9463	3.01612	-0.01241	2.5756		-9.9326	6.165e-05	-0.00046522	-0.00046522		-9.9326	0.06403	-0.18973	-0.46665			-9.9434	-0.34343	-0.0265	2.71372	-21.8734	3.81983		-9.9326	0.00177	0.000406971	0.000458333	0.00936	-0.00254		-9.9326	0.000291803	0.00962	-0.21179	0.24797	0.28177
-22.9454	3.18514	-0.00931	2.71993		-9.9322	6.165e-05	-0.00047826	-0.00045652		-9.9322	0.0598	-0.18968	-0.46653			-9.943	-0.35949	-0.01988	2.86579	-21.0514	4.04693		-9.9322	0.00168	0.000406971	0.000458333	0.00983	-0.00248		-9.9322	0.000291723	0.00966	-0.2024	0.2419	0.27102
-22.9445	3.31947	-0.0062	2.83465		-9.9318	6.165e-05	-0.00047826	-0.00044783		-9.9318	0.0557	-0.18961	-0.46638			-9.9426	-0.37233	-0.01325	2.98666	-20.1443	4.20997		-9.9318	0.00155	0.00044981	0.000506579	0.0103	-0.00242		-9.9318	0.000253533	0.00966	-0.19316	0.23566	0.26026
-22.9435	3.42347	-0.00465	2.92345		-9.9314	5.145e-05	-0.00048696	-0.00043478		-9.9314	0.05176	-0.18955	-0.46623			-9.9422	-0.38195	-0.00994	3.08023	-19.1906	4.30896		-9.9314	0.00141	0.000492649	0.000554823	0.01083	-0.00237		-9.9314	0.000253453	0.0097	-0.18414	0.22925	0.24951
-22.9426	3.49281	-0.0031	2.98267		-9.931	5.145e-05	-0.00048696	-0.00042699		-9.931	0.04798	-0.18949	-0.46608			-9.9418	-0.38837	-0.00663	3.14262	-18.1826	4.34972		-9.931	0.00129	0.000492649	0.000554823	0.01157	-0.00228		-9.931	0.000215263	0.0097	-0.17537	0.22272	0.23876
-22.9417	3.53182	-0.00155	3.01598		-9.9306	5.145e-05	-0.0005	-0.00041729		-9.9306	0.04433	-0.18944	-0.46595			-9.9414	-0.39159	-0.00332	3.17772	-17.1513	4.33225		-9.9306	0.00118	0.000471229	0.000530701	0.01245	-0.00224		-9.9306	0.000215183	0.00974	-0.16687	0.21609	0.22807
-22.9408	3.53614	-0.00155	3.01967		-9.9302	4.11e-05	-0.0005	-0.00040758		-9.9302	0.04079	-0.18939	-0.46584			-9.941	-0.3948	-0.00332	3.18161	-16.1123	4.25655		-9.9302	0.0011	0.000406971	0.000458333	0.01334	-0.00212		-9.9302	0.000176993	0.00974	-0.15863	0.20933	0.21744
-22.9398	3.51448	-0.00155	3.00118		-9.9298	4.11e-05	-0.0005	-0.00039788		-9.9298	0.03746	-0.18936	-0.46575			-9.9406	-0.39159	-0.00332	3.16212	-15.0733	4.14009		-9.9298	0.00106	0.000342712	0.000385964	0.01419	-0.00204		-9.9298	0.000176913	0.00974	-0.15071	0.20253	0.20688
-22.9389	3.46249	-0.0031	2.95677		-9.9294	3.091e-05	-0.0005	-0.00038817		-9.9294	0.03429	-0.18934	-0.46571			-9.9402	-0.38837	-0.00663	3.11533	-14.042	3.97705		-9.9294	0.00101	0.000321293	0.000361842	0.01515	-0.00195		-9.9294	0.000138723	0.00974	-0.1431	0.19566	0.1965
-22.938	3.39315	-0.00465	2.89756		-9.929	3.091e-05	-0.0005087	-0.00037847		-9.929	0.03129	-0.18933	-0.46569			-9.9398	-0.37874	-0.00994	3.05295	-13.0341	3.7849		-9.929	0.000932922	0.000342712	0.000385964	0.01627	-0.00191		-9.929	0.000138642	0.00978	-0.13581	0.1888	0.18619
-22.9371	3.30213	-0.0062	2.81984		-9.9286	2.055e-05	-0.0005087	-0.00036877		-9.9286	0.0284	-0.18935	-0.46573			-9.9394	-0.36591	-0.01325	2.97106	-12.0726	3.56363		-9.9286	0.000824081	0.000385551	0.00043421	0.01768	-0.00182		-9.9286	0.000100453	0.00978	-0.12893	0.18188	0.17613
-22.9362	3.1938	-0.00931	2.72733		-9.9282	1.027e-05	-0.0005087	-0.00035906		-9.9282	0.02571	-0.18938	-0.4658			-9.939	-0.35307	-0.01988	2.87359	-11.1344	3.31906		-9.9282	0.000684142	0.000406971	0.000458333	0.01921	-0.00176		-9.9282	0.000100372	0.00978	-0.12242	0.17496	0.16619
-22.9352	3.07247	-0.01396	2.62372		-9.9278	0	-0.0005087	-0.00033965		-9.9278	0.02316	-0.18941	-0.4659			-9.9386	-0.33703	-0.02982	2.76442	-10.2582	3.06868		-9.9278	0.000559753	0.000406971	0.000458333	0.02075	-0.00168		-9.9278	6.21823e-05	0.00978	-0.11629	0.16809	0.15651
-22.9343	2.94247	-0.01706	2.5127		-9.9274	-1.027e-05	-0.0005	-0.00032995		-9.9274	0.0208	-0.18948	-0.46603			-9.9382	-0.31776	-0.03644	2.64745	-9.42082	2.81247		-9.9274	0.000466461	0.000342712	0.000385964	0.02234	-0.00158		-9.9274	6.21021e-05	0.00978	-0.11057	0.16134	0.14702
-22.9334	2.80379	-0.02171	2.39428		-9.927	-2.055e-05	-0.0005	-0.00032024		-9.927	0.01856	-0.18953	-0.46616			-9.9378	-0.29851	-0.04638	2.52268	-8.64544	2.55626		-9.927	0.000419815	0.000278454	0.000313597	0.02405	-0.00149		-9.927	6.20219e-05	0.00978	-0.10527	0.15459	0.13777
-22.9325	2.66078	-0.02791	2.27215		-9.9266	-3.091e-05	-0.0005	-0.00031054		-9.9266	0.0165	-0.18958	-0.46629			-9.9374	-0.27604	-0.05963	2.394	-7.9321	2.30005		-9.9266	0.000404266	0.000235615	0.000265351	0.02604	-0.00138		-9.9266	6.19417e-05	0.00978	-0.10039	0.14795	0.12878
-22.9315	2.51778	-0.03412	2.15004		-9.9262	-5.145e-05	-0.0005	-0.00030083		-9.9262	0.01459	-0.18963	-0.46641			-9.937	-0.25356	-0.07288	2.26534	-7.27303	2.05549		-9.9262	0.000388717	0.000235615	0.000265351	0.02821	-0.00132		-9.9262	2.37518e-05	0.00978	-0.09598	0.14149	0.12004
-22.9306	2.37476	-0.04032	2.02792		-9.9258	-6.165e-05	-0.00048696	-0.00028143		-9.9258	0.0128	-0.18969	-0.46656			-9.9366	-0.23431	-0.08613	2.13667	-6.66823	1.81675		-9.9258	0.000342071	0.000257034	0.000289473	0.03059	-0.00127		-9.9258	2.36716e-05	0.00978	-0.09194	0.13513	0.11155
-22.9297	2.23177	-0.04652	1.90581		-9.9254	-7.2e-05	-0.00048696	-0.00028143		-9.9254	0.01118	-0.18974	-0.46668			-9.9362	-0.21185	-0.09938	2.00801	-6.12547	1.6013		-9.9254	0.000248779	0.000299873	0.000337719	0.03298	-0.00124		-9.9254	2.35914e-05	0.00978	-0.08832	0.12889	0.10344
-22.9288	2.09742	-0.05273	1.79108		-9.925	-9.255e-05	-0.00048696	-0.00027172		-9.925	0.00968	-0.18976	-0.46676			-9.9358	-0.18937	-0.11263	1.88713	-5.63698	1.3975		-9.925	0.000155487	0.000299873	0.000337719	0.0355	-0.00116		-9.925	2.35112e-05	0.00978	-0.08511	0.12288	0.09552
-22.9278	1.97176	-0.05893	1.68376		-9.9246	-0.00010274	-0.00047826	-0.00026202		-9.9246	0.00829	-0.18979	-0.46683			-9.9354	-0.17012	-0.12588	1.77406	-5.19502	1.21117		-9.9246	6.21948e-05	0.000278454	0.000313597	0.03803	-0.00108		-9.9246	2.3431e-05	0.00978	-0.08233	0.11703	0.08797
-22.9269	1.85474	-0.06668	1.58384		-9.9242	-0.00012329	-0.00047826	-0.00025231		-9.9242	0.00703	-0.18983	-0.46689			-9.935	-0.15085	-0.14244	1.66878	-4.79958	1.04813		-9.9242	0	0.000214195	0.000241229	0.04085	-0.000964915		-9.9242	2.33508e-05	0.00978	-0.07992	0.11136	0.08074
-22.926	1.74207	-0.07288	1.48763		-9.9238	-0.00013365	-0.00047826	-0.00024261		-9.9238	0.00589	-0.18983	-0.46691			-9.9346	-0.1316	-0.15569	1.56741	-4.4429	0.90255		-9.9238	-1.55487e-05	0.000149937	0.000168859	0.04378	-0.00082707		-9.9238	2.32706e-05	0.00978	-0.07787	0.10597	0.07382
-22.9251	1.64241	-0.07909	1.40253		-9.9234	-0.0001542	-0.00047826	-0.0002329		-9.9234	0.00488	-0.18983	-0.46691			-9.9342	-0.11556	-0.16894	1.47774	-4.11725	0.77445		-9.9234	-1.55487e-05	0.000128517	0.000144737	0.04686	-0.000716795		-9.9234	2.31904e-05	0.00978	-0.07619	0.10075	0.06722
-22.9242	1.54707	-0.08374	1.32111		-9.923	-0.00017467	-0.00046522	-0.0002232		-9.923	0.00394	-0.18983	-0.46689			-9.9338	-0.10271	-0.17888	1.39196	-3.83036	0.65799		-9.923	0	0.000149937	0.000168859	0.05	-0.000634087		-9.923	2.31102e-05	0.00978	-0.07478	0.09576	0.06093
-22.9232	1.4604	-0.08994	1.2471		-9.9226	-0.00018494	-0.00046522	-0.0002232		-9.9226	0.00313	-0.18981	-0.46686			-9.9334	-0.09308	-0.19213	1.31398	-3.57448	0.56482		-9.9226	-3.10974e-05	0.000192776	0.000217106	0.05311	-0.000496242		-9.9226	2.303e-05	0.00978	-0.07373	0.09105	0.05502
-22.9223	1.3824	-0.0946	1.18049		-9.9222	-0.00020549	-0.00046522	-0.0002135		-9.9222	0.00236	-0.1898	-0.46685			-9.933	-0.08346	-0.20207	1.2438	-3.33412	0.47748		-9.9222	-0.00012439	0.000214195	0.000241229	0.05629	-0.000358397		-9.9222	2.29498e-05	0.00978	-0.07294	0.08657	0.04936
-22.9214	1.31306	-0.0977	1.12128		-9.9218	-0.00021576	-0.00046522	-0.00020379		-9.9218	0.00171	-0.18979	-0.4668			-9.9326	-0.07704	-0.20869	1.18141	-3.12477	0.39014		-9.9218	-0.000217682	0.000214195	0.000241229	0.05962	-0.000165415		-9.9218	2.28696e-05	0.00978	-0.07236	0.08226	0.04408
-22.9205	1.24805	-0.10235	1.06577		-9.9214	-0.00023631	-0.00046522	-0.00019409		-9.9214	0.00114	-0.18978	-0.46679			-9.9322	-0.07704	-0.21863	1.12292	-2.93092	0.30861		-9.9214	-0.000295425	0.000171356	0.000192982	0.06317	0.000110276		-9.9214	2.27894e-05	0.00978	-0.07205	0.07829	0.03911
-22.9195	1.18306	-0.1039	1.01026		-9.921	-0.00024659	-0.00045652	-0.00019409		-9.921	0.000609375	-0.18976	-0.46676			-9.9318	-0.07704	-0.22194	1.06444	-2.76034	0.21545		-9.921	-0.000326523	0.000107098	0.000120614	0.06678	0.000330828		-9.921	2.27092e-05	0.00978	-0.07189	0.07449	0.03446
-22.9186	1.12671	-0.10545	0.96215		-9.9206	-0.00026714	-0.00045652	-0.00018438		-9.9206	0.0001625	-0.18976	-0.46674			-9.9314	-0.08025	-0.22525	1.01375	-2.59751	0.11064		-9.9206	-0.000342071	6.42585e-05	7.23686e-05	0.07042	0.000634087		-9.9206	2.2629e-05	0.00978	-0.07194	0.07097	0.03012
-22.9177	1.07039	-0.107	0.91405		-9.9202	-0.00027741	-0.00045652	-0.00017468		-9.9202	-0.00024375	-0.18975	-0.46671			-9.931	-0.08666	-0.22857	0.96307	-2.45794	-0.01747		-9.9202	-0.000326523	6.42585e-05	7.23686e-05	0.07401	0.000937346		-9.9202	2.25488e-05	0.00982	-0.0721	0.06768	0.02603
-22.9168	1.01838	-0.10545	0.86964		-9.9198	-0.00028769	-0.00045652	-0.00017468		-9.9198	-0.00056875	-0.18974	-0.4667			-9.9306	-0.09308	-0.22525	0.91628	-2.32613	-0.16886		-9.9198	-0.00035762	8.5678e-05	9.64912e-05	0.07756	0.00132		-9.9198	2.24686e-05	0.00982	-0.07242	0.06462	0.02232
-22.9158	0.97071	-0.10545	0.82893		-9.9194	-0.00029796	-0.00045652	-0.00016497		-9.9194	-0.00089375	-0.18974	-0.46668			-9.9302	-0.10271	-0.22525	0.87338	-2.20207	-0.3552		-9.9194	-0.000404266	0.000128517	0.000144737	0.08108	0.00176		-9.9194	6.04981e-05	0.00982	-0.07278	0.06184	0.0188
-22.9149	0.91871	-0.10235	0.78452		-9.919	-0.00030823	-0.00045652	-0.00015527		-9.919	-0.00114	-0.18974	-0.46668			-9.9298	-0.11556	-0.21863	0.82659	-2.08576	-0.57647		-9.919	-0.000497558	0.000149937	0.000168859	0.0846	0.00225		-9.919	6.04179e-05	0.00986	-0.07326	0.05923	0.01566
-22.914	0.87537	-0.09924	0.74751		-9.9186	-0.00030823	-0.00045652	-0.00014564		-9.9186	-0.00134	-0.18971	-0.46663			-9.9294	-0.1316	-0.212	0.7876	-1.98496	-0.85015		-9.9186	-0.000606399	0.000128517	0.000144737	0.08808	0.00287		-9.9186	6.03377e-05	0.00986	-0.07368	0.05684	0.0127
-22.9131	0.83204	-0.09615	0.71051		-9.9182	-0.00031851	-0.00045652	-0.00014564		-9.9182	-0.00155	-0.1897	-0.46659			-9.929	-0.14766	-0.20538	0.74861	-1.88416	-1.17623		-9.9182	-0.00071524	6.42585e-05	7.23686e-05	0.09154	0.00353		-9.9182	6.02575e-05	0.00986	-0.07415	0.05469	0.01
-22.9122	0.7887	-0.09149	0.6735		-9.9178	-0.00031851	-0.00045652	-0.00013586		-9.9178	-0.00166	-0.18968	-0.46655			-9.9286	-0.1637	-0.19544	0.70962	-1.79112	-1.56636		-9.9178	-0.000824081	2.14195e-05	2.41229e-05	0.09493	0.00433		-9.9178	6.01773e-05	0.0099	-0.07462	0.05276	0.00761
-22.9112	0.74537	-0.08529	0.6365		-9.9174	-0.00032878	-0.00045652	-0.00012623		-9.9174	-0.00179	-0.18965	-0.46646			-9.9282	-0.18295	-0.18219	0.67063	-1.70583	-2.02638		-9.9174	-0.000886275	0	0	0.09811	0.00521		-9.9174	6.00971e-05	0.0099	-0.07504	0.05094	0.00541
-22.9103	0.70637	-0.07909	0.6032		-9.917	-0.00032878	-0.00045652	-0.00011645		-9.917	-0.00191	-0.18963	-0.4664			-9.9278	-0.20222	-0.16894	0.63555	-1.62054	-2.55626		-9.917	-0.000917373	2.14195e-05	2.41229e-05	0.10118	0.00631		-9.917	6.00169e-05	0.00995	-0.07541	0.04936	0.0034
-22.9094	0.66304	-0.07288	0.5662		-9.9166	-0.00032878	-0.00045652	-0.00010683		-9.9166	-0.00199	-0.18959	-0.46631			-9.9274	-0.22468	-0.15569	0.59656	-1.543	-3.17349		-9.9166	-0.00094847	6.42585e-05	7.23686e-05	0.10408	0.00744		-9.9166	5.99367e-05	0.00995	-0.07562	0.04799	0.00163
-22.9085	0.6197	-0.06668	0.52919		-9.9162	-0.00031851	-0.00045652	-9.704e-05		-9.9162	-0.00204	-0.18954	-0.4662			-9.927	-0.24395	-0.14244	0.55757	-1.46546	-3.87224		-9.9162	-0.00103	0.000107098	0.000120614	0.10678	0.00875		-9.9162	9.79663e-05	0.00999	-0.07577	0.04675	6.28811e-05
-22.9075	0.57637	-0.06048	0.49219		-9.9158	-0.00031851	-0.00045652	-7.763e-05		-9.9158	-0.00208	-0.18951	-0.46614			-9.9266	-0.26641	-0.12919	0.51858	-1.38792	-4.65833		-9.9158	-0.00112	0.000128517	0.000144737	0.10919	0.01008		-9.9158	9.78861e-05	0.00999	-0.07577	0.04561	-0.00132
-22.9066	0.53303	-0.05428	0.45518		-9.9154	-0.00031851	-0.00044348	-6.801e-05		-9.9154	-0.00211	-0.18949	-0.46608			-9.9262	-0.28566	-0.11594	0.47959	-1.31814	-5.52595		-9.9154	-0.00127	0.000107098	0.000120614	0.11136	0.01166		-9.9154	9.78059e-05	0.01003	-0.07567	0.0447	-0.00252
-22.9057	0.4897	-0.04652	0.41817		-9.915	-0.00030823	-0.00044348	-5.823e-05		-9.915	-0.00215	-0.18948	-0.46603			-9.9258	-0.30814	-0.09938	0.4406	-1.24836	-6.48091		-9.915	-0.00145	4.2839e-05	4.82457e-05	0.11329	0.01331		-9.915	9.77257e-05	0.01003	-0.07541	0.04385	-0.00358
-22.9048	0.44636	-0.04032	0.38117		-9.9146	-0.00029796	-0.00044348	-4.86e-05		-9.9146	-0.00215	-0.18946	-0.46601			-9.9254	-0.32739	-0.08613	0.40161	-1.17857	-7.49992		-9.9146	-0.00158	2.14195e-05	2.41229e-05	0.11506	0.01516		-9.9146	9.76455e-05	0.01007	-0.07499	0.04312	-0.00446
-22.9038	0.40303	-0.03412	0.34416		-9.9142	-0.00028769	-0.00044348	-2.919e-05		-9.9142	-0.00215	-0.18946	-0.46601			-9.925	-0.34343	-0.07288	0.36262	-1.10879	-8.60045		-9.9142	-0.00167	2.14195e-05	2.41229e-05	0.11653	0.01712		-9.9142	9.75653e-05	0.01007	-0.07436	0.04249	-0.00522
-22.9029	0.35969	-0.02791	0.30716		-9.9138	-0.00027741	-0.00044348	-1.941e-05		-9.9138	-0.00215	-0.18946	-0.46601			-9.9246	-0.3627	-0.05963	0.32363	-1.039	-9.75343		-9.9138	-0.00171	6.42585e-05	7.23686e-05	0.11773	0.0193		-9.9138	9.74851e-05	0.01007	-0.07357	0.04198	-0.00591
-22.902	0.31636	-0.02326	0.27015		-9.9134	-0.00025686	-0.0004346	-9.7e-06		-9.9134	-0.00215	-0.18948	-0.46605			-9.9242	-0.37874	-0.04969	0.28464	-0.97697	-10.9587		-9.9134	-0.00179	0.000128517	0.000144737	0.11864	0.02156		-9.9134	9.74049e-05	0.01011	-0.07257	0.04153	-0.00641
-22.9011	0.27302	-0.01706	0.23315		-9.913	-0.00024659	-0.0004346	9.7e-06		-9.913	-0.00215	-0.1895	-0.46611			-9.9238	-0.39159	-0.03644	0.24565	-0.91494	-12.2048		-9.913	-0.00195	0.000171356	0.000192982	0.11929	0.02407		-9.913	0.000135434	0.01011	-0.07142	0.04119	-0.00679
-22.9002	0.22969	-0.01396	0.19613		-9.9126	-0.00022604	-0.0004346	1.941e-05		-9.9126	-0.00215	-0.18954	-0.46618			-9.9234	-0.40443	-0.02982	0.20665	-0.85291	-13.4685		-9.9126	-0.00215	0.000171356	0.000192982	0.11971	0.02682		-9.9126	0.000135354	0.01015	-0.07005	0.04085	-0.00717
-22.8992	0.17768	-0.00931	0.15173		-9.9122	-0.00021576	-0.000424	2.919e-05		-9.9122	-0.00215	-0.18956	-0.46625			-9.923	-0.41405	-0.01988	0.15987	-0.79864	-14.7436		-9.9122	-0.00237	0.000149937	0.000168859	0.11977	0.02966		-9.9122	0.000135274	0.01015	-0.06853	0.04056	-0.00736
-22.8983	0.12134	-0.00776	0.10361		-9.9118	-0.00019522	-0.000424	4.86e-05		-9.9118	-0.00215	-0.18959	-0.46633			-9.9226	-0.42368	-0.01657	0.10917	-0.74436	-16.0014		-9.9118	-0.00252	0.000107098	0.000120614	0.11947	0.03267		-9.9118	0.000135194	0.01015	-0.0668	0.04039	-0.00755
-22.8974	0.052	-0.0062	0.04441		-9.9114	-0.00017467	-0.0004134	5.823e-05		-9.9114	-0.00211	-0.18961	-0.46638			-9.9222	-0.4301	-0.01325	0.04679	-0.69008	-17.2301		-9.9114	-0.00263	0.000107098	0.000120614	0.11883	0.03571		-9.9114	0.000135114	0.01019	-0.06496	0.04017	-0.00761
-22.8965	-0.026	-0.00465	-0.0222		-9.911	-0.0001542	-0.0004134	7.763e-05		-9.911	-0.00211	-0.18963	-0.46641			-9.9218	-0.43332	-0.00994	-0.02339	-0.64356	-18.4121		-9.911	-0.00275	0.000128517	0.000144737	0.1179	0.03898		-9.911	0.000135033	0.01019	-0.06292	0.04005	-0.00767
-22.8955	-0.11701	-0.00465	-0.09992		-9.9106	-0.00013365	-0.0004028	8.742e-05		-9.9106	-0.00211	-0.18965	-0.46646			-9.9214	-0.43332	-0.00994	-0.10528	-0.59704	-19.5301		-9.9106	-0.00293	0.000192776	0.000217106	0.11681	0.04245		-9.9106	0.000173063	0.01019	-0.06077	0.03994	-0.00761
-22.8946	-0.22969	-0.00465	-0.19613		-9.9102	-0.0001131	-0.0004028	9.704e-05		-9.9102	-0.00208	-0.18965	-0.46649			-9.921	-0.43332	-0.00994	-0.20665	-0.55827	-20.5608		-9.9102	-0.00313	0.000257034	0.000289473	0.11543	0.04612		-9.9102	0.000172983	0.01019	-0.05851	0.03982	-0.00755
-22.8937	-0.36402	-0.0062	-0.31085		-9.9098	-9.255e-05	-0.0003922	0.00011645		-9.9098	-0.00208	-0.18966	-0.4665			-9.9206	-0.4301	-0.01325	-0.32752	-0.52726	-21.4982		-9.9098	-0.00328	0.000299873	0.000337719	0.11378	0.04988		-9.9098	0.000172903	0.01019	-0.0561	0.03977	-0.00748
-22.8928	-0.52869	-0.00776	-0.45147		-9.9094	-7.2e-05	-0.0003816	0.00012623		-9.9094	-0.00204	-0.18968	-0.46653			-9.9202	-0.42368	-0.01657	-0.47568	-0.49624	-22.3193		-9.9094	-0.00344	0.000278454	0.000313597	0.1117	0.05374		-9.9094	0.000172822	0.01019	-0.05363	0.03971	-0.00736
-22.8919	-0.72803	-0.01086	-0.6217		-9.909	-5.145e-05	-0.0003816	0.00013586		-9.909	-0.00204	-0.18968	-0.46653			-9.9198	-0.41726	-0.02319	-0.65504	-0.47298	-23.0122		-9.909	-0.00363	0.000257034	0.000289473	0.10931	0.05765		-9.909	0.000172742	0.01019	-0.05111	0.03965	-0.00717
-22.8909	-0.96638	-0.01396	-0.82524		-9.9086	-2.055e-05	-0.000371	0.00014564		-9.9086	-0.00204	-0.18968	-0.46653			-9.9194	-0.40443	-0.02982	-0.86949	-0.44972	-23.5712		-9.9086	-0.0038	0.000257034	0.000289473	0.10666	0.0617		-9.9086	0.000172662	0.01019	-0.04849	0.03965	-0.00698
-22.89	-1.25671	-0.01861	-1.07317		-9.9082	0	-0.0003604	0.00015527		-9.9082	-0.00199	-0.18968	-0.46655			-9.919	-0.39159	-0.03975	-1.13072	-0.43421	-23.9904		-9.9082	-0.004	0.000257034	0.000289473	0.10374	0.06581		-9.9082	0.000210692	0.01019	-0.04586	0.0396	-0.00679
-22.8891	-1.60339	-0.02326	-1.36921		-9.9078	2.055e-05	-0.0003498	0.00016497		-9.9078	-0.00199	-0.18968	-0.46655			-9.9186	-0.37874	-0.04969	-1.44264	-0.4187	-24.2641		-9.9078	-0.00414	0.000299873	0.000337719	0.10062	0.06994		-9.9078	0.000210611	0.01019	-0.04324	0.0396	-0.0066
-22.8881	-2.01509	-0.02791	-1.72077		-9.9074	4.11e-05	-0.0003392	0.00017468		-9.9074	-0.00195	-0.18969	-0.46656			-9.9182	-0.3627	-0.05963	-1.81305	-0.41095	-24.3864		-9.9074	-0.00427	0.000364132	0.000410088	0.09723	0.07416		-9.9074	0.000210531	0.01019	-0.04056	0.0396	-0.00641
-22.8872	-2.50477	-0.03412	-2.13894		-9.907	6.165e-05	-0.0003392	0.00018438		-9.907	-0.00195	-0.1897	-0.46661			-9.9178	-0.34343	-0.07288	-2.25364	-0.41095	-24.369		-9.907	-0.00445	0.00042839	0.000482457	0.09359	0.07835		-9.907	0.000210451	0.01019	-0.03794	0.03954	-0.00616
-22.8863	-3.0638	-0.04032	-2.61631		-9.9066	8.22e-05	-0.0003286	0.00019409		-9.9066	-0.00191	-0.18973	-0.46665			-9.9174	-0.32418	-0.08613	-2.75662	-0.41095	-24.2		-9.9066	-0.00458	0.00044981	0.000506579	0.08976	0.08259		-9.9066	0.000210371	0.01019	-0.03532	0.03954	-0.00597
-22.8854	-3.70948	-0.04652	-3.1677		-9.9062	9.255e-05	-0.000318	0.00019409		-9.9062	-0.00191	-0.18974	-0.4667			-9.917	-0.30493	-0.09938	-3.33757	-0.41095	-23.9031		-9.9062	-0.00471	0.00042839	0.000482457	0.08594	0.08674		-9.9062	0.0002484	0.01019	-0.0328	0.03954	-0.00572
-22.8845	-4.44185	-0.05273	-3.7931		-9.9058	0.0001131	-0.000318	0.00019409		-9.9058	-0.00188	-0.18976	-0.46674			-9.9166	-0.28566	-0.11263	-3.99651	-0.41095	-23.4721		-9.9058	-0.0048	0.000406971	0.000458333	0.08196	0.09087		-9.9058	0.00024832	0.01015	-0.03028	0.03954	-0.00547
-22.8835	-5.25222	-0.05893	-4.4851		-9.9054	0.00013365	-0.0003074	0.00020379		-9.9054	-0.00188	-0.18978	-0.46679			-9.9162	-0.26641	-0.12588	-4.72562	-0.4187	-22.9249		-9.9054	-0.00492	0.000385551	0.00043421	0.07789	0.09484		-9.9054	0.00024824	0.01015	-0.02786	0.03948	-0.00528
-22.8826	-6.14926	-0.06513	-5.25113		-9.905	0.00014384	-0.0002968	0.00020379		-9.905	-0.00183	-0.18979	-0.46683			-9.9158	-0.24714	-0.13913	-5.53273	-0.42646	-22.2785		-9.905	-0.00502	0.000406971	0.000458333	0.07361	0.09878		-9.905	0.00024816	0.01015	-0.02556	0.03948	-0.00503
-22.8817	-7.12863	-0.07133	-6.08746		-9.9046	0.0001542	-0.0002968	0.00020379		-9.9046	-0.00183	-0.18981	-0.46686			-9.9154	-0.22789	-0.15238	-6.41391	-0.43421	-21.539		-9.9046	-0.00514	0.00044981	0.000506579	0.0692	0.10241		-9.9046	0.00024808	0.01015	-0.0233	0.03943	-0.00484
-22.8808	-8.18601	-0.07754	-6.9904		-9.9042	0.00017467	-0.0002862	0.00020379		-9.9042	-0.00183	-0.18983	-0.46691			-9.915	-0.20864	-0.16563	-7.36527	-0.44196	-20.7238		-9.9042	-0.00527	0.000514068	0.000578948	0.06465	0.10594		-9.9042	0.000286109	0.01011	-0.0212	0.03937	-0.00465
-22.8799	-9.30838	-0.08219	-7.94885		-9.9038	0.00018494	-0.0002862	0.00020379		-9.9038	-0.00179	-0.18984	-0.46694			-9.9146	-0.19258	-0.17557	-8.37512	-0.44972	-19.8445		-9.9038	-0.00537	0.000535488	0.00060307	0.06021	0.10928		-9.9038	0.000286029	0.01011	-0.01926	0.03937	-0.0044
-22.8789	-10.4914	-0.08684	-8.95911		-9.9034	0.00019522	-0.0002862	0.00020379		-9.9034	-0.00179	-0.18985	-0.46698			-9.9142	-0.17654	-0.1855	-9.43956	-0.45747	-18.9245		-9.9034	-0.00544	0.000535488	0.00060307	0.0558	0.11238		-9.9034	0.000285949	0.01007	-0.01742	0.03931	-0.00421
-22.878	-11.7308	-0.09149	-10.0175		-9.903	0.00019522	-0.0002756	0.00019409		-9.903	-0.00179	-0.18988	-0.46701			-9.9138	-0.16048	-0.19544	-10.5547	-0.46523	-17.9695		-9.903	-0.00547	0.000492649	0.000554823	0.05149	0.11523		-9.903	0.000285868	0.01007	-0.01574	0.03926	-0.00402
-22.8771	-13.0049	-0.0946	-11.1054		-9.9026	0.00020549	-0.0002756	0.00019409		-9.9026	-0.00175	-0.18988	-0.46704			-9.9134	-0.14766	-0.20207	-11.701	-0.47298	-17.0029		-9.9026	-0.00547	0.000471229	0.000530701	0.0472	0.11789		-9.9026	0.000285788	0.01007	-0.01427	0.0392	-0.00384
-22.8761	-14.3049	-0.0977	-12.2156		-9.9022	0.00021576	-0.0002756	0.00018438		-9.9022	-0.00175	-0.18989	-0.46706			-9.913	-0.13481	-0.20869	-12.8707	-0.48073	-16.0247		-9.9022	-0.0055	0.00044981	0.000506579	0.04298	0.12025		-9.9022	0.000285708	0.01003	-0.01291	0.0392	-0.00371
-22.8752	-15.6136	-0.09924	-13.3332		-9.9018	0.00021576	-0.0002756	0.00018438		-9.9018	-0.00175	-0.18989	-0.46706			-9.9126	-0.12196	-0.212	-14.0482	-0.48849	-15.0581		-9.9018	-0.00555	0.000471229	0.000530701	0.03886	0.12238		-9.9018	0.000323738	0.01003	-0.01175	0.03914	-0.00352
-22.8743	-16.9137	-0.1008	-14.4434		-9.9014	0.00021576	-0.0002756	0.00017468		-9.9014	-0.00175	-0.18989	-0.46706			-9.9122	-0.11235	-0.21532	-15.2179	-0.49624	-14.109		-9.9014	-0.00563	0.000514068	0.000578948	0.03469	0.1242		-9.9014	0.000323657	0.01003	-0.01081	0.03909	-0.0034
-22.8734	-18.1791	-0.1008	-15.5239		-9.901	0.00022604	-0.0002756	0.00016497		-9.901	-0.00171	-0.18989	-0.46706			-9.9118	-0.10592	-0.21532	-16.3564	-0.49624	-13.189		-9.901	-0.00566	0.000535488	0.00060307	0.03068	0.12566		-9.901	0.000323577	0.01003	-0.00997	0.03903	-0.00327
-22.8725	-19.3968	-0.1008	-16.5638		-9.9006	0.00022604	-0.0002756	0.00016497		-9.9006	-0.00171	-0.18988	-0.46704			-9.9114	-0.0995	-0.21532	-17.4521	-0.49624	-12.3038		-9.9006	-0.00566	0.000556907	0.000627192	0.02676	0.12671		-9.9006	0.000323497	0.00999	-0.00939	0.03903	-0.00308
-22.8715	-20.5495	-0.09924	-17.5481		-9.9002	0.00022604	-0.0002756	0.00015527		-9.9002	-0.00171	-0.18986	-0.467			-9.911	-0.09629	-0.212	-18.4892	-0.49624	-11.4595		-9.9002	-0.00562	0.000514068	0.000578948	0.02294	0.12742		-9.9002	0.000323417	0.00999	-0.00897	0.03897	-0.00296
-22.8706	-21.6112	-0.0977	-18.4548		-9.8998	0.00022604	-0.0002862	0.00014564		-9.8998	-0.00171	-0.18985	-0.46695			-9.9106	-0.09308	-0.20869	-19.4445	-0.49624	-10.6501		-9.8998	-0.00552	0.000471229	0.000530701	0.01924	0.12773		-9.8998	0.000323337	0.00999	-0.00876	0.03897	-0.00289
-22.8697	-22.5689	-0.0946	-19.2726		-9.8994	0.00021576	-0.0002862	0.00013586		-9.8994	-0.00171	-0.18983	-0.46691			-9.9102	-0.09629	-0.20207	-20.3061	-0.49624	-9.89318		-9.8994	-0.00541	0.00042839	0.000482457	0.01575	0.1277		-9.8994	0.000323256	0.00999	-0.00871	0.03892	-0.00277
-22.8688	-23.4053	-0.08994	-19.9868		-9.899	0.00021576	-0.0002862	0.00012623		-9.899	-0.00171	-0.1898	-0.46685			-9.9098	-0.09629	-0.19213	-21.0587	-0.49624	-9.18274		-9.899	-0.00531	0.00042839	0.000482457	0.01242	0.12734		-9.899	0.000323176	0.00999	-0.00887	0.03892	-0.00264
-22.8679	-24.1073	-0.08684	-20.5863		-9.8986	0.00020549	-0.0002968	0.00011645		-9.8986	-0.00171	-0.18978	-0.46679			-9.9094	-0.10271	-0.1855	-21.6903	-0.49624	-8.5131		-9.8986	-0.00524	0.00044981	0.000506579	0.00933	0.12662		-9.8986	0.000323096	0.00999	-0.00918	0.03892	-0.00252
-22.8669	-24.6707	-0.08064	-21.0674		-9.8982	0.00020549	-0.0002968	0.00010683		-9.8982	-0.00171	-0.18975	-0.46671			-9.909	-0.10592	-0.17225	-22.1972	-0.49624	-7.89588		-9.8982	-0.00518	0.000471229	0.000530701	0.00642	0.12556		-9.8982	0.000323016	0.00999	-0.00971	0.03886	-0.00245
-22.866	-25.078	-0.07443	-21.4153		-9.8978	0.00019522	-0.0003074	9.704e-05		-9.8978	-0.00175	-0.18973	-0.46665			-9.9086	-0.11556	-0.159	-22.5637	-0.48849	-7.32523		-9.8978	-0.00511	0.000492649	0.000554823	0.00364	0.12404		-9.8978	0.000361045	0.00999	-0.01044	0.03886	-0.00233
-22.8651	-25.3294	-0.06978	-21.6299		-9.8974	0.00018494	-0.0003074	8.742e-05		-9.8974	-0.00175	-0.1897	-0.46661			-9.9082	-0.12196	-0.14907	-22.7898	-0.48849	-6.79534		-9.8974	-0.005	0.000471229	0.000530701	0.00113	0.12213		-9.8974	0.000360965	0.00999	-0.01133	0.0388	-0.00226
-22.8641	-25.4247	-0.06203	-21.7113		-9.897	0.00018494	-0.000318	7.763e-05		-9.897	-0.00175	-0.18969	-0.46656			-9.9078	-0.1316	-0.1325	-22.8756	-0.48849	-6.30622		-9.897	-0.00486	0.00042839	0.000482457	-0.00125	0.11978		-9.897	0.000360885	0.00999	-0.01238	0.0388	-0.00214
-22.8632	-25.3597	-0.05583	-21.6558		-9.8966	0.00017467	-0.0003286	6.801e-05		-9.8966	-0.00179	-0.18968	-0.46653			-9.9074	-0.14444	-0.11925	-22.8171	-0.48073	-5.85203		-9.8966	-0.00464	0.000364132	0.000410088	-0.00352	0.117		-9.8966	0.000360805	0.00999	-0.01359	0.03875	-0.00208
-22.8623	-25.143	-0.04962	-21.4708		-9.8962	0.00016439	-0.0003392	5.823e-05		-9.8962	-0.00179	-0.18966	-0.4665			-9.907	-0.15727	-0.106	-22.6222	-0.48073	-5.4386		-9.8962	-0.00442	0.000342712	0.000385964	-0.00563	0.11389		-9.8962	0.000360725	0.01003	-0.01501	0.03875	-0.00201
-22.8614	-24.7747	-0.04342	-21.1562		-9.8958	0.0001542	-0.0003392	4.86e-05		-9.8958	-0.00179	-0.18965	-0.46649			-9.9066	-0.17012	-0.09275	-22.2908	-0.48073	-5.04847		-9.8958	-0.00424	0.000342712	0.000385964	-0.00747	0.11053		-9.8958	0.000360644	0.01003	-0.01653	0.03869	-0.00189
-22.8605	-24.272	-0.03722	-20.7269		-9.8954	0.00014384	-0.0003498	3.882e-05		-9.8954	-0.00183	-0.18965	-0.46649			-9.9062	-0.18616	-0.0795	-21.8385	-0.47298	-4.69327		-9.8954	-0.00414	0.000364132	0.000410088	-0.00896	0.10686		-9.8954	0.000360564	0.01003	-0.01826	0.03869	-0.00182
-22.8595	-23.635	-0.03101	-20.183		-9.895	0.00013365	-0.0003498	2.919e-05		-9.895	-0.00183	-0.18965	-0.46649			-9.9058	-0.20222	-0.06625	-21.2653	-0.47298	-4.36136		-9.895	-0.00405	0.000385551	0.00043421	-0.01015	0.103		-9.895	0.000360484	0.01007	-0.0201	0.03863	-0.00176
-22.8586	-22.8766	-0.02637	-19.5354		-9.8946	0.00012329	-0.0003604	1.941e-05		-9.8946	-0.00188	-0.18966	-0.4665			-9.9054	-0.22147	-0.05632	-20.583	-0.48073	-4.05275		-9.8946	-0.00395	0.000385551	0.00043421	-0.01117	0.09891		-9.8946	0.000360404	0.01007	-0.02209	0.03863	-0.00163
-22.8577	-22.0229	-0.02016	-18.8063		-9.8942	0.0001131	-0.000371	9.7e-06		-9.8942	-0.00191	-0.18968	-0.46653			-9.905	-0.24073	-0.04307	-19.8149	-0.48073	-3.76743		-9.8942	-0.00376	0.000342712	0.000385964	-0.01208	0.09457		-9.8942	0.000360324	0.01011	-0.02424	0.03858	-0.00157
-22.8568	-21.0782	-0.01551	-17.9996		-9.8938	0.00010274	-0.000371	0		-9.8938	-0.00191	-0.18968	-0.46655			-9.9046	-0.25678	-0.03313	-18.9649	-0.48073	-3.5054		-9.8938	-0.00351	0.000299873	0.000337719	-0.01294	0.08991		-9.8938	0.000360243	0.01011	-0.0265	0.03852	-0.00151
-22.8559	-20.0685	-0.01241	-17.1374		-9.8934	9.255e-05	-0.0003816	0		-9.8934	-0.00195	-0.1897	-0.46661			-9.9042	-0.27604	-0.0265	-18.0564	-0.48849	-3.26083		-9.8934	-0.00328	0.000235615	0.000265351	-0.01362	0.08503		-9.8934	0.000360163	0.01015	-0.02891	0.03852	-0.00145
-22.8549	-19.0024	-0.00931	-16.227		-9.893	8.22e-05	-0.0003816	-9.7e-06		-9.893	-0.00199	-0.18973	-0.46665			-9.9038	-0.29529	-0.01988	-17.0972	-0.48849	-3.03374		-9.893	-0.00309	0.000235615	0.000265351	-0.01416	0.08004		-9.893	0.000360083	0.01015	-0.03143	0.03846	-0.00138
-22.854	-17.9104	-0.0062	-15.2945		-9.8926	7.2e-05	-0.0003922	-1.941e-05		-9.8926	-0.00199	-0.18975	-0.46671			-9.9034	-0.31455	-0.01325	-16.1147	-0.49624	-2.82411		-9.8926	-0.00297	0.000257034	0.000289473	-0.01456	0.07496		-9.8926	0.000360003	0.01019	-0.03406	0.03846	-0.00132
-22.8531	-16.7967	-0.00465	-14.3434		-9.8922	6.165e-05	-0.0003922	-2.919e-05		-9.8922	-0.00204	-0.18978	-0.46679			-9.903	-0.3306	-0.00994	-15.1126	-0.50399	-2.63196		-9.8922	-0.00284	0.000278454	0.000313597	-0.01478	0.06989		-9.8922	0.000359923	0.01023	-0.03684	0.03841	-0.00126
-22.8522	-15.683	-0.00465	-13.3924		-9.8918	5.145e-05	-0.0003922	-3.882e-05		-9.8918	-0.00208	-0.1898	-0.46685			-9.9026	-0.34664	-0.00994	-14.1106	-0.51175	-2.45727		-9.8918	-0.00269	0.000299873	0.000337719	-0.01484	0.06471		-9.8918	0.000397952	0.01023	-0.03972	0.03835	-0.00113
-22.8512	-14.5823	-0.00465	-12.4525		-9.8914	4.11e-05	-0.0004028	-3.882e-05		-9.8914	-0.00211	-0.18983	-0.46691			-9.9022	-0.35949	-0.00994	-13.1202	-0.5195	-2.29423		-9.8914	-0.0025	0.000299873	0.000337719	-0.01475	0.05963		-9.8914	0.000397872	0.01027	-0.04271	0.03835	-0.00107
-22.8503	-13.5076	-0.00465	-11.5347		-9.891	3.091e-05	-0.0004028	-4.86e-05		-9.891	-0.00211	-0.18984	-0.46694			-9.9018	-0.37233	-0.00994	-12.1533	-0.53501	-2.14283		-9.891	-0.00231	0.000257034	0.000289473	-0.01453	0.05444		-9.891	0.000397792	0.01031	-0.04576	0.03829	-0.00101
-22.8494	-12.4632	-0.0062	-10.6429		-9.8906	2.055e-05	-0.0004028	-5.823e-05		-9.8906	-0.00215	-0.18985	-0.46695			-9.9014	-0.38195	-0.01325	-11.2136	-0.54276	-2.00891		-9.8906	-0.00214	0.000214195	0.000241229	-0.01422	0.04935		-9.8906	0.000397712	0.01035	-0.04891	0.03829	-0.000943216
-22.8485	-11.4621	-0.00776	-9.78804		-9.8902	1.027e-05	-0.0004028	-5.823e-05		-9.8902	-0.00215	-0.18985	-0.46695			-9.901	-0.39159	-0.01657	-10.3129	-0.55052	-1.88663		-9.8902	-0.00195	0.000192776	0.000217106	-0.01395	0.04424		-9.8902	0.000397631	0.01039	-0.05221	0.03824	-0.000880335
-22.8475	-10.5088	-0.01086	-8.97391		-9.8898	0	-0.0004028	-6.801e-05		-9.8898	-0.0022	-0.18984	-0.46694			-9.9006	-0.39801	-0.02319	-9.45515	-0.55827	-1.77017		-9.8898	-0.00177	0.000192776	0.000217106	-0.01362	0.03921		-9.8898	0.000397551	0.01043	-0.05552	0.03818	-0.000817454
-22.8466	-9.60306	-0.01396	-8.20048		-9.8894	-1.027e-05	-0.0004028	-7.763e-05		-9.8894	-0.00224	-0.18983	-0.46691			-9.9002	-0.40443	-0.02982	-8.64025	-0.57378	-1.66535		-9.8894	-0.00164	0.000214195	0.000241229	-0.01331	0.03425		-9.8894	0.000397471	0.01047	-0.05893	0.03818	-0.000691692
-22.8457	-8.76236	-0.01861	-7.48257		-9.889	-2.055e-05	-0.0004028	-8.742e-05		-9.889	-0.00224	-0.18983	-0.46689			-9.8998	-0.40443	-0.03975	-7.88384	-0.58153	-1.57219		-9.889	-0.00151	0.000257034	0.000289473	-0.01291	0.02939		-9.889	0.0004355	0.01051	-0.06239	0.03812	-0.000628811
-22.8448	-7.97366	-0.02171	-6.80906		-9.8886	-3.091e-05	-0.0004028	-8.742e-05		-9.8886	-0.00224	-0.1898	-0.46685			-9.8994	-0.40122	-0.04638	-7.17421	-0.59704	-1.48484		-9.8886	-0.00137	0.000278454	0.000313597	-0.01248	0.02471		-9.8886	0.00043542	0.01055	-0.06591	0.03807	-0.00056593
-22.8438	-7.24998	-0.02637	-6.19107		-9.8882	-4.11e-05	-0.0004028	-9.704e-05		-9.8882	-0.00228	-0.18979	-0.46683			-9.899	-0.39801	-0.05632	-6.52308	-0.60479	-1.40332		-9.8882	-0.00124	0.000278454	0.000313597	-0.01199	0.02029		-9.8882	0.00043534	0.01059	-0.06948	0.03801	-0.000503049
-22.8429	-6.58261	-0.03101	-5.62118		-9.8878	-4.11e-05	-0.0004028	-9.704e-05		-9.8878	-0.00228	-0.18979	-0.46683			-9.8986	-0.39159	-0.06625	-5.92263	-0.61255	-1.33345		-9.8878	-0.00114	0.000235615	0.000265351	-0.01145	0.01612		-9.8878	0.00043526	0.01063	-0.07305	0.03801	-0.000440168
-22.842	-5.97591	-0.03567	-5.10311		-9.8874	-5.145e-05	-0.0003922	-0.00010683		-9.8874	-0.00228	-0.1898	-0.46685			-9.8982	-0.37874	-0.07619	-5.37677	-0.6203	-1.2694		-9.8874	-0.00103	0.000171356	0.000192982	-0.01086	0.0121		-9.8874	0.00043518	0.01063	-0.07672	0.03795	-0.000314405
-22.8411	-5.42123	-0.04187	-4.62943		-9.887	-6.165e-05	-0.0003922	-0.00011645		-9.887	-0.00228	-0.18983	-0.46689			-9.8978	-0.36591	-0.08944	-4.87769	-0.62805	-1.20534		-9.887	-0.000901824	0.000171356	0.000192982	-0.01024	0.00836		-9.887	0.000435099	0.01067	-0.08034	0.0379	-0.000251524
-22.8402	-4.92287	-0.04652	-4.20386		-9.8866	-7.2e-05	-0.0003922	-0.00011645		-9.8866	-0.00228	-0.18985	-0.46695			-9.8974	-0.34985	-0.09938	-4.4293	-0.63581	-1.15294		-9.8866	-0.000792983	0.000171356	0.000192982	-0.0098	0.00475		-9.8866	0.000435019	0.01071	-0.08401	0.03784	-0.000188643
-22.8392	-4.47219	-0.05118	-3.819		-9.8862	-8.22e-05	-0.0003816	-0.00012623		-9.8862	-0.00228	-0.18986	-0.467			-9.897	-0.33381	-0.10932	-4.0238	-0.64356	-1.10053		-9.8862	-0.00071524	0.000235615	0.000265351	-0.00939	0.00155		-9.8862	0.000473049	0.01075	-0.08769	0.03778	-6.28811e-05
-22.8383	-4.06484	-0.05583	-3.47114		-9.8858	-9.255e-05	-0.0003816	-0.00013586		-9.8858	-0.00228	-0.18989	-0.46706			-9.8966	-0.31455	-0.11925	-3.65729	-0.65132	-1.04813		-9.8858	-0.000684142	0.000257034	0.000289473	-0.00912	-0.00141		-9.8858	0.000472969	0.01079	-0.09141	0.03773	0
-22.8374	-3.69215	-0.06203	-3.15289		-9.8854	-0.00010274	-0.0003816	-0.00013586		-9.8854	-0.00228	-0.18991	-0.46713			-9.8962	-0.29529	-0.1325	-3.32197	-0.65907	-1.00736		-9.8854	-0.000637496	0.000278454	0.000313597	-0.00893	-0.00397		-9.8854	0.000472888	0.01083	-0.09509	0.03767	6.28811e-05
-22.8365	-3.35414	-0.06668	-2.86425		-9.885	-0.0001131	-0.0003816	-0.00014564		-9.885	-0.00224	-0.18994	-0.46716			-9.8958	-0.27283	-0.14244	-3.01785	-0.65907	-0.96078		-9.885	-0.000559753	0.000257034	0.000289473	-0.00878	-0.00637		-9.885	0.000472808	0.01083	-0.09876	0.03767	0.000188643
-22.8355	-3.0508	-0.06978	-2.60521		-9.8846	-0.00012329	-0.0003816	-0.00014564		-9.8846	-0.00224	-0.18994	-0.46719			-9.8954	-0.25356	-0.14907	-2.74492	-0.66682	-0.92584		-9.8846	-0.000466461	0.000214195	0.000241229	-0.00868	-0.00846		-9.8846	0.000472728	0.01087	-0.10243	0.03761	0.000251524
-22.8346	-2.76913	-0.07443	-2.36468		-9.8842	-0.00013365	-0.000371	-0.00015527		-9.8842	-0.0022	-0.18994	-0.46719			-9.895	-0.2311	-0.159	-2.49149	-0.66682	-0.88508		-9.8842	-0.000419815	0.000171356	0.000192982	-0.00865	-0.0102		-9.8842	0.000472648	0.01092	-0.10605	0.03756	0.000314405
-22.8337	-2.51344	-0.07754	-2.14634		-9.8838	-0.0001542	-0.000371	-0.00016497		-9.8838	-0.00215	-0.18994	-0.46716			-9.8946	-0.21185	-0.16563	-2.26144	-0.66682	-0.85015		-9.8838	-0.000404266	0.000171356	0.000192982	-0.00865	-0.01156		-9.8838	0.000472568	0.01092	-0.10967	0.0375	0.000440168
-22.8328	-2.27943	-0.08064	-1.9465		-9.8834	-0.00016439	-0.000371	-0.00016497		-9.8834	-0.00211	-0.18993	-0.46715			-9.8942	-0.18937	-0.17225	-2.05089	-0.66682	-0.81521		-9.8834	-0.000388717	0.000214195	0.000241229	-0.00881	-0.01262		-9.8834	0.000472487	0.01096	-0.11329	0.03744	0.000503049
-22.8318	-2.06709	-0.08374	-1.76518		-9.883	-0.00017467	-0.000371	-0.00017468		-9.883	-0.00208	-0.1899	-0.46709			-9.8938	-0.17012	-0.17888	-1.85984	-0.66682	-0.78609		-9.883	-0.000373169	0.000257034	0.000289473	-0.00915	-0.0134		-9.883	0.000472407	0.01096	-0.11686	0.03739	0.00056593
-22.8309	-1.87208	-0.08529	-1.59865		-9.8826	-0.00018494	-0.000371	-0.00017468		-9.8826	-0.00204	-0.18988	-0.46704			-9.8934	-0.15406	-0.18219	-1.68438	-0.67458	-0.75116		-9.8826	-0.000326523	0.000278454	0.000313597	-0.00964	-0.01398		-9.8826	0.000434217	0.011	-0.12043	0.03733	0.000691692
-22.83	-1.69006	-0.08684	-1.44322		-9.8822	-0.00020549	-0.000371	-0.00018438		-9.8822	-0.00199	-0.18985	-0.46698			-9.893	-0.13802	-0.1855	-1.52062	-0.67458	-0.72204		-9.8822	-0.000279876	0.000278454	0.000313597	-0.0103	-0.01434		-9.8822	0.000434137	0.011	-0.12395	0.03727	0.000754573
-22.8291	-1.52974	-0.08839	-1.30631		-9.8818	-0.00021576	-0.000371	-0.00018438		-9.8818	-0.00191	-0.18983	-0.46691			-9.8926	-0.12518	-0.18882	-1.37636	-0.67458	-0.69293		-9.8818	-0.000279876	0.000257034	0.000289473	-0.01111	-0.01437		-9.8818	0.000434057	0.011	-0.12741	0.03722	0.000880335
-22.8282	-1.37806	-0.08994	-1.17678		-9.8814	-0.00022604	-0.000371	-0.00019409		-9.8814	-0.00188	-0.1898	-0.46685			-9.8922	-0.11235	-0.19213	-1.23989	-0.67458	-0.66381		-9.8814	-0.000295425	0.000214195	0.000241229	-0.01205	-0.01414		-9.8814	0.000433977	0.011	-0.13087	0.03716	0.000943216
-22.8272	-1.23939	-0.08994	-1.05836		-9.881	-0.00024659	-0.000371	-0.00019409		-9.881	-0.00179	-0.18978	-0.46679			-9.8918	-0.10271	-0.19213	-1.11512	-0.67458	-0.6347		-9.881	-0.000310974	0.000192776	0.000217106	-0.01316	-0.01361		-9.881	0.000395787	0.011	-0.13434	0.0371	0.00101
-22.8263	-1.11372	-0.08839	-0.95106		-9.8806	-0.00025686	-0.000371	-0.00020379		-9.8806	-0.00175	-0.18976	-0.46674			-9.8914	-0.0995	-0.18882	-1.00206	-0.67458	-0.61141		-9.8806	-0.000326523	0.000192776	0.000217106	-0.01435	-0.01291		-9.8806	0.000395706	0.011	-0.13775	0.03704	0.00113
-22.8254	-0.9967	-0.08839	-0.85114		-9.8802	-0.00027741	-0.000371	-0.00020379		-9.8802	-0.00166	-0.18974	-0.46668			-9.891	-0.09629	-0.18882	-0.89678	-0.67458	-0.58229		-9.8802	-0.000342071	0.000235615	0.000265351	-0.01566	-0.01205		-9.8802	0.000357517	0.011	-0.14111	0.03699	0.00119
-22.8245	-0.8927	-0.08684	-0.76232		-9.8798	-0.00029796	-0.000371	-0.00020379		-9.8798	-0.00159	-0.1897	-0.46661			-9.8906	-0.09629	-0.1855	-0.8032	-0.67458	-0.559		-9.8798	-0.000326523	0.000278454	0.000313597	-0.01708	-0.01103		-9.8798	0.000357436	0.011	-0.14446	0.03693	0.00126
-22.8235	-0.79737	-0.08374	-0.68091		-9.8794	-0.00030823	-0.000371	-0.0002135		-9.8794	-0.0015	-0.18968	-0.46655			-9.8902	-0.0995	-0.17888	-0.71742	-0.68233	-0.52989		-9.8794	-0.000295425	0.000278454	0.000313597	-0.01857	-0.00981		-9.8794	0.000319246	0.01096	-0.14782	0.03687	0.00138
-22.8226	-0.7107	-0.08064	-0.60689		-9.879	-0.00032878	-0.000371	-0.0002135		-9.879	-0.00143	-0.18965	-0.46646			-9.8898	-0.10271	-0.17225	-0.63944	-0.68233	-0.50659		-9.879	-0.000279876	0.000278454	0.000313597	-0.02032	-0.00849		-9.879	0.000319166	0.01096	-0.15118	0.03682	0.00145
-22.8217	-0.63269	-0.07754	-0.54029		-9.8786	-0.00034933	-0.0003816	-0.0002135		-9.8786	-0.00139	-0.18961	-0.46638			-9.8894	-0.11235	-0.16563	-0.56926	-0.68233	-0.4833		-9.8786	-0.000295425	0.000235615	0.000265351	-0.02224	-0.00708		-9.8786	0.000280976	0.01092	-0.15449	0.03676	0.00151
-22.8208	-0.56335	-0.07288	-0.48107		-9.8782	-0.00035961	-0.0003816	-0.0002135		-9.8782	-0.0013	-0.18959	-0.46631			-9.889	-0.12196	-0.15569	-0.50687	-0.69008	-0.46001		-9.8782	-0.000342071	0.000214195	0.000241229	-0.02439	-0.00562		-9.8782	0.000242786	0.01092	-0.15785	0.0367	0.00157
-22.8198	-0.49402	-0.06978	-0.42187		-9.8778	-0.00038016	-0.0003816	-0.0002135		-9.8778	-0.00122	-0.18956	-0.46625			-9.8886	-0.13481	-0.14907	-0.44449	-0.69008	-0.43672		-9.8778	-0.000404266	0.000192776	0.000217106	-0.02661	-0.00413		-9.8778	0.000242706	0.01087	-0.1612	0.03665	0.0017
-22.8189	-0.43335	-0.06358	-0.37006		-9.8774	-0.0004007	-0.0003816	-0.0002135		-9.8774	-0.00114	-0.18954	-0.46618			-9.8882	-0.14766	-0.13582	-0.3899	-0.69784	-0.41925		-9.8774	-0.000482009	0.000214195	0.000241229	-0.02891	-0.00254		-9.8774	0.000204516	0.01083	-0.16461	0.03653	0.00176
-22.818	-0.38135	-0.05893	-0.32565		-9.877	-0.00041098	-0.0003816	-0.0002232		-9.877	-0.00106	-0.18951	-0.46614			-9.8878	-0.1637	-0.12588	-0.34311	-0.69784	-0.39596		-9.877	-0.000513107	0.000257034	0.000289473	-0.0313	-0.000882208		-9.877	0.000166326	0.01079	-0.16808	0.03648	0.00182
-22.8171	-0.32934	-0.05428	-0.28125		-9.8766	-0.00043153	-0.0003922	-0.0002232		-9.8766	-0.000975	-0.18951	-0.46614			-9.8874	-0.17975	-0.11594	-0.29633	-0.69784	-0.37849		-9.8766	-0.000497558	0.000299873	0.000337719	-0.03381	0.000799501		-9.8766	0.000128136	0.01075	-0.17154	0.03642	0.00189
-22.8162	-0.28168	-0.04962	-0.24054		-9.8762	-0.00044348	-0.0003922	-0.0002232		-9.8762	-0.00089375	-0.18951	-0.46614			-9.887	-0.199	-0.106	-0.25344	-0.70559	-0.36102		-9.8762	-0.000466461	0.000299873	0.000337719	-0.03641	0.00245		-9.8762	8.99462e-05	0.01071	-0.17511	0.03636	0.00195
-22.8152	-0.24267	-0.04342	-0.20724		-9.8758	-0.00046087	-0.0003922	-0.0002232		-9.8758	-0.0008125	-0.18953	-0.46616			-9.8866	-0.21504	-0.09275	-0.21835	-0.70559	-0.34938		-9.8758	-0.000450912	0.000278454	0.000313597	-0.03914	0.00409		-9.8758	5.17563e-05	0.01067	-0.17878	0.03631	0.00201
-22.8143	-0.20368	-0.03877	-0.17393		-9.8754	-0.00047391	-0.0003922	-0.0002232		-9.8754	-0.00073125	-0.18954	-0.4662			-9.8862	-0.23431	-0.08282	-0.18326	-0.71335	-0.33191		-9.8754	-0.000497558	0.000257034	0.000289473	-0.04194	0.00565		-9.8754	5.16761e-05	0.01063	-0.18251	0.03625	0.00208
-22.8134	-0.16902	-0.03412	-0.14433		-9.875	-0.00048261	-0.0003922	-0.0002232		-9.875	-0.00065	-0.18956	-0.46625			-9.8858	-0.25356	-0.07288	-0.15207	-0.71335	-0.32026		-9.875	-0.00059085	0.000235615	0.000265351	-0.04484	0.00714		-9.875	1.34861e-05	0.01059	-0.18634	0.03619	0.00214
-22.8125	-0.13434	-0.02946	-0.11473		-9.8746	-0.00050435	-0.0003922	-0.0002232		-9.8746	-0.00056875	-0.18959	-0.46631			-9.8854	-0.27283	-0.06294	-0.12088	-0.71335	-0.30861		-9.8746	-0.000668594	0.000235615	0.000265351	-0.04785	0.00849		-9.8746	-2.47038e-05	0.01055	-0.19028	0.03614	0.0022
-22.8115	-0.10834	-0.02481	-0.09252		-9.8742	-0.00051304	-0.0003922	-0.0002232		-9.8742	-0.000528125	-0.1896	-0.46635			-9.885	-0.29208	-0.053	-0.09748	-0.7211	-0.29697		-9.8742	-0.000699691	0.000278454	0.000313597	-0.05094	0.00971		-9.8742	-6.28938e-05	0.01051	-0.19437	0.03608	0.00226
-22.8106	-0.08235	-0.02171	-0.07032		-9.8738	-0.00052609	-0.0003922	-0.0002232		-9.8738	-0.000446875	-0.18963	-0.4664			-9.8846	-0.31133	-0.04638	-0.07409	-0.7211	-0.29115		-9.8738	-0.000684142	0.000321293	0.000361842	-0.05402	0.01074		-9.8738	-0.000101084	0.01043	-0.19862	0.03597	0.00233
-22.8097	-0.05635	-0.01861	-0.04811		-9.8734	-0.00053478	-0.0003816	-0.0002232		-9.8734	-0.000365625	-0.18964	-0.46644			-9.8842	-0.3306	-0.03975	-0.05069	-0.7211	-0.2795		-9.8734	-0.000653045	0.000342712	0.000385964	-0.05712	0.01166		-9.8734	-0.000139274	0.01039	-0.20297	0.03591	0.00239
-22.8088	-0.03034	-0.01551	-0.02591		-9.873	-0.00054348	-0.0003816	-0.0002232		-9.873	-0.000325	-0.18965	-0.46646			-9.8838	-0.34664	-0.03313	-0.0273	-0.7211	-0.27368		-9.873	-0.000621948	0.000342712	0.000385964	-0.06018	0.01238		-9.873	-0.000177464	0.01035	-0.20749	0.03585	0.00245
-22.8078	-0.00866	-0.01241	-0.0074		-9.8726	-0.00054348	-0.000371	-0.0002232		-9.8726	-0.00024375	-0.18965	-0.46649			-9.8834	-0.3627	-0.0265	-0.0078	-0.7211	-0.27368		-9.8726	-0.000621948	0.000299873	0.000337719	-0.06329	0.01295		-9.8726	-0.000215654	0.01031	-0.2121	0.0358	0.00252
-22.8069	0.01301	-0.01086	0.0111		-9.8722	-0.00055652	-0.000371	-0.0002232		-9.8722	-0.000203125	-0.18965	-0.46649			-9.883	-0.37553	-0.02319	0.0117	-0.7211	-0.26785		-9.8722	-0.000668594	0.000257034	0.000289473	-0.06639	0.01331		-9.8722	-0.000253844	0.01023	-0.21693	0.03574	0.00258
-22.806	0.03467	-0.01086	0.0296		-9.8718	-0.00055652	-0.0003604	-0.0002232		-9.8718	-0.000121875	-0.18966	-0.4665			-9.8826	-0.38837	-0.02319	0.03119	-0.7211	-0.26785		-9.8718	-0.000746337	0.000257034	0.000289473	-0.06936	0.01345		-9.8718	-0.000292034	0.01019	-0.22192	0.03568	0.00264
-22.8051	0.052	-0.00931	0.04441		-9.8714	-0.00056522	-0.0003498	-0.0002329		-9.8714	-8.125e-05	-0.18968	-0.46653			-9.8822	-0.39801	-0.01988	0.04679	-0.7211	-0.26785		-9.8714	-0.000792983	0.000278454	0.000313597	-0.07226	0.01337		-9.8714	-0.000292114	0.01015	-0.22701	0.03563	0.0027
-22.8041	0.06933	-0.00931	0.05921		-9.871	-0.00056522	-0.0003392	-0.0002329		-9.871	-4.0625e-05	-0.18968	-0.46655			-9.8818	-0.40443	-0.01988	0.06238	-0.7211	-0.26785		-9.871	-0.000824081	0.000321293	0.000361842	-0.07514	0.01301		-9.871	-0.000330304	0.01007	-0.23231	0.03557	0.00277
-22.8032	0.09101	-0.01086	0.07772		-9.8706	-0.00056522	-0.0003286	-0.0002329		-9.8706	0	-0.1897	-0.46661			-9.8814	-0.40763	-0.02319	0.08189	-0.7211	-0.26785		-9.8706	-0.000808532	0.000342712	0.000385964	-0.07795	0.01243		-9.8706	-0.000368494	0.01003	-0.23771	0.03551	0.00277
-22.8023	0.10834	-0.01086	0.09252		-9.8702	-0.00056522	-0.000318	-0.0002329		-9.8702	4.0625e-05	-0.18974	-0.46668			-9.881	-0.40763	-0.02319	0.09748	-0.71335	-0.26785		-9.8702	-0.000777435	0.000364132	0.000410088	-0.0808	0.01163		-9.8702	-0.000406684	0.00999	-0.24327	0.03546	0.00283
-22.8014	0.12134	-0.01396	0.10361		-9.8698	-0.00055652	-0.0003074	-0.00024261		-9.8698	8.125e-05	-0.18978	-0.46679			-9.8806	-0.40763	-0.02982	0.10917	-0.71335	-0.27368		-9.8698	-0.000746337	0.000342712	0.000385964	-0.08358	0.01064		-9.8698	-0.000406764	0.0099	-0.24899	0.0354	0.00289
-22.8005	0.13867	-0.01551	0.11842		-9.8694	-0.00055652	-0.0002862	-0.00025231		-9.8694	0.000121875	-0.18983	-0.46689			-9.8802	-0.40443	-0.03313	0.12477	-0.71335	-0.27368		-9.8694	-0.000730789	0.000299873	0.000337719	-0.08619	0.00941		-9.8694	-0.000444954	0.00986	-0.25487	0.03534	0.00296
-22.7995	0.15168	-0.01861	0.12952		-9.869	-0.00055652	-0.0002756	-0.00025231		-9.869	0.0001625	-0.18988	-0.46701			-9.8798	-0.39801	-0.03975	0.13647	-0.71335	-0.2795		-9.869	-0.000746337	0.000278454	0.000313597	-0.08858	0.00796		-9.869	-0.000483144	0.00982	-0.26085	0.03529	0.00296
-22.7986	0.16902	-0.02171	0.14433		-9.8686	-0.00054348	-0.000265	-0.00026202		-9.8686	0.000203125	-0.18993	-0.46715			-9.8794	-0.38837	-0.04638	0.15207	-0.71335	-0.2795		-9.8686	-0.000777435	0.000257034	0.000289473	-0.09074	0.00628		-9.8686	-0.000483224	0.00978	-0.26694	0.03523	0.00302
-22.7977	0.182	-0.02481	0.15543		-9.8682	-0.00053478	-0.0002438	-0.00027172		-9.8682	0.00024375	-0.18999	-0.4673			-9.879	-0.37553	-0.053	0.16376	-0.70559	-0.28532		-9.8682	-0.000824081	0.000278454	0.000313597	-0.09279	0.00433		-9.8682	-0.000521414	0.00974	-0.27319	0.03517	0.00302
-22.7968	0.19501	-0.02946	0.16653		-9.8678	-0.00052609	-0.0002226	-0.00028143		-9.8678	0.000284375	-0.19005	-0.46745			-9.8786	-0.3627	-0.06294	0.17546	-0.70559	-0.29115		-9.8678	-0.000839629	0.000321293	0.000361842	-0.09475	0.00212		-9.8678	-0.000521494	0.0097	-0.27948	0.03512	0.00308
-22.7959	0.20801	-0.03412	0.17762		-9.8674	-0.00051304	-0.0002014	-0.00028143		-9.8674	0.000284375	-0.19011	-0.4676			-9.8782	-0.34664	-0.07288	0.18715	-0.70559	-0.29115		-9.8674	-0.000839629	0.000321293	0.000361842	-0.09661	-0.00030326		-9.8674	-0.000559684	0.00962	-0.28594	0.03506	0.00314
-22.7949	0.21667	-0.03877	0.18503		-9.867	-0.00050435	-0.0001802	-0.00029113		-9.867	0.000325	-0.19016	-0.46773			-9.8778	-0.32739	-0.08282	0.19495	-0.70559	-0.29697		-9.867	-0.000824081	0.000321293	0.000361842	-0.09839	-0.00295		-9.867	-0.000559764	0.00958	-0.29239	0.035	0.00314
-22.794	0.22969	-0.04342	0.19613		-9.8666	-0.0004913	-0.00015908	-0.00031054		-9.8666	0.000325	-0.19021	-0.46785			-9.8774	-0.30493	-0.09275	0.20665	-0.70559	-0.30279		-9.8666	-0.000777435	0.000257034	0.000289473	-0.09998	-0.00574		-9.8666	-0.000559844	0.00958	-0.29895	0.03495	0.00321
-22.7931	0.23835	-0.04807	0.20354		-9.8662	-0.00048261	-0.0001484	-0.00032024		-9.8662	0.000365625	-0.19025	-0.46794			-9.877	-0.28245	-0.10269	0.21445	-0.70559	-0.30279		-9.8662	-0.000746337	0.000192776	0.000217106	-0.1013	-0.00872		-9.8662	-0.000559925	0.00954	-0.30556	0.03489	0.00321
-22.7921	0.24701	-0.05273	0.21094		-9.8658	-0.00046087	-0.0001272	-0.00032995		-9.8658	0.00040625	-0.19029	-0.46803			-9.8766	-0.25999	-0.11263	0.22225	-0.71335	-0.30861		-9.8658	-0.000746337	0.000149937	0.000168859	-0.10234	-0.01186		-9.8658	-0.000598115	0.0095	-0.31217	0.03489	0.00327
-22.7912	0.25569	-0.05738	0.21834		-9.8654	-0.00045217	-9.548e-05	-0.00033965		-9.8654	0.00040625	-0.19031	-0.46809			-9.8762	-0.23752	-0.12257	0.23005	-0.71335	-0.31444		-9.8654	-0.000761886	0.000149937	0.000168859	-0.1032	-0.01519		-9.8654	-0.000598195	0.00946	-0.31879	0.03483	0.00327
-22.7903	0.26001	-0.06358	0.22203		-9.865	-0.00043153	-7.428e-05	-0.00034936		-9.865	0.000446875	-0.19031	-0.46811			-9.8758	-0.21185	-0.13582	0.23394	-0.71335	-0.31444		-9.865	-0.000808532	0.000171356	0.000192982	-0.10383	-0.01869		-9.865	-0.000598275	0.00942	-0.3254	0.03478	0.00333
-22.7894	0.26435	-0.06823	0.22574		-9.8646	-0.00042125	-5.308e-05	-0.00036877		-9.8646	0.000446875	-0.19031	-0.46809			-9.8754	-0.18937	-0.14575	0.23785	-0.71335	-0.31444		-9.8646	-0.000839629	0.000192776	0.000217106	-0.10423	-0.02233		-9.8646	-0.000598355	0.00942	-0.33196	0.03472	0.00333
-22.7885	0.26867	-0.07288	0.22944		-9.8642	-0.00041098	-4.24e-05	-0.00037847		-9.8642	0.0004875	-0.19029	-0.46805			-9.875	-0.16691	-0.15569	0.24174	-0.71335	-0.32026		-9.8642	-0.000839629	0.000171356	0.000192982	-0.10451	-0.02607		-9.8642	-0.000598435	0.00938	-0.33846	0.03472	0.0034
-22.7875	0.26867	-0.07754	0.22944		-9.8638	-0.00039043	-1.06e-05	-0.00038817		-9.8638	0.0004875	-0.19026	-0.46799			-9.8746	-0.14444	-0.16563	0.24174	-0.71335	-0.32026		-9.8638	-0.000808532	0.000107098	0.000120614	-0.10463	-0.03		-9.8638	-0.000598516	0.00934	-0.34492	0.03466	0.0034
-22.7866	0.27302	-0.08219	0.23315		-9.8634	-0.00038016	1.06e-05	-0.00040758		-9.8634	0.000528125	-0.19023	-0.46788			-9.8742	-0.12518	-0.17557	0.24565	-0.71335	-0.32026		-9.8634	-0.000761886	4.2839e-05	4.82457e-05	-0.10454	-0.03396		-9.8634	-0.000598596	0.00934	-0.35127	0.03461	0.0034
-22.7857	0.27302	-0.08529	0.23315		-9.863	-0.00036988	3.188e-05	-0.00041729		-9.863	0.000528125	-0.19018	-0.46778			-9.8738	-0.10592	-0.18219	0.24565	-0.7211	-0.32026		-9.863	-0.00071524	-4.2839e-05	-4.82457e-05	-0.10423	-0.03799		-9.863	-0.000598676	0.0093	-0.35751	0.03461	0.00346
-22.7848	0.26867	-0.08994	0.22944		-9.8626	-0.00034933	4.24e-05	-0.00042699		-9.8626	0.000528125	-0.19013	-0.46764			-9.8734	-0.08987	-0.19213	0.24174	-0.7211	-0.32026		-9.8626	-0.00071524	-8.5678e-05	-9.64912e-05	-0.10365	-0.04209		-9.8626	-0.000598756	0.0093	-0.36365	0.03455	0.00346
-22.7839	0.26867	-0.09304	0.22944		-9.8622	-0.00033906	6.36e-05	-0.00044783		-9.8622	0.00056875	-0.19006	-0.46749			-9.873	-0.07704	-0.19875	0.24174	-0.7211	-0.32026		-9.8622	-0.000730789	-8.5678e-05	-9.64912e-05	-0.10286	-0.04624		-9.8622	-0.000598836	0.00926	-0.36964	0.03449	0.00346
-22.7829	0.26867	-0.09615	0.22944		-9.8618	-0.00032878	8.48e-05	-0.00045652		-9.8618	0.00056875	-0.19001	-0.46736			-9.8726	-0.06419	-0.20538	0.24174	-0.7211	-0.32026		-9.8618	-0.000761886	-8.5678e-05	-9.64912e-05	-0.10181	-0.05034		-9.8618	-0.000560807	0.00926	-0.37541	0.03449	0.00352
-22.782	0.26435	-0.0977	0.22574		-9.8614	-0.00031851	0.000106	-0.00046522		-9.8614	0.000609375	-0.18996	-0.46724			-9.8722	-0.05456	-0.20869	0.23785	-0.7211	-0.32026		-9.8614	-0.000792983	-8.5678e-05	-9.64912e-05	-0.10059	-0.05444		-9.8614	-0.000560887	0.00922	-0.38107	0.03444	0.00352
-22.7811	0.26001	-0.09924	0.22203		-9.861	-0.00030823	0.00011668	-0.00047391		-9.861	0.000609375	-0.18991	-0.4671			-9.8718	-0.04815	-0.212	0.23394	-0.7211	-0.32026		-9.861	-0.000792983	-0.000128517	-0.000144737	-0.09931	-0.05853		-9.861	-0.000560967	0.00922	-0.38653	0.03438	0.00352
-22.7801	0.25569	-0.1008	0.21834		-9.8606	-0.00029796	0.00013788	-0.00048696		-9.8606	0.000609375	-0.18986	-0.467			-9.8714	-0.04494	-0.21532	0.23005	-0.71335	-0.32026		-9.8606	-0.000761886	-0.000214195	-0.000241229	-0.0978	-0.06263		-9.8606	-0.000561047	0.00922	-0.39183	0.03438	0.00352
-22.7792	0.25135	-0.1008	0.21463		-9.8602	-0.00028769	0.0001484	-0.00049565		-9.8602	0.000609375	-0.18983	-0.46691			-9.871	-0.04494	-0.21532	0.22614	-0.71335	-0.31444		-9.8602	-0.00071524	-0.000321293	-0.000361842	-0.09606	-0.06663		-9.8602	-0.000561128	0.00922	-0.39692	0.03432	0.00358
-22.7783	0.24701	-0.09924	0.21094		-9.8598	-0.00028769	0.00015908	-0.00050435		-9.8598	0.00065	-0.1898	-0.46685			-9.8706	-0.04815	-0.212	0.22225	-0.70559	-0.31444		-9.8598	-0.000684142	-0.000385551	-0.00043421	-0.09413	-0.07057		-9.8598	-0.000561208	0.00918	-0.40175	0.03432	0.00358
-22.7774	0.23835	-0.09924	0.20354		-9.8594	-0.00027741	0.0001696	-0.00050435		-9.8594	0.00065	-0.18979	-0.4668			-9.8702	-0.05456	-0.212	0.21445	-0.70559	-0.31444		-9.8594	-0.000684142	-0.00042839	-0.000482457	-0.09212	-0.07439		-9.8594	-0.000523178	0.00918	-0.40642	0.03427	0.00358
-22.7765	0.23401	-0.09615	0.19983		-9.859	-0.00026714	0.0001802	-0.00051304		-9.859	0.00065	-0.18976	-0.46676			-9.8698	-0.06419	-0.20538	0.21055	-0.69784	-0.31444		-9.859	-0.000699691	-0.00042839	-0.000482457	-0.0901	-0.07807		-9.859	-0.000523258	0.00918	-0.41088	0.03421	0.00358
-22.7755	0.22534	-0.0946	0.19243		-9.8586	-0.00026714	0.0001908	-0.00051304		-9.8586	0.000690625	-0.18976	-0.46674			-9.8694	-0.07704	-0.20207	0.20275	-0.69784	-0.31444		-9.8586	-0.000746337	-0.00042839	-0.000482457	-0.08793	-0.08163		-9.8586	-0.000523339	0.00918	-0.41513	0.03421	0.00358
-22.7746	0.22101	-0.09149	0.18874		-9.8582	-0.00026714	0.0001908	-0.00052609		-9.8582	0.000690625	-0.18976	-0.46674			-9.869	-0.08987	-0.19544	0.19886	-0.69008	-0.31444		-9.8582	-0.000792983	-0.00044981	-0.000506579	-0.0856	-0.08506		-9.8582	-0.000523419	0.00918	-0.41912	0.03415	0.00358
-22.7737	0.21235	-0.08684	0.18134		-9.8578	-0.00026714	0.0002014	-0.00052609		-9.8578	0.000690625	-0.18976	-0.46674			-9.8686	-0.10914	-0.1855	0.19106	-0.68233	-0.31444		-9.8578	-0.000792983	-0.000492649	-0.000554823	-0.08307	-0.0883		-9.8578	-0.000523499	0.00918	-0.4229	0.03415	0.00365
-22.7728	0.20801	-0.08219	0.17762		-9.8574	-0.00026714	0.0002014	-0.00052609		-9.8574	0.000690625	-0.18976	-0.46676			-9.8682	-0.12518	-0.17557	0.18715	-0.67458	-0.31444		-9.8574	-0.000777435	-0.000599746	-0.000675439	-0.0804	-0.09141		-9.8574	-0.000523579	0.00918	-0.42647	0.03409	0.00365
-22.7719	0.19934	-0.07754	0.17023		-9.857	-0.00026714	0.000212	-0.00052609		-9.857	0.000690625	-0.18978	-0.46679			-9.8678	-0.14444	-0.16563	0.17936	-0.66682	-0.31444		-9.857	-0.000746337	-0.000685424	-0.00077193	-0.07765	-0.09428		-9.857	-0.000523659	0.00918	-0.42983	0.03404	0.00365
-22.7709	0.19501	-0.07133	0.16653		-9.8566	-0.00026714	0.000212	-0.00051304		-9.8566	0.000690625	-0.18979	-0.4668			-9.8674	-0.1637	-0.15238	0.17546	-0.65907	-0.32026		-9.8566	-0.000699691	-0.000749683	-0.000844299	-0.07489	-0.09696		-9.8566	-0.00052374	0.00918	-0.43297	0.03404	0.00365
-22.77	0.19068	-0.06668	0.16283		-9.8562	-0.00027741	0.000212	-0.00051304		-9.8562	0.000690625	-0.18979	-0.46683			-9.867	-0.18616	-0.14244	0.17156	-0.65132	-0.32026		-9.8562	-0.000699691	-0.000749683	-0.000844299	-0.07215	-0.09941		-9.8562	-0.00052382	0.00918	-0.43591	0.03398	0.00365
-22.7691	0.18635	-0.06048	0.15913		-9.8558	-0.00027741	0.0002014	-0.00050435		-9.8558	0.000690625	-0.18981	-0.46686			-9.8666	-0.20864	-0.12919	0.16766	-0.64356	-0.32026		-9.8558	-0.000730789	-0.000728263	-0.000820174	-0.06932	-0.10168		-9.8558	-0.0005239	0.00918	-0.43859	0.03392	0.00365
-22.7681	0.182	-0.05428	0.15543		-9.8554	-0.00028769	0.0002014	-0.00049565		-9.8554	0.000690625	-0.18983	-0.46689			-9.8662	-0.22789	-0.11594	0.16376	-0.63581	-0.32026		-9.8554	-0.000792983	-0.000728263	-0.000820174	-0.06646	-0.10374		-9.8554	-0.00052398	0.00918	-0.44111	0.03392	0.00365
-22.7672	0.182	-0.04807	0.15543		-9.855	-0.00029796	0.0002014	-0.00049565		-9.855	0.000690625	-0.18984	-0.46694			-9.8658	-0.25035	-0.10269	0.16376	-0.62805	-0.32608		-9.855	-0.000839629	-0.000749683	-0.000844299	-0.06348	-0.10557		-9.855	-0.00052406	0.00918	-0.44342	0.03387	0.00371
-22.7663	0.17768	-0.04187	0.15173		-9.8546	-0.00030823	0.0001908	-0.00047391		-9.8546	0.000690625	-0.18985	-0.46695			-9.8654	-0.27283	-0.08944	0.15987	-0.6203	-0.32608		-9.8546	-0.000855178	-0.000813941	-0.000916667	-0.06045	-0.1071		-9.8546	-0.000524141	0.00918	-0.44557	0.03381	0.00371
-22.7654	0.17768	-0.03567	0.15173		-9.8542	-0.00031851	0.0001802	-0.00046522		-9.8542	0.000690625	-0.18985	-0.46698			-9.865	-0.29529	-0.07619	0.15987	-0.6203	-0.33191		-9.8542	-0.000824081	-0.000899619	-0.00101	-0.0574	-0.10832		-9.8542	-0.000562331	0.00922	-0.44746	0.03381	0.00371
-22.7645	0.17768	-0.02946	0.15173		-9.8538	-0.00032878	0.0001696	-0.00045652		-9.8538	0.000690625	-0.18986	-0.467			-9.8646	-0.31455	-0.06294	0.15987	-0.61255	-0.33191		-9.8538	-0.000777435	-0.000963878	-0.00109	-0.05433	-0.10925		-9.8538	-0.000562411	0.00922	-0.44924	0.03375	0.00371
-22.7635	0.17768	-0.02481	0.15173		-9.8534	-0.00033906	0.00015908	-0.00044783		-9.8534	0.000690625	-0.18988	-0.46701			-9.8642	-0.33381	-0.053	0.15987	-0.60479	-0.33773		-9.8534	-0.000730789	-0.000985297	-0.00111	-0.05134	-0.10991		-9.8534	-0.000562491	0.00922	-0.45082	0.0337	0.00371
-22.7626	0.182	-0.01861	0.15543		-9.853	-0.00034933	0.0001484	-0.00042699		-9.853	0.00065	-0.18988	-0.46704			-9.8638	-0.35307	-0.03975	0.16376	-0.60479	-0.33773		-9.853	-0.000730789	-0.000942458	-0.00106	-0.04838	-0.11039		-9.853	-0.000562571	0.00922	-0.45229	0.0337	0.00371
-22.7617	0.18635	-0.01551	0.15913		-9.8526	-0.00035961	0.00013788	-0.00040758		-9.8526	0.00065	-0.18989	-0.46706			-9.8634	-0.36912	-0.03313	0.16766	-0.59704	-0.33773		-9.8526	-0.000777435	-0.000921039	-0.00104	-0.0454	-0.11069		-9.8526	-0.000600761	0.00922	-0.45355	0.03364	0.00377
-22.7608	0.19068	-0.01241	0.16283		-9.8522	-0.00036988	0.0001272	-0.00039788		-9.8522	0.000609375	-0.18989	-0.46706			-9.863	-0.38195	-0.0265	0.17156	-0.59704	-0.33773		-9.8522	-0.000839629	-0.000899619	-0.00101	-0.04253	-0.11074		-9.8522	-0.000600841	0.00926	-0.45475	0.03358	0.00377
-22.7599	0.19934	-0.00931	0.17023		-9.8518	-0.00039043	0.000106	-0.00037847		-9.8518	0.000609375	-0.1899	-0.46709			-9.8626	-0.3948	-0.01988	0.17936	-0.58929	-0.33773		-9.8518	-0.000886275	-0.000921039	-0.00104	-0.03971	-0.11053		-9.8518	-0.000600922	0.00926	-0.4558	0.03353	0.00377
-22.7589	0.20801	-0.00776	0.17762		-9.8514	-0.0004007	9.548e-05	-0.00035906		-9.8514	0.000609375	-0.18991	-0.4671			-9.8622	-0.40443	-0.01657	0.18715	-0.58929	-0.33773		-9.8514	-0.000886275	-0.000963878	-0.00109	-0.03693	-0.10994		-9.8514	-0.000639112	0.00926	-0.45669	0.03353	0.00377
-22.758	0.21667	-0.0062	0.18503		-9.851	-0.00041098	7.428e-05	-0.00033965		-9.851	0.00056875	-0.18991	-0.4671			-9.8618	-0.41405	-0.01325	0.19495	-0.58929	-0.33773		-9.851	-0.000855178	-0.00103	-0.00116	-0.0342	-0.10907		-9.851	-0.000639192	0.0093	-0.45753	0.03347	0.00377
-22.7571	0.22969	-0.0062	0.19613		-9.8506	-0.00043153	6.36e-05	-0.00032024		-9.8506	0.00056875	-0.18991	-0.46713			-9.8614	-0.41726	-0.01325	0.20665	-0.58929	-0.33773		-9.8506	-0.000792983	-0.00105	-0.00118	-0.03145	-0.10793		-9.8506	-0.000639272	0.0093	-0.45827	0.03341	0.00384
-22.7562	0.24267	-0.0062	0.20724		-9.8502	-0.00044348	4.24e-05	-0.00030083		-9.8502	0.000528125	-0.18991	-0.46713			-9.861	-0.42047	-0.01325	0.21835	-0.58929	-0.33191		-9.8502	-0.000761886	-0.00105	-0.00118	-0.02875	-0.10667		-9.8502	-0.000677462	0.0093	-0.45895	0.03341	0.00384
-22.7552	0.25569	-0.00776	0.21834		-9.8498	-0.00045217	2.12e-05	-0.00028143		-9.8498	0.000528125	-0.18993	-0.46715			-9.8606	-0.42047	-0.01657	0.23005	-0.59704	-0.32608		-9.8498	-0.000746337	-0.000985297	-0.00111	-0.02626	-0.10525		-9.8498	-0.000677542	0.00934	-0.45953	0.03336	0.00384
-22.7543	0.26867	-0.00931	0.22944		-9.8494	-0.00047391	1.06e-05	-0.00027172		-9.8494	0.0004875	-0.18993	-0.46715			-9.8602	-0.42047	-0.01988	0.24174	-0.59704	-0.32026		-9.8494	-0.000792983	-0.000942458	-0.00106	-0.02389	-0.10366		-9.8494	-0.000715732	0.00934	-0.46005	0.0333	0.00384
-22.7534	0.28168	-0.01241	0.24054		-9.849	-0.00048261	-1.06e-05	-0.00025231		-9.849	0.0004875	-0.18991	-0.46713			-9.8598	-0.41726	-0.0265	0.25344	-0.59704	-0.31444		-9.849	-0.000855178	-0.000921039	-0.00104	-0.02166	-0.10181		-9.849	-0.000715812	0.00934	-0.46052	0.0333	0.00384
-22.7525	0.29902	-0.01706	0.25535		-9.8486	-0.0004913	-3.188e-05	-0.0002329		-9.8486	0.000446875	-0.18991	-0.46713			-9.8594	-0.41084	-0.03644	0.26904	-0.60479	-0.30861		-9.8486	-0.000886275	-0.000942458	-0.00106	-0.01948	-0.09974		-9.8486	-0.000715892	0.00938	-0.46094	0.03324	0.0039
-22.7515	0.31201	-0.02171	0.26644		-9.8482	-0.00050435	-5.308e-05	-0.0002135		-9.8482	0.000446875	-0.18991	-0.4671			-9.859	-0.40122	-0.04638	0.28073	-0.60479	-0.30279		-9.8482	-0.000901824	-0.00101	-0.00113	-0.01737	-0.09748		-9.8482	-0.000754082	0.00938	-0.46136	0.03319	0.0039
-22.7506	0.32502	-0.02637	0.27755		-9.8478	-0.00052609	-7.428e-05	-0.00020379		-9.8478	0.00040625	-0.18989	-0.46706			-9.8586	-0.39159	-0.05632	0.29243	-0.61255	-0.29697		-9.8478	-0.000870727	-0.00105	-0.00118	-0.01527	-0.09511		-9.8478	-0.000754163	0.00938	-0.46168	0.03319	0.0039
-22.7497	0.33802	-0.03257	0.28864		-9.8474	-0.00053478	-8.48e-05	-0.00018438		-9.8474	0.00040625	-0.18988	-0.46704			-9.8582	-0.37874	-0.06957	0.30412	-0.6203	-0.28532		-9.8474	-0.000808532	-0.00105	-0.00118	-0.01325	-0.0926		-9.8474	-0.000754243	0.00942	-0.46199	0.03313	0.0039
-22.7488	0.34668	-0.03722	0.29604		-9.847	-0.00054348	-0.000106	-0.00017468		-9.847	0.00040625	-0.18986	-0.467			-9.8578	-0.3627	-0.0795	0.31192	-0.6203	-0.2795		-9.847	-0.000761886	-0.000985297	-0.00111	-0.01138	-0.08999		-9.847	-0.000792433	0.00942	-0.46226	0.03307	0.0039
-22.7478	0.35969	-0.04342	0.30716		-9.8466	-0.00055652	-0.0001272	-0.00015527		-9.8466	0.000365625	-0.18984	-0.46694			-9.8574	-0.34664	-0.09275	0.32363	-0.62805	-0.26785		-9.8466	-0.000746337	-0.000921039	-0.00104	-0.0097	-0.08725		-9.8466	-0.000792513	0.00942	-0.46252	0.03307	0.0039
-22.7469	0.36835	-0.05118	0.31455		-9.8462	-0.00056522	-0.0001484	-0.00014564		-9.8462	0.000365625	-0.18981	-0.46686			-9.857	-0.3306	-0.10932	0.33142	-0.63581	-0.26203		-9.8462	-0.000761886	-0.0008782	-0.000989036	-0.00805	-0.08436		-9.8462	-0.000792593	0.00942	-0.46278	0.03302	0.0039
-22.746	0.37702	-0.05738	0.32195		-9.8458	-0.00057391	-0.0001696	-0.00013586		-9.8458	0.000365625	-0.18979	-0.4668			-9.8566	-0.31133	-0.12257	0.33922	-0.64356	-0.25039		-9.8458	-0.000808532	-0.0008782	-0.000989036	-0.00651	-0.08139		-9.8458	-0.000792673	0.00946	-0.46299	0.03302	0.0039
-22.7451	0.38135	-0.06358	0.32565		-9.8454	-0.00057391	-0.0002014	-0.00012623		-9.8454	0.000365625	-0.18974	-0.4667			-9.8562	-0.29208	-0.13582	0.34311	-0.64356	-0.24456		-9.8454	-0.000855178	-0.000942458	-0.00106	-0.00504	-0.0784		-9.8454	-0.000830863	0.00946	-0.46315	0.03296	0.00396
-22.7442	0.38569	-0.06978	0.32936		-9.845	-0.00058696	-0.0002226	-0.00011645		-9.845	0.000365625	-0.1897	-0.46661			-9.8558	-0.27283	-0.14907	0.34702	-0.65132	-0.23292		-9.845	-0.000870727	-0.000985297	-0.00111	-0.00358	-0.07541		-9.845	-0.000830944	0.00946	-0.46336	0.0329	0.00396
-22.7432	0.39001	-0.07599	0.33305		-9.8446	-0.00059565	-0.0002438	-0.00010683		-9.8446	0.000325	-0.18966	-0.4665			-9.8554	-0.25356	-0.16232	0.35091	-0.65907	-0.22709		-9.8446	-0.000839629	-0.00101	-0.00113	-0.00221	-0.07237		-9.8446	-0.000831024	0.00946	-0.46352	0.0329	0.00396
-22.7423	0.39001	-0.08219	0.33305		-9.8442	-0.00060435	-0.000265	-9.704e-05		-9.8442	0.000365625	-0.18963	-0.46641			-9.855	-0.23431	-0.17557	0.35091	-0.66682	-0.22127		-9.8442	-0.000777435	-0.000985297	-0.00111	-0.00101	-0.06923		-9.8442	-0.000831104	0.00946	-0.46367	0.03285	0.00396
-22.7414	0.39001	-0.08684	0.33305		-9.8438	-0.00060435	-0.0002862	-9.704e-05		-9.8438	0.000365625	-0.18959	-0.46631			-9.8546	-0.21826	-0.1855	0.35091	-0.66682	-0.21545		-9.8438	-0.00071524	-0.000921039	-0.00104	3.05938e-05	-0.066		-9.8438	-0.000831184	0.00946	-0.46383	0.03285	0.00396
-22.7405	0.39001	-0.09304	0.33305		-9.8434	-0.00061739	-0.0003074	-8.742e-05		-9.8434	0.000365625	-0.18954	-0.4662			-9.8542	-0.20222	-0.19875	0.35091	-0.67458	-0.20963		-9.8434	-0.000684142	-0.00085678	-0.000964912	0.000948409	-0.06277		-9.8434	-0.000831264	0.00942	-0.46394	0.03279	0.00396
-22.7395	0.38569	-0.0977	0.32936		-9.843	-0.00061739	-0.0003286	-8.742e-05		-9.843	0.000365625	-0.1895	-0.46611			-9.8538	-0.18616	-0.20869	0.34702	-0.67458	-0.2038		-9.843	-0.00071524	-0.00085678	-0.000964912	0.0018	-0.05957		-9.843	-0.000831345	0.00942	-0.46409	0.03279	0.00396
-22.7386	0.38135	-0.10235	0.32565		-9.8426	-0.00062609	-0.0003498	-8.742e-05		-9.8426	0.000365625	-0.18948	-0.46603			-9.8534	-0.17333	-0.21863	0.34311	-0.68233	-0.19798		-9.8426	-0.000761886	-0.000921039	-0.00104	0.0027	-0.05646		-9.8426	-0.000831425	0.00938	-0.46425	0.03279	0.0039
-22.7377	0.37268	-0.10545	0.31825		-9.8422	-0.00062609	-0.000371	-8.742e-05		-9.8422	0.00040625	-0.18945	-0.46599			-9.853	-0.16048	-0.22525	0.33532	-0.68233	-0.19798		-9.8422	-0.000808532	-0.000985297	-0.00111	0.00358	-0.05341		-9.8422	-0.000831505	0.00938	-0.46441	0.03273	0.0039
-22.7368	0.36402	-0.10855	0.31085		-9.8418	-0.00063913	-0.0003922	-8.742e-05		-9.8418	0.00040625	-0.18945	-0.46596			-9.8526	-0.15085	-0.23188	0.32752	-0.68233	-0.19798		-9.8418	-0.000824081	-0.00103	-0.00116	0.00429	-0.05045		-9.8418	-0.000831585	0.00934	-0.46451	0.03273	0.0039
-22.7358	0.35535	-0.1101	0.30345		-9.8414	-0.00063913	-0.0004134	-8.742e-05		-9.8414	0.000446875	-0.18945	-0.46599			-9.8522	-0.14123	-0.23519	0.31972	-0.68233	-0.19798		-9.8414	-0.000792983	-0.00103	-0.00116	0.0048	-0.04756		-9.8414	-0.000793556	0.0093	-0.46467	0.03268	0.0039
-22.7349	0.34668	-0.11165	0.29604		-9.841	-0.00063913	-0.0004346	-8.742e-05		-9.841	0.000446875	-0.18946	-0.46601			-9.8518	-0.13481	-0.2385	0.31192	-0.68233	-0.19798		-9.841	-0.000746337	-0.00101	-0.00113	0.00517	-0.04469		-9.841	-0.000793636	0.00926	-0.46483	0.03268	0.0039
-22.734	0.33802	-0.11165	0.28864		-9.8406	-0.00063913	-0.00045652	-9.704e-05		-9.8406	0.0004875	-0.18949	-0.46608			-9.8514	-0.12839	-0.2385	0.30412	-0.68233	-0.19798		-9.8406	-0.000699691	-0.000942458	-0.00106	0.00557	-0.04193		-9.8406	-0.000793716	0.00922	-0.46498	0.03268	0.0039
-22.7331	0.32502	-0.11165	0.27755		-9.8402	-0.00063913	-0.00047826	-9.704e-05		-9.8402	0.000528125	-0.18951	-0.46614			-9.851	-0.12518	-0.2385	0.29243	-0.67458	-0.2038		-9.8402	-0.000668594	-0.000921039	-0.00104	0.006	-0.03924		-9.8402	-0.000755686	0.00914	-0.46509	0.03268	0.0039
-22.7322	0.31636	-0.1101	0.27015		-9.8398	-0.00063913	-0.00048696	-0.00010683		-9.8398	0.00056875	-0.18955	-0.46623			-9.8506	-0.12196	-0.23519	0.28464	-0.67458	-0.2038		-9.8398	-0.000699691	-0.000963878	-0.00109	0.0064	-0.03658		-9.8398	-0.000755767	0.00906	-0.46525	0.03262	0.0039
-22.7312	0.30334	-0.107	0.25904		-9.8394	-0.00063913	-0.0005087	-0.00010683		-9.8394	0.00056875	-0.18959	-0.46633			-9.8502	-0.12196	-0.22857	0.27293	-0.66682	-0.20963		-9.8394	-0.000746337	-0.00105	-0.00118	0.00666	-0.03402		-9.8394	-0.000755847	0.00902	-0.46535	0.03262	0.00384
-22.7303	0.29035	-0.10545	0.24794		-9.839	-0.00062609	-0.00053043	-0.00011645		-9.839	0.000609375	-0.18964	-0.46644			-9.8498	-0.12518	-0.22525	0.26124	-0.65907	-0.21545		-9.839	-0.000792983	-0.00114	-0.00128	0.00688	-0.03159		-9.839	-0.000717817	0.00893	-0.46551	0.03262	0.00384
-22.7294	0.28168	-0.1008	0.24054		-9.8386	-0.00062609	-0.00055217	-0.00012623		-9.8386	0.00065	-0.18968	-0.46653			-9.8494	-0.12839	-0.21532	0.25344	-0.65907	-0.22127		-9.8386	-0.000824081	-0.00118	-0.00133	0.00703	-0.0293		-9.8386	-0.000717897	0.00885	-0.46561	0.03262	0.00384
-22.7285	0.26867	-0.0977	0.22944		-9.8382	-0.00061739	-0.00057391	-0.00012623		-9.8382	0.000690625	-0.1897	-0.46661			-9.849	-0.1316	-0.20869	0.24174	-0.65132	-0.22709		-9.8382	-0.000808532	-0.00116	-0.0013	0.00719	-0.02712		-9.8382	-0.000679868	0.00873	-0.46577	0.03262	0.00384
-22.7275	0.26001	-0.09149	0.22203		-9.8378	-0.00061739	-0.00058261	-0.00013586		-9.8378	0.00073125	-0.18974	-0.46668			-9.8486	-0.13802	-0.19544	0.23394	-0.64356	-0.23292		-9.8378	-0.000761886	-0.00109	-0.00123	0.00728	-0.02511		-9.8378	-0.000679948	0.00865	-0.46587	0.03262	0.00384
-22.7266	0.24701	-0.08684	0.21094		-9.8374	-0.00061739	-0.00060435	-0.00014564		-9.8374	0.000771875	-0.18975	-0.46671			-9.8482	-0.14444	-0.1855	0.22225	-0.63581	-0.23874		-9.8374	-0.000699691	-0.00107	-0.00121	0.00734	-0.02319		-9.8374	-0.000641919	0.00853	-0.46598	0.03256	0.00384
-22.7257	0.23835	-0.08064	0.20354		-9.837	-0.00060435	-0.00062609	-0.00014564		-9.837	0.0008125	-0.18976	-0.46674			-9.8478	-0.15085	-0.17225	0.21445	-0.62805	-0.24456		-9.837	-0.000668594	-0.00109	-0.00123	0.00734	-0.02131		-9.837	-0.000641999	0.00845	-0.46608	0.03256	0.00384
-22.7248	0.22534	-0.07443	0.19243		-9.8366	-0.00060435	-0.00063478	-0.00015527		-9.8366	0.000853125	-0.18975	-0.46671			-9.8474	-0.16048	-0.159	0.20275	-0.6203	-0.25621		-9.8366	-0.000684142	-0.00116	-0.0013	0.00731	-0.01955		-9.8366	-0.000603969	0.00833	-0.46619	0.03256	0.00384
-22.7238	0.21667	-0.06668	0.18503		-9.8362	-0.00059565	-0.00064783	-0.00016497		-9.8362	0.00089375	-0.18974	-0.46668			-9.847	-0.16691	-0.14244	0.19495	-0.61255	-0.26203		-9.8362	-0.000746337	-0.00126	-0.00142	0.00728	-0.01784		-9.8362	-0.000604049	0.00825	-0.46624	0.03256	0.00384
-22.7229	0.20801	-0.06048	0.17762		-9.8358	-0.00058696	-0.00066957	-0.00017468		-9.8358	0.000934375	-0.18971	-0.46663			-9.8466	-0.17654	-0.12919	0.18715	-0.60479	-0.26785		-9.8358	-0.000808532	-0.00133	-0.0015	0.00737	-0.01621		-9.8358	-0.00056602	0.00813	-0.46635	0.03262	0.00384
-22.722	0.19934	-0.05273	0.17023		-9.8354	-0.00057391	-0.00067826	-0.00017468		-9.8354	0.000975	-0.18969	-0.46656			-9.8462	-0.18616	-0.11263	0.17936	-0.59704	-0.27368		-9.8354	-0.000855178	-0.00133	-0.0015	0.00737	-0.0147		-9.8354	-0.0005661	0.008	-0.46645	0.03262	0.00384
-22.7211	0.19501	-0.04652	0.16653		-9.835	-0.00056522	-0.00068696	-0.00018438		-9.835	0.00102	-0.18965	-0.46649			-9.8458	-0.19579	-0.09938	0.17546	-0.59704	-0.2795		-9.835	-0.000855178	-0.00131	-0.00147	0.00728	-0.01334		-9.835	-0.000528071	0.00792	-0.4665	0.03262	0.00384
-22.7202	0.18635	-0.04032	0.15913		-9.8346	-0.00055652	-0.0007	-0.00019409		-9.8346	0.00106	-0.18963	-0.4664			-9.8454	-0.20864	-0.08613	0.16766	-0.58929	-0.28532		-9.8346	-0.000824081	-0.00124	-0.0014	0.0071	-0.01213		-9.8346	-0.000528151	0.00784	-0.46661	0.03262	0.0039
-22.7192	0.182	-0.03412	0.15543		-9.8342	-0.00054348	-0.0007087	-0.00020379		-9.8342	0.00106	-0.18959	-0.46633			-9.845	-0.21826	-0.07288	0.16376	-0.58929	-0.29115		-9.8342	-0.000777435	-0.00124	-0.0014	0.00688	-0.011		-9.8342	-0.000490121	0.00776	-0.46666	0.03262	0.0039
-22.7183	0.17334	-0.02791	0.14802		-9.8338	-0.00053478	-0.00072174	-0.00020379		-9.8338	0.0011	-0.18956	-0.46625			-9.8446	-0.2311	-0.05963	0.15596	-0.58929	-0.29697		-9.8338	-0.000746337	-0.00131	-0.00147	0.00669	-0.00998		-9.8338	-0.000490201	0.00768	-0.46677	0.03268	0.0039
-22.7174	0.16902	-0.02326	0.14433		-9.8334	-0.00052609	-0.00073043	-0.0002135		-9.8334	0.00114	-0.18954	-0.46618			-9.8442	-0.24395	-0.04969	0.15207	-0.58929	-0.30279		-9.8334	-0.000761886	-0.00139	-0.00157	0.00666	-0.00891		-9.8334	-0.000452172	0.00764	-0.46682	0.03268	0.00396
-22.7165	0.16468	-0.01861	0.14062		-9.833	-0.00051304	-0.00073043	-0.0002232		-9.833	0.00118	-0.18953	-0.46616			-9.8438	-0.25356	-0.03975	0.14816	-0.58929	-0.30279		-9.833	-0.000824081	-0.00148	-0.00166	0.00657	-0.00792		-9.833	-0.000452252	0.0076	-0.46692	0.03273	0.00396
-22.7155	0.16034	-0.01396	0.13693		-9.8326	-0.00050435	-0.00074348	-0.0002232		-9.8326	0.00118	-0.18951	-0.46614			-9.8434	-0.26641	-0.02982	0.14427	-0.58929	-0.30861		-9.8326	-0.000901824	-0.00152	-0.00171	0.00642	-0.00697		-9.8326	-0.000414222	0.0076	-0.46698	0.03273	0.00402
-22.7146	0.16034	-0.01086	0.13693		-9.8322	-0.0004913	-0.00074348	-0.0002329		-9.8322	0.00122	-0.18951	-0.46614			-9.843	-0.27604	-0.02319	0.14427	-0.59704	-0.31444		-9.8322	-0.000964019	-0.0015	-0.00169	0.00615	-0.00621		-9.8322	-0.000414303	0.00764	-0.46708	0.03273	0.00409
-22.7137	0.156	-0.00776	0.13323		-9.8318	-0.00047391	-0.00074348	-0.00024261		-9.8318	0.00122	-0.18953	-0.46616			-9.8426	-0.28887	-0.01657	0.14037	-0.59704	-0.31444		-9.8318	-0.000995116	-0.00144	-0.00162	0.00588	-0.00549		-9.8318	-0.000376273	0.00768	-0.46713	0.03279	0.00409
-22.7128	0.156	-0.0062	0.13323		-9.8314	-0.00046087	-0.00074348	-0.00025231		-9.8314	0.00126	-0.18955	-0.46623			-9.8422	-0.29851	-0.01325	0.14037	-0.60479	-0.32026		-9.8314	-0.000979568	-0.00139	-0.00157	0.00569	-0.00488		-9.8314	-0.000338244	0.00776	-0.46724	0.03285	0.00415
-22.7118	0.156	-0.0062	0.13323		-9.831	-0.00045217	-0.00074348	-0.00025231		-9.831	0.00126	-0.18958	-0.46629			-9.8418	-0.30493	-0.01325	0.14037	-0.61255	-0.32026		-9.831	-0.000932922	-0.00141	-0.00159	0.00557	-0.00427		-9.831	-0.000338324	0.00792	-0.46729	0.03285	0.00421
-22.7109	0.156	-0.0062	0.13323		-9.8306	-0.00043153	-0.00074348	-0.00026202		-9.8306	0.0013	-0.18963	-0.4664			-9.8414	-0.31455	-0.01325	0.14037	-0.6203	-0.32026		-9.8306	-0.000917373	-0.0015	-0.00169	0.00541	-0.00367		-9.8306	-0.000300294	0.00809	-0.46734	0.0329	0.00428
-22.71	0.16034	-0.00776	0.13693		-9.8302	-0.00042125	-0.00074348	-0.00027172		-9.8302	0.0013	-0.18968	-0.46653			-9.841	-0.32097	-0.01657	0.14427	-0.62805	-0.32608		-9.8302	-0.000932922	-0.00161	-0.00181	0.00526	-0.00308		-9.8302	-0.000300374	0.00833	-0.46745	0.03296	0.00428
-22.7091	0.16468	-0.00931	0.14062		-9.8298	-0.00041098	-0.00073043	-0.00028143		-9.8298	0.0013	-0.18974	-0.46668			-9.8406	-0.32418	-0.01988	0.14816	-0.63581	-0.32608		-9.8298	-0.00101	-0.00167	-0.00188	0.00504	-0.00257		-9.8298	-0.000262345	0.00861	-0.4675	0.03302	0.00434
-22.7081	0.16902	-0.01241	0.14433		-9.8294	-0.00039043	-0.00073043	-0.00028143		-9.8294	0.0013	-0.1898	-0.46685			-9.8402	-0.32739	-0.0265	0.15207	-0.64356	-0.32608		-9.8294	-0.0011	-0.00165	-0.00186	0.00486	-0.00209		-9.8294	-0.000262425	0.00897	-0.46755	0.03302	0.0044
-22.7072	0.17334	-0.01706	0.14802		-9.829	-0.00038016	-0.00072174	-0.00029113		-9.829	0.0013	-0.18988	-0.46704			-9.8398	-0.32739	-0.03644	0.15596	-0.65132	-0.32608		-9.829	-0.0012	-0.00159	-0.00179	0.00461	-0.00171		-9.829	-0.000262505	0.00938	-0.46766	0.03307	0.00446
-22.7063	0.182	-0.02171	0.15543		-9.8286	-0.00036988	-0.0007087	-0.00030083		-9.8286	0.00134	-0.18996	-0.46724			-9.8394	-0.32739	-0.04638	0.16376	-0.65907	-0.32608		-9.8286	-0.00123	-0.00152	-0.00171	0.00441	-0.00127		-9.8286	-0.000224476	0.00986	-0.46771	0.03313	0.00453
-22.7054	0.18635	-0.02791	0.15913		-9.8282	-0.00035961	-0.0007087	-0.00031054		-9.8282	0.00134	-0.19004	-0.46743			-9.839	-0.32418	-0.05963	0.16766	-0.66682	-0.33191		-9.8282	-0.00123	-0.0015	-0.00169	0.00429	-0.00085464		-9.8282	-0.000224556	0.01043	-0.46776	0.03319	0.00465
-22.7045	0.19501	-0.03257	0.16653		-9.8278	-0.00034933	-0.0007	-0.00032024		-9.8278	0.00134	-0.19011	-0.4676			-9.8386	-0.31776	-0.06957	0.17546	-0.67458	-0.33191		-9.8278	-0.0012	-0.00156	-0.00176	0.00417	-0.000413535		-9.8278	-0.000186526	0.01108	-0.46782	0.03324	0.00472
-22.7035	0.20801	-0.04032	0.17762		-9.8274	-0.00032878	-0.00068696	-0.00032995		-9.8274	0.00134	-0.19018	-0.46778			-9.8382	-0.31133	-0.08613	0.18715	-0.68233	-0.33191		-9.8274	-0.0012	-0.00167	-0.00188	0.00401	-5.5138e-05		-9.8274	-0.000186607	0.0118	-0.46792	0.0333	0.00478
-22.7026	0.21667	-0.04652	0.18503		-9.827	-0.00031851	-0.00067826	-0.00033965		-9.827	0.00134	-0.19023	-0.4679			-9.8378	-0.30172	-0.09938	0.19495	-0.68233	-0.33191		-9.827	-0.00124	-0.00176	-0.00197	0.00383	0.00027569		-9.827	-0.000148577	0.01261	-0.46797	0.0333	0.00484
-22.7017	0.22534	-0.05273	0.19243		-9.8266	-0.00030823	-0.00065652	-0.00035906		-9.8266	0.0013	-0.19029	-0.46803			-9.8374	-0.29208	-0.11263	0.20275	-0.69008	-0.33191		-9.8266	-0.00132	-0.00176	-0.00197	0.00361	0.000606518		-9.8266	-0.000148657	0.01354	-0.46803	0.03336	0.0049
-22.7008	0.23835	-0.06048	0.20354		-9.8262	-0.00030823	-0.00064783	-0.00036877		-9.8262	0.0013	-0.19031	-0.46809			-9.837	-0.27924	-0.12919	0.21445	-0.69784	-0.33191		-9.8262	-0.00143	-0.00173	-0.00196	0.00336	0.000937346		-9.8262	-0.000148737	0.01455	-0.46808	0.03341	0.00497
-22.6999	0.25135	-0.06668	0.21463		-9.8258	-0.00029796	-0.00063478	-0.00037847		-9.8258	0.0013	-0.19034	-0.46815			-9.8366	-0.2632	-0.14244	0.22614	-0.69784	-0.33191		-9.8258	-0.00152	-0.00165	-0.00186	0.00315	0.00127		-9.8258	-0.000110708	0.01565	-0.46818	0.03347	0.00509
-22.6989	0.26001	-0.07443	0.22203		-9.8254	-0.00028769	-0.00062609	-0.00039788		-9.8254	0.0013	-0.19034	-0.46818			-9.8362	-0.24714	-0.159	0.23394	-0.69784	-0.33191		-9.8254	-0.00158	-0.00163	-0.00183	0.00299	0.00158		-9.8254	-0.000110788	0.01686	-0.46824	0.03353	0.00516
-22.698	0.27302	-0.08064	0.23315		-9.825	-0.00027741	-0.00060435	-0.00040758		-9.825	0.0013	-0.19034	-0.46815			-9.8358	-0.22789	-0.17225	0.24565	-0.70559	-0.33191		-9.825	-0.0016	-0.00165	-0.00186	0.0029	0.00185		-9.825	-0.000110868	0.01819	-0.46834	0.03358	0.00522
-22.6971	0.28601	-0.08684	0.24424		-9.8246	-0.00026714	-0.00059565	-0.00042699		-9.8246	0.0013	-0.19031	-0.46811			-9.8354	-0.20864	-0.1855	0.25734	-0.70559	-0.33773		-9.8246	-0.00162	-0.00173	-0.00196	0.00278	0.00212		-9.8246	-7.28386e-05	0.01965	-0.46839	0.03358	0.00528
-22.6961	0.29902	-0.09304	0.25535		-9.8242	-0.00026714	-0.00057391	-0.00043478		-9.8242	0.0013	-0.1903	-0.46806			-9.835	-0.19258	-0.19875	0.26904	-0.70559	-0.33773		-9.8242	-0.00162	-0.00182	-0.00206	0.00264	0.0024		-9.8242	-7.29188e-05	0.02118	-0.46845	0.03364	0.00534
-22.6952	0.31201	-0.09924	0.26644		-9.8238	-0.00025686	-0.00056087	-0.00045652		-9.8238	0.0013	-0.19028	-0.468			-9.8346	-0.17333	-0.212	0.28073	-0.70559	-0.33773		-9.8238	-0.00167	-0.00188	-0.00212	0.00239	0.00267		-9.8238	-7.2999e-05	0.02288	-0.46855	0.0337	0.00541
-22.6943	0.32068	-0.1039	0.27384		-9.8234	-0.00024659	-0.00055217	-0.00046522		-9.8234	0.0013	-0.19024	-0.46793			-9.8342	-0.15406	-0.22194	0.28853	-0.69784	-0.33773		-9.8234	-0.00176	-0.00187	-0.00211	0.00211	0.00292		-9.8234	-7.30792e-05	0.02466	-0.4686	0.03375	0.00547
-22.6934	0.33368	-0.107	0.28495		-9.823	-0.00024659	-0.00053043	-0.00048696		-9.823	0.0013	-0.1902	-0.46784			-9.8338	-0.13802	-0.22857	0.30023	-0.69784	-0.33773		-9.823	-0.00189	-0.00182	-0.00206	0.0019	0.00311		-9.823	-3.50497e-05	0.02656	-0.46871	0.03375	0.00553
-22.6925	0.34236	-0.1101	0.29235		-9.8226	-0.00023631	-0.00051739	-0.00049565		-9.8226	0.0013	-0.19016	-0.46775			-9.8334	-0.12196	-0.23519	0.30803	-0.69008	-0.34355		-9.8226	-0.00196	-0.00176	-0.00197	0.00177	0.00328		-9.8226	-3.51299e-05	0.02862	-0.46876	0.03381	0.0056
-22.6915	0.35102	-0.1132	0.29976		-9.8222	-0.00022604	-0.0005087	-0.00051304		-9.8222	0.0013	-0.19014	-0.46766			-9.833	-0.10914	-0.24182	0.31583	-0.68233	-0.34355		-9.8222	-0.00199	-0.00176	-0.00197	0.00162	0.00347		-9.8222	-3.52101e-05	0.03076	-0.46887	0.03381	0.00566
-22.6906	0.35969	-0.11475	0.30716		-9.8218	-0.00022604	-0.00048696	-0.00052609		-9.8218	0.00134	-0.1901	-0.46758			-9.8326	-0.09308	-0.24513	0.32363	-0.68233	-0.34938		-9.8218	-0.00199	-0.0018	-0.00202	0.00147	0.00373		-9.8218	-3.52903e-05	0.03303	-0.46892	0.03387	0.00572
-22.6897	0.36402	-0.11475	0.31085		-9.8214	-0.00022604	-0.00047826	-0.00054348		-9.8214	0.00134	-0.19008	-0.46751			-9.8322	-0.08346	-0.24513	0.32752	-0.67458	-0.34938		-9.8214	-0.00199	-0.0019	-0.00215	0.00128	0.00394		-9.8214	-3.53705e-05	0.03545	-0.46897	0.03387	0.00579
-22.6888	0.37268	-0.11475	0.31825		-9.821	-0.00021576	-0.00046522	-0.00055217		-9.821	0.00134	-0.19005	-0.46745			-9.8318	-0.07383	-0.24513	0.33532	-0.66682	-0.3552		-9.821	-0.002	-0.00197	-0.00222	0.0011	0.0041		-9.821	-3.54507e-05	0.03796	-0.46908	0.03387	0.00585
-22.6879	0.37702	-0.11475	0.32195		-9.8206	-0.00021576	-0.00044348	-0.00057391		-9.8206	0.00134	-0.19003	-0.46739			-9.8314	-0.06741	-0.24513	0.33922	-0.65132	-0.3552		-9.8206	-0.00206	-0.00199	-0.00224	0.000948409	0.00422		-9.8206	-3.55309e-05	0.04059	-0.46913	0.03392	0.00585
-22.6869	0.38135	-0.11165	0.32565		-9.8202	-0.00020549	-0.0004346	-0.00058261		-9.8202	0.00134	-0.19001	-0.46736			-9.831	-0.06098	-0.2385	0.34311	-0.64356	-0.36102		-9.8202	-0.00214	-0.00195	-0.00219	0.000826033	0.0043		-9.8202	-3.56111e-05	0.04338	-0.46918	0.03392	0.00591
-22.686	0.38135	-0.1101	0.32565		-9.8198	-0.00020549	-0.000424	-0.0006		-9.8198	0.00139	-0.19	-0.46734			-9.8306	-0.06098	-0.23519	0.34311	-0.63581	-0.36102		-9.8198	-0.0022	-0.00188	-0.00212	0.000673064	0.00446		-9.8198	-3.56913e-05	0.04625	-0.46923	0.03392	0.00591
-22.6851	0.38569	-0.107	0.32936		-9.8194	-0.00020549	-0.0004134	-0.00061304		-9.8194	0.00139	-0.19	-0.46731			-9.8302	-0.06419	-0.22857	0.34702	-0.6203	-0.36684		-9.8194	-0.00221	-0.00187	-0.00211	0.000489502	0.00463		-9.8194	-3.57715e-05	0.04924	-0.46934	0.03392	0.00597
-22.6841	0.38569	-0.10235	0.32936		-9.819	-0.00019522	-0.0004028	-0.00062174		-9.819	0.00139	-0.19	-0.46734			-9.8298	-0.06741	-0.21863	0.34702	-0.61255	-0.37267		-9.819	-0.00221	-0.00188	-0.00212	0.000336533	0.00479		-9.819	-3.58517e-05	0.05235	-0.46939	0.03392	0.00597
-22.6832	0.39001	-0.0977	0.33305		-9.8186	-0.00019522	-0.0004028	-0.00063043		-9.8186	0.00143	-0.19001	-0.46736			-9.8294	-0.07383	-0.20869	0.35091	-0.59704	-0.37849		-9.8186	-0.0022	-0.00197	-0.00222	0.000214156	0.00488		-9.8186	-3.59319e-05	0.05559	-0.46944	0.03387	0.00604
-22.6823	0.39001	-0.09304	0.33305		-9.8182	-0.00018494	-0.0003922	-0.00063913		-9.8182	0.00143	-0.19003	-0.4674			-9.829	-0.08346	-0.19875	0.35091	-0.58929	-0.37849		-9.8182	-0.00217	-0.00206	-0.00232	0.000214156	0.00496		-9.8182	-3.60121e-05	0.0589	-0.4695	0.03387	0.00604
-22.6814	0.39001	-0.08684	0.33305		-9.8178	-0.00018494	-0.0003816	-0.00065217		-9.8178	0.00143	-0.19005	-0.46748			-9.8286	-0.09629	-0.1855	0.35091	-0.57378	-0.38431		-9.8178	-0.00214	-0.00211	-0.00237	0.000214156	0.00499		-9.8178	-3.60923e-05	0.06234	-0.4696	0.03387	0.00604
-22.6805	0.39001	-0.08219	0.33305		-9.8174	-0.00018494	-0.0003816	-0.00065217		-9.8174	0.00146	-0.19009	-0.46755			-9.8282	-0.10914	-0.17557	0.35091	-0.56602	-0.39014		-9.8174	-0.00212	-0.00206	-0.00232	0.000122375	0.00508		-9.8174	-3.61725e-05	0.0659	-0.46965	0.03381	0.00604
-22.6795	0.38569	-0.07599	0.32936		-9.817	-0.00017467	-0.000371	-0.00066087		-9.817	0.00146	-0.19013	-0.46764			-9.8278	-0.12518	-0.16232	0.34702	-0.55052	-0.39596		-9.817	-0.00212	-0.00199	-0.00224	-3.05938e-05	0.00512		-9.817	-3.62527e-05	0.06953	-0.46971	0.03375	0.0061
-22.6786	0.38569	-0.06978	0.32936		-9.8166	-0.00017467	-0.0003604	-0.00066087		-9.8166	0.00146	-0.19016	-0.46775			-9.8274	-0.14123	-0.14907	0.34702	-0.54276	-0.39596		-9.8166	-0.00209	-0.00195	-0.00219	-0.000214156	0.00521		-9.8166	-3.63329e-05	0.07329	-0.46976	0.03375	0.0061
-22.6777	0.38569	-0.06358	0.32936		-9.8162	-0.00016439	-0.0003604	-0.00066087		-9.8162	0.0015	-0.19023	-0.46788			-9.827	-0.16048	-0.13582	0.34702	-0.53501	-0.40178		-9.8162	-0.00205	-0.00195	-0.00219	-0.000305938	0.00524		-9.8162	-7.45229e-05	0.07713	-0.46986	0.0337	0.0061
-22.6768	0.38135	-0.05738	0.32565		-9.8158	-0.0001542	-0.0003604	-0.00066087		-9.8158	0.0015	-0.19028	-0.468			-9.8266	-0.17654	-0.12257	0.34311	-0.5195	-0.4076		-9.8158	-0.00198	-0.00202	-0.00227	-0.000214156	0.00526		-9.8158	-7.46031e-05	0.0811	-0.46992	0.03364	0.0061
-22.6759	0.38135	-0.05118	0.32565		-9.8154	-0.0001542	-0.0003498	-0.00066087		-9.8154	0.0015	-0.19033	-0.46814			-9.8262	-0.199	-0.10932	0.34311	-0.51175	-0.41343		-9.8154	-0.00189	-0.00211	-0.00237	-6.11876e-05	0.00524		-9.8154	-7.46833e-05	0.08514	-0.46997	0.03358	0.0061
-22.6749	0.37702	-0.04497	0.32195		-9.815	-0.00014384	-0.0003498	-0.00066087		-9.815	0.00155	-0.19038	-0.46826			-9.8258	-0.21826	-0.09607	0.33922	-0.50399	-0.41343		-9.815	-0.00179	-0.00214	-0.00242	3.05938e-05	0.00521		-9.815	-7.47635e-05	0.08926	-0.47002	0.03353	0.0061
-22.674	0.37702	-0.03877	0.32195		-9.8146	-0.00014384	-0.0003498	-0.00065217		-9.8146	0.00155	-0.19041	-0.46835			-9.8254	-0.23752	-0.08282	0.33922	-0.49624	-0.41925		-9.8146	-0.0017	-0.00212	-0.00237	3.05938e-05	0.00521		-9.8146	-7.48437e-05	0.09351	-0.47007	0.03347	0.00604
-22.6731	0.37268	-0.03412	0.31825		-9.8142	-0.00013365	-0.0003498	-0.00065217		-9.8142	0.00155	-0.19046	-0.46846			-9.825	-0.25678	-0.07288	0.33532	-0.49624	-0.42507		-9.8142	-0.00164	-0.00206	-0.00232	-6.11876e-05	0.00521		-9.8142	-0.000113034	0.09779	-0.47013	0.03341	0.00604
-22.6721	0.37268	-0.02946	0.31825		-9.8138	-0.00012329	-0.0003392	-0.00063913		-9.8138	0.00155	-0.19049	-0.46853			-9.8246	-0.27924	-0.06294	0.33532	-0.48849	-0.42507		-9.8138	-0.00157	-0.00197	-0.00222	-6.11876e-05	0.00521		-9.8138	-0.000113114	0.10224	-0.47018	0.03336	0.00604
-22.6712	0.36835	-0.02481	0.31455		-9.8134	-0.00012329	-0.0003392	-0.00063043		-9.8134	0.00159	-0.19051	-0.46859			-9.8242	-0.29529	-0.053	0.33142	-0.48849	-0.4309		-9.8134	-0.00146	-0.00194	-0.00217	6.11876e-05	0.00518		-9.8134	-0.000113194	0.10673	-0.47018	0.0333	0.00604
-22.6703	0.36835	-0.02171	0.31455		-9.813	-0.0001131	-0.0003392	-0.00062174		-9.813	0.00159	-0.19053	-0.46863			-9.8238	-0.31455	-0.04638	0.33142	-0.48849	-0.43672		-9.813	-0.00134	-0.00197	-0.00222	0.000275344	0.00515		-9.813	-0.000113274	0.1113	-0.47023	0.03319	0.00604
-22.6694	0.36402	-0.02016	0.31085		-9.8126	-0.00010274	-0.0003392	-0.00061304		-9.8126	0.00159	-0.19054	-0.46865			-9.8234	-0.33381	-0.04307	0.32752	-0.48849	-0.43672		-9.8126	-0.0012	-0.00204	-0.00229	0.000520095	0.00512		-9.8126	-0.000113354	0.11598	-0.47028	0.03313	0.00597
-22.6685	0.36402	-0.01706	0.31085		-9.8122	-0.00010274	-0.0003498	-0.0006		-9.8122	0.00159	-0.19055	-0.46868			-9.823	-0.34664	-0.03644	0.32752	-0.49624	-0.44254		-9.8122	-0.00106	-0.00207	-0.00234	0.000703658	0.00505		-9.8122	-0.000113435	0.12071	-0.47034	0.03302	0.00597
-22.6675	0.35969	-0.01706	0.30716		-9.8118	-9.255e-05	-0.0003498	-0.0005913		-9.8118	0.00159	-0.19055	-0.46868			-9.8226	-0.3627	-0.03644	0.32363	-0.49624	-0.44836		-9.8118	-0.000932922	-0.00207	-0.00234	0.00088722	0.00496		-9.8118	-0.000113515	0.12557	-0.47039	0.03296	0.00597
-22.6666	0.35969	-0.01706	0.30716		-9.8114	-9.255e-05	-0.0003498	-0.00057391		-9.8114	0.00159	-0.19054	-0.46865			-9.8222	-0.37553	-0.03644	0.32363	-0.50399	-0.44836		-9.8114	-0.000808532	-0.00202	-0.00227	0.00107	0.00488		-9.8114	-0.000151705	0.13054	-0.47039	0.0329	0.00597
-22.6657	0.35969	-0.01706	0.30716		-9.811	-8.22e-05	-0.0003498	-0.00056087		-9.811	0.00159	-0.19054	-0.46865			-9.8218	-0.38516	-0.03644	0.32363	-0.51175	-0.45419		-9.811	-0.000684142	-0.0019	-0.00215	0.00125	0.00485		-9.811	-0.000151785	0.13555	-0.47044	0.03279	0.00591
-22.6648	0.35535	-0.01706	0.30345		-9.8106	-8.22e-05	-0.0003498	-0.00054348		-9.8106	0.00155	-0.19053	-0.46863			-9.8214	-0.39159	-0.03644	0.31972	-0.5195	-0.46001		-9.8106	-0.000544204	-0.00182	-0.00206	0.0015	0.00482		-9.8106	-0.000151865	0.14069	-0.47049	0.03268	0.00591
-22.6639	0.35535	-0.01861	0.30345		-9.8102	-7.2e-05	-0.0003498	-0.00052609		-9.8102	0.00155	-0.19051	-0.46859			-9.821	-0.39801	-0.03975	0.31972	-0.52726	-0.46001		-9.8102	-0.000388717	-0.0018	-0.00202	0.00177	0.00476		-9.8102	-0.000151945	0.1459	-0.47049	0.03262	0.00591
-22.6629	0.35102	-0.02016	0.29976		-9.8098	-7.2e-05	-0.0003604	-0.00051304		-9.8098	0.00155	-0.19049	-0.46854			-9.8206	-0.40122	-0.04307	0.31583	-0.54276	-0.46583		-9.8098	-0.000233355	-0.00185	-0.00207	0.00214	0.00466		-9.8098	-0.000152026	0.1512	-0.47055	0.03251	0.00591
-22.662	0.35102	-0.02326	0.29976		-9.8094	-7.2e-05	-0.0003604	-0.00049565		-9.8094	0.00155	-0.19046	-0.46846			-9.8202	-0.40122	-0.04969	0.31583	-0.55052	-0.47166		-9.8094	-9.32922e-05	-0.0019	-0.00215	0.00251	0.00446		-9.8094	-0.000113996	0.15661	-0.4706	0.03245	0.00585
-22.6611	0.34668	-0.02637	0.29604		-9.809	-6.165e-05	-0.0003604	-0.00047391		-9.809	0.0015	-0.19041	-0.46835			-9.8198	-0.39801	-0.05632	0.31192	-0.56602	-0.47748		-9.809	4.67705e-05	-0.0019	-0.00215	0.00293	0.0043		-9.809	-0.000114076	0.16211	-0.4706	0.03234	0.00585
-22.6602	0.34668	-0.03101	0.29604		-9.8086	-6.165e-05	-0.000371	-0.00045652		-9.8086	0.0015	-0.19038	-0.46824			-9.8194	-0.39159	-0.06625	0.31192	-0.58153	-0.47748		-9.8086	0.000155487	-0.00185	-0.00207	0.00324	0.00422		-9.8086	-0.000114156	0.16769	-0.47065	0.03222	0.00585
-22.6592	0.34668	-0.03412	0.29604		-9.8082	-6.165e-05	-0.000371	-0.00043478		-9.8082	0.00146	-0.19031	-0.46809			-9.819	-0.38516	-0.07288	0.31192	-0.59704	-0.4833		-9.8082	0.000248779	-0.00173	-0.00196	0.00352	0.00416		-9.8082	-0.000114237	0.17339	-0.47065	0.03217	0.00585
-22.6583	0.34668	-0.03877	0.29604		-9.8078	-6.165e-05	-0.000371	-0.00041729		-9.8078	0.00146	-0.19024	-0.46793			-9.8186	-0.37553	-0.08282	0.31192	-0.60479	-0.4833		-9.8078	0.00035762	-0.00163	-0.00183	0.00376	0.00403		-9.8078	-0.000114317	0.17921	-0.4707	0.03205	0.00579
-22.6574	0.34668	-0.04342	0.29604		-9.8074	-6.165e-05	-0.0003816	-0.00040758		-9.8074	0.00143	-0.19016	-0.46773			-9.8182	-0.3627	-0.09275	0.31192	-0.6203	-0.48913		-9.8074	0.000482009	-0.00156	-0.00176	0.0041	0.00383		-9.8074	-7.62873e-05	0.18507	-0.4707	0.03194	0.00579
-22.6565	0.34236	-0.04962	0.29235		-9.807	-6.165e-05	-0.0003816	-0.00038817		-9.807	0.00143	-0.19008	-0.46754			-9.8178	-0.34985	-0.106	0.30803	-0.62805	-0.48913		-9.807	0.000606399	-0.00159	-0.00179	0.00458	0.00358		-9.807	-7.63675e-05	0.19106	-0.47076	0.03188	0.00579
-22.6555	0.34236	-0.05428	0.29235		-9.8066	-6.165e-05	-0.0003922	-0.00036877		-9.8066	0.00139	-0.19	-0.46734			-9.8174	-0.33381	-0.11594	0.30803	-0.64356	-0.49495		-9.8066	0.00071524	-0.00163	-0.00183	0.00511	0.00334		-9.8066	-7.64477e-05	0.19716	-0.47081	0.03177	0.00579
-22.6546	0.34236	-0.06048	0.29235		-9.8062	-7.2e-05	-0.0003922	-0.00034936		-9.8062	0.00139	-0.18994	-0.46716			-9.817	-0.31455	-0.12919	0.30803	-0.65132	-0.49495		-9.8062	0.000761886	-0.00165	-0.00186	0.00551	0.00308		-9.8062	-3.84181e-05	0.20335	-0.47081	0.03166	0.00579
-22.6537	0.34236	-0.06513	0.29235		-9.8058	-7.2e-05	-0.0004028	-0.00032995		-9.8058	0.00134	-0.18988	-0.46701			-9.8166	-0.29529	-0.13913	0.30803	-0.65907	-0.49495		-9.8058	0.000777435	-0.00159	-0.00179	0.00582	0.00284		-9.8058	-3.84983e-05	0.20961	-0.47086	0.03154	0.00572
-22.6528	0.33802	-0.06978	0.28864		-9.8054	-8.22e-05	-0.0004028	-0.00032024		-9.8054	0.0013	-0.18983	-0.46689			-9.8162	-0.27283	-0.14907	0.30412	-0.66682	-0.49495		-9.8054	0.000792983	-0.00146	-0.00164	0.00606	0.00258		-9.8054	-4.68757e-07	0.21596	-0.47086	0.03149	0.00572
-22.6518	0.33802	-0.07599	0.28864		-9.805	-8.22e-05	-0.0004134	-0.00030083		-9.805	0.0013	-0.18979	-0.4668			-9.8158	-0.25035	-0.16232	0.30412	-0.67458	-0.49495		-9.805	0.000808532	-0.00133	-0.0015	0.00637	0.00228		-9.805	-5.48957e-07	0.22243	-0.47091	0.03137	0.00572
-22.6509	0.33802	-0.08064	0.28864		-9.8046	-9.255e-05	-0.0004134	-0.00028143		-9.8046	0.00126	-0.18975	-0.46671			-9.8154	-0.22789	-0.17225	0.30412	-0.68233	-0.49495		-9.8046	0.000824081	-0.00124	-0.0014	0.00676	0.00192		-9.8046	3.74806e-05	0.22898	-0.47091	0.03132	0.00572
-22.65	0.33368	-0.08529	0.28495		-9.8042	-0.00010274	-0.000424	-0.00027172		-9.8042	0.00126	-0.18974	-0.4667			-9.815	-0.20543	-0.18219	0.30023	-0.69008	-0.49495		-9.8042	0.000839629	-0.00124	-0.0014	0.00722	0.00152		-9.8042	3.74004e-05	0.23557	-0.47097	0.0312	0.00572
-22.6491	0.33368	-0.08994	0.28495		-9.8038	-0.00010274	-0.0004346	-0.00025231		-9.8038	0.00122	-0.18974	-0.4667			-9.8146	-0.18616	-0.19213	0.30023	-0.69008	-0.48913		-9.8038	0.000870727	-0.00126	-0.00142	0.00768	0.00113		-9.8038	7.543e-05	0.24228	-0.47102	0.03109	0.00566
-22.6482	0.32934	-0.0946	0.28125		-9.8034	-0.0001131	-0.0004346	-0.00024261		-9.8034	0.00122	-0.18974	-0.4667			-9.8142	-0.1637	-0.20207	0.29633	-0.69008	-0.48913		-9.8034	0.000870727	-0.00129	-0.00145	0.00799	0.000744363		-9.8034	0.00011346	0.24903	-0.47102	0.03097	0.00566
-22.6472	0.32502	-0.0977	0.27755		-9.803	-0.00012329	-0.00044348	-0.0002232		-9.803	0.00118	-0.18976	-0.46674			-9.8138	-0.14444	-0.20869	0.29243	-0.69008	-0.4833		-9.803	0.000792983	-0.00124	-0.0014	0.00821	0.000358397		-9.803	0.000151489	0.25586	-0.47107	0.03086	0.00566
-22.6463	0.32068	-0.1008	0.27384		-9.8026	-0.00013365	-0.00045652	-0.0002135		-9.8026	0.00118	-0.18978	-0.46679			-9.8134	-0.12839	-0.21532	0.28853	-0.69008	-0.4833		-9.8026	0.000668594	-0.00114	-0.00128	0.00841	-8.2707e-05		-9.8026	0.000151409	0.26277	-0.47112	0.0308	0.00566
-22.6454	0.31636	-0.10545	0.27015		-9.8022	-0.00014384	-0.00046522	-0.00019409		-9.8022	0.00114	-0.18979	-0.46683			-9.813	-0.11235	-0.22525	0.28464	-0.69008	-0.47748		-9.8022	0.000513107	-0.00101	-0.00113	0.00872	-0.00057895		-9.8022	0.000189438	0.26973	-0.47112	0.03069	0.00566
-22.6445	0.31201	-0.10855	0.26644		-9.8018	-0.0001542	-0.00046522	-0.00018438		-9.8018	0.00114	-0.18981	-0.46686			-9.8126	-0.0995	-0.23188	0.28073	-0.68233	-0.47166		-9.8018	0.000404266	-0.000899619	-0.00101	0.00899	-0.00108		-9.8018	0.000227468	0.27668	-0.47118	0.03058	0.00566
-22.6435	0.30768	-0.1101	0.26275		-9.8014	-0.00016439	-0.00047826	-0.00016497		-9.8014	0.00114	-0.18983	-0.46691			-9.8122	-0.08987	-0.23519	0.27684	-0.67458	-0.47166		-9.8014	0.000310974	-0.00085678	-0.000964912	0.0093	-0.00162		-9.8014	0.000227388	0.28372	-0.47123	0.03046	0.00566
-22.6426	0.29902	-0.11165	0.25535		-9.801	-0.00018494	-0.00048696	-0.00015527		-9.801	0.0011	-0.18984	-0.46694			-9.8118	-0.08346	-0.2385	0.26904	-0.67458	-0.46583		-9.801	0.000264328	-0.0008782	-0.000989036	0.00961	-0.00218		-9.801	0.000265417	0.29075	-0.47128	0.03035	0.00566
-22.6417	0.29468	-0.1132	0.25164		-9.8006	-0.00019522	-0.00048696	-0.00013586		-9.8006	0.0011	-0.18985	-0.46698			-9.8114	-0.07704	-0.24182	0.26513	-0.66682	-0.46583		-9.8006	0.00017116	-0.000899619	-0.00101	0.00986	-0.00275		-9.8006	0.000303447	0.29782	-0.47133	0.03024	0.00572
-22.6408	0.28601	-0.1132	0.24424		-9.8002	-0.00020549	-0.0005	-0.00012623		-9.8002	0.0011	-0.18986	-0.467			-9.811	-0.07704	-0.24182	0.25734	-0.65907	-0.46583		-9.8002	1.55487e-05	-0.0008782	-0.000989036	0.01004	-0.00331		-9.8002	0.000303367	0.30486	-0.47139	0.03012	0.00572
-22.6398	0.27735	-0.1132	0.23684		-9.7998	-0.00021576	-0.0005087	-0.00010683		-9.7998	0.00106	-0.18988	-0.46701			-9.8106	-0.07704	-0.24182	0.24954	-0.65907	-0.46001		-9.7998	-0.000202257	-0.000813941	-0.000916667	0.01012	-0.00386		-9.7998	0.000341396	0.31193	-0.47139	0.03001	0.00579
-22.6389	0.26435	-0.1132	0.22574		-9.7994	-0.00022604	-0.00051739	-8.742e-05		-9.7994	0.00106	-0.18988	-0.46701			-9.8102	-0.08346	-0.24182	0.23785	-0.65132	-0.46001		-9.7994	-0.000450912	-0.000685424	-0.00077193	0.01015	-0.00443		-9.7994	0.000379426	0.31893	-0.47144	0.0299	0.00585
-22.638	0.25569	-0.11165	0.21834		-9.799	-0.00023631	-0.00051739	-7.763e-05		-9.799	0.00106	-0.18988	-0.46704			-9.8098	-0.08987	-0.2385	0.23005	-0.65132	-0.46001		-9.799	-0.000684142	-0.000535488	-0.00060307	0.01024	-0.00508		-9.799	0.000379346	0.32592	-0.47149	0.02978	0.00591
-22.6371	0.24267	-0.1101	0.20724		-9.7986	-0.00024659	-0.00053043	-5.823e-05		-9.7986	0.00106	-0.18989	-0.46706			-9.8094	-0.0995	-0.23519	0.21835	-0.64356	-0.46001		-9.7986	-0.000886275	-0.00044981	-0.000506579	0.01043	-0.00571		-9.7986	0.000417375	0.33287	-0.47154	0.02967	0.00604
-22.6362	0.23401	-0.10855	0.19983		-9.7982	-0.00025686	-0.00053913	-3.882e-05		-9.7982	0.00106	-0.18991	-0.4671			-9.809	-0.11556	-0.23188	0.21055	-0.64356	-0.46583		-9.7982	-0.00103	-0.00042839	-0.000482457	0.01061	-0.0064		-9.7982	0.000417295	0.33975	-0.4716	0.02956	0.00623
-22.6352	0.22101	-0.10545	0.18874		-9.7978	-0.00026714	-0.00053913	-1.941e-05		-9.7978	0.00106	-0.18993	-0.46715			-9.8086	-0.1316	-0.22525	0.19886	-0.63581	-0.46583		-9.7978	-0.00118	-0.00044981	-0.000506579	0.01074	-0.00703		-9.7978	0.000455325	0.34654	-0.47165	0.02944	0.00635
-22.6343	0.20801	-0.10235	0.17762		-9.7974	-0.00027741	-0.00055217	0		-9.7974	0.00102	-0.18994	-0.46719			-9.8082	-0.14766	-0.21863	0.18715	-0.63581	-0.46583		-9.7974	-0.00138	-0.000471229	-0.000530701	0.01077	-0.00763		-9.7974	0.000493354	0.35325	-0.4717	0.02933	0.0066
-22.6334	0.19501	-0.0977	0.16653		-9.797	-0.00028769	-0.00055217	1.941e-05		-9.797	0.00102	-0.18996	-0.46725			-9.8078	-0.16691	-0.20869	0.17546	-0.63581	-0.47166		-9.797	-0.00165	-0.000406971	-0.000458333	0.01067	-0.00816		-9.797	0.000493274	0.35988	-0.47175	0.02922	0.00692
-22.6325	0.18635	-0.0946	0.15913		-9.7966	-0.00030823	-0.00056087	3.882e-05		-9.7966	0.00102	-0.19	-0.46731			-9.8074	-0.18937	-0.20207	0.16766	-0.63581	-0.47748		-9.7966	-0.00198	-0.000278454	-0.000313597	0.01055	-0.00869		-9.7966	0.000531303	0.36639	-0.47181	0.0291	0.00723
-22.6315	0.17334	-0.08994	0.14802		-9.7962	-0.00030823	-0.00056087	5.823e-05		-9.7962	0.00102	-0.19003	-0.4674			-9.807	-0.21185	-0.19213	0.15596	-0.63581	-0.47748		-9.7962	-0.00227	-0.000128517	-0.000144737	0.01046	-0.00924		-9.7962	0.000531223	0.37278	-0.47186	0.02899	0.00767
-22.6306	0.16034	-0.08529	0.13693		-9.7958	-0.00031851	-0.00056087	8.742e-05		-9.7958	0.00102	-0.19006	-0.46749			-9.8066	-0.23431	-0.18219	0.14427	-0.63581	-0.4833		-9.7958	-0.00249	-2.14195e-05	-2.41229e-05	0.01043	-0.00981		-9.7958	0.000531143	0.379	-0.47191	0.02888	0.00811
-22.6297	0.15168	-0.08064	0.12952		-9.7954	-0.00032878	-0.00057391	0.00010683		-9.7954	0.00102	-0.19009	-0.46755			-9.8062	-0.25678	-0.17225	0.13647	-0.63581	-0.48913		-9.7954	-0.00263	2.14195e-05	2.41229e-05	0.01046	-0.01037		-9.7954	0.000569173	0.38511	-0.47196	0.02876	0.00874
-22.6288	0.13867	-0.07443	0.11842		-9.795	-0.00033906	-0.00057391	0.00013586		-9.795	0.00102	-0.19011	-0.46761			-9.8058	-0.27924	-0.159	0.12477	-0.63581	-0.48913		-9.795	-0.00275	2.14195e-05	2.41229e-05	0.01049	-0.01089		-9.795	0.000569092	0.39105	-0.47202	0.02859	0.00943
-22.6278	0.13	-0.06978	0.11102		-9.7946	-0.00034933	-0.00057391	0.00015527		-9.7946	0.00106	-0.19014	-0.46769			-9.8054	-0.30172	-0.14907	0.11697	-0.64356	-0.49495		-9.7946	-0.00294	0	0	0.01043	-0.01133		-9.7946	0.000569012	0.39683	-0.47202	0.02848	0.01019
-22.6269	0.12134	-0.06513	0.10361		-9.7942	-0.00035961	-0.00057391	0.00018438		-9.7942	0.00106	-0.19016	-0.46773			-9.805	-0.32418	-0.13913	0.10917	-0.64356	-0.49495		-9.7942	-0.00319	4.2839e-05	4.82457e-05	0.01021	-0.01175		-9.7942	0.000607042	0.40241	-0.47207	0.02837	0.01113
-22.626	0.11267	-0.06048	0.09621		-9.7938	-0.00036988	-0.00057391	0.0002135		-9.7938	0.00106	-0.19018	-0.46778			-9.8046	-0.34343	-0.12919	0.10137	-0.65132	-0.49495		-9.7938	-0.00345	0.000149937	0.000168859	0.00995	-0.01213		-9.7938	0.000606962	0.40783	-0.47212	0.02831	0.0122
-22.6251	0.10834	-0.05583	0.09252		-9.7934	-0.00038016	-0.00057391	0.00024261		-9.7934	0.00106	-0.19019	-0.46779			-9.8042	-0.3627	-0.11925	0.09748	-0.65907	-0.49495		-9.7934	-0.0037	0.000299873	0.000337719	0.00976	-0.01246		-9.7934	0.000606881	0.41304	-0.47217	0.02819	0.01339
-22.6242	0.10401	-0.05273	0.08882		-9.793	-0.00038016	-0.00056087	0.00027172		-9.793	0.00106	-0.1902	-0.46781			-9.8038	-0.37874	-0.11263	0.09358	-0.65907	-0.49495		-9.793	-0.00388	0.00044981	0.000506579	0.00964	-0.01274		-9.793	0.000606801	0.41806	-0.47223	0.02808	0.01478
-22.6232	0.09968	-0.04807	0.08512		-9.7926	-0.00039043	-0.00056087	0.00030083		-9.7926	0.00106	-0.1902	-0.46784			-9.8034	-0.3948	-0.10269	0.08968	-0.66682	-0.49495		-9.7926	-0.00398	0.000535488	0.00060307	0.00958	-0.01295		-9.7926	0.000606721	0.42286	-0.47228	0.02797	0.01635
-22.6223	0.09968	-0.04652	0.08512		-9.7922	-0.0004007	-0.00055217	0.00032995		-9.7922	0.00106	-0.19021	-0.46785			-9.803	-0.40763	-0.09938	0.08968	-0.67458	-0.48913		-9.7922	-0.00404	0.000535488	0.00060307	0.00952	-0.01318		-9.7922	0.000606641	0.42747	-0.47233	0.02785	0.01811
-22.6214	0.09968	-0.04342	0.08512		-9.7918	-0.0004007	-0.00053913	0.00036877		-9.7918	0.00106	-0.19023	-0.46788			-9.8026	-0.42047	-0.09275	0.08968	-0.67458	-0.4833		-9.7918	-0.00408	0.000514068	0.000578948	0.00939	-0.0134		-9.7918	0.000606561	0.43184	-0.47233	0.02774	0.02012
-22.6205	0.09968	-0.04187	0.08512		-9.7914	-0.00041098	-0.00053913	0.00039788		-9.7914	0.00106	-0.19023	-0.4679			-9.8022	-0.42689	-0.08944	0.08968	-0.68233	-0.47748		-9.7914	-0.0042	0.000535488	0.00060307	0.00918	-0.01358		-9.7914	0.00064459	0.436	-0.47238	0.02768	0.02232
-22.6195	0.10401	-0.04032	0.08882		-9.791	-0.00041098	-0.00053043	0.00042699		-9.791	0.00106	-0.19024	-0.46793			-9.8018	-0.43332	-0.08613	0.09358	-0.69008	-0.47166		-9.791	-0.00432	0.000642585	0.000723686	0.00887	-0.01365		-9.791	0.00064451	0.43992	-0.47244	0.02757	0.02478
-22.6186	0.10834	-0.04032	0.09252		-9.7906	-0.00042125	-0.00051739	0.00045652		-9.7906	0.00102	-0.19025	-0.46796			-9.8014	-0.43653	-0.08613	0.09748	-0.69008	-0.46583		-9.7906	-0.00448	0.000792522	0.000892543	0.00862	-0.01365		-9.7906	0.00064443	0.44364	-0.47244	0.02751	0.02748
-22.6177	0.11267	-0.04032	0.09621		-9.7902	-0.00042125	-0.0005087	0.00048696		-9.7902	0.00102	-0.19028	-0.468			-9.801	-0.43653	-0.08613	0.10137	-0.69784	-0.45419		-9.7902	-0.00464	0.000963878	0.00109	0.00844	-0.01354		-9.7902	0.000644349	0.44712	-0.47249	0.02746	0.03043
-22.6168	0.12134	-0.04187	0.10361		-9.7898	-0.00043153	-0.0005	0.00051304		-9.7898	0.00102	-0.19029	-0.46805			-9.8006	-0.43653	-0.08944	0.10917	-0.69784	-0.44836		-9.7898	-0.00471	0.00107	0.00121	0.00828	-0.01345		-9.7898	0.000644269	0.45035	-0.47249	0.02734	0.0337
-22.6158	0.12568	-0.04342	0.10732		-9.7894	-0.00044348	-0.00047826	0.00054348		-9.7894	0.00102	-0.19031	-0.46811			-9.8002	-0.4301	-0.09275	0.11308	-0.70559	-0.43672		-9.7894	-0.0047	0.00109	0.00123	0.00811	-0.01334		-9.7894	0.000644189	0.45343	-0.47254	0.02729	0.03729
-22.6149	0.13867	-0.04497	0.11842		-9.789	-0.00044348	-0.00046522	0.00057391		-9.789	0.00102	-0.19034	-0.46815			-9.7998	-0.42368	-0.09607	0.12477	-0.70559	-0.42507		-9.789	-0.00461	0.00109	0.00123	0.0079	-0.01325		-9.789	0.000644109	0.45622	-0.47254	0.02723	0.04112
-22.614	0.14734	-0.04807	0.12582		-9.7886	-0.00045217	-0.00045652	0.0006		-9.7886	0.00102	-0.19034	-0.46818			-9.7994	-0.41405	-0.10269	0.13257	-0.71335	-0.41343		-9.7886	-0.00452	0.00109	0.00123	0.00765	-0.01309		-9.7886	0.000682138	0.45881	-0.47259	0.02717	0.04534
-22.6131	0.16034	-0.05118	0.13693		-9.7882	-0.00045217	-0.0004346	0.00063043		-9.7882	0.00102	-0.19035	-0.4682			-9.799	-0.40122	-0.10932	0.14427	-0.71335	-0.40178		-9.7882	-0.00449	0.00116	0.0013	0.0074	-0.01285		-9.7882	0.000682058	0.46119	-0.47259	0.02712	0.04993
-22.6121	0.16902	-0.05583	0.14433		-9.7878	-0.00046087	-0.000424	0.00065217		-9.7878	0.00102	-0.19036	-0.46823			-9.7986	-0.38837	-0.11925	0.15207	-0.71335	-0.39014		-9.7878	-0.00454	0.00131	0.00147	0.00716	-0.01252		-9.7878	0.000681978	0.46337	-0.47265	0.02712	0.05483
-22.6112	0.182	-0.06048	0.15543		-9.7874	-0.00046087	-0.0004028	0.00067826		-9.7874	0.000975	-0.19036	-0.46823			-9.7982	-0.37233	-0.12919	0.16376	-0.71335	-0.37849		-9.7874	-0.00464	0.00146	0.00164	0.00691	-0.0121		-9.7874	0.000681898	0.46535	-0.47265	0.02706	0.06005
-22.6103	0.19501	-0.06513	0.16653		-9.787	-0.00047391	-0.0003922	0.0007		-9.787	0.000975	-0.19034	-0.46818			-9.7978	-0.35628	-0.13913	0.17546	-0.7211	-0.36684		-9.787	-0.00467	0.00159	0.00179	0.00669	-0.01172		-9.787	0.000719927	0.46717	-0.4727	0.02706	0.06571
-22.6094	0.21235	-0.06978	0.18134		-9.7866	-0.00048261	-0.000371	0.00071739		-9.7866	0.000975	-0.19033	-0.46814			-9.7974	-0.33703	-0.14907	0.19106	-0.7211	-0.3552		-9.7866	-0.00452	0.00163	0.00183	0.00648	-0.01133		-9.7866	0.000719847	0.46875	-0.4727	0.02706	0.07175
-22.6085	0.22534	-0.07599	0.19243		-9.7862	-0.00048261	-0.0003604	0.00072609		-9.7862	0.000975	-0.19031	-0.46809			-9.797	-0.31776	-0.16232	0.20275	-0.7211	-0.34355		-9.7862	-0.00426	0.00163	0.00183	0.00628	-0.01094		-9.7862	0.000719767	0.47021	-0.4727	0.027	0.0781
-22.6075	0.23835	-0.08064	0.20354		-9.7858	-0.0004913	-0.0003392	0.00074783		-9.7858	0.000934375	-0.19029	-0.46803			-9.7966	-0.29529	-0.17225	0.21445	-0.7211	-0.33773		-9.7858	-0.004	0.00161	0.00181	0.00606	-0.01053		-9.7858	0.000757797	0.47146	-0.47275	0.027	0.08489
-22.6066	0.24701	-0.08684	0.21094		-9.7854	-0.0004913	-0.0003286	0.00075652		-9.7854	0.000934375	-0.19025	-0.46796			-9.7962	-0.27283	-0.1855	0.22225	-0.7211	-0.32608		-9.7854	-0.00383	0.00163	0.00183	0.00585	-0.01008		-9.7854	0.000757716	0.47255	-0.47275	0.027	0.09206
-22.6057	0.26001	-0.09149	0.22203		-9.785	-0.0004913	-0.0003074	0.00076522		-9.785	0.000934375	-0.19023	-0.4679			-9.7958	-0.25356	-0.19544	0.23394	-0.7211	-0.31444		-9.785	-0.0038	0.00171	0.00192	0.0056	-0.00957		-9.785	0.000757636	0.47348	-0.47275	0.027	0.0996
-22.6048	0.26867	-0.09615	0.22944		-9.7846	-0.00050435	-0.0002968	0.00077826		-9.7846	0.000934375	-0.1902	-0.46784			-9.7954	-0.2311	-0.20538	0.24174	-0.7211	-0.30861		-9.7846	-0.00379	0.00185	0.00207	0.00541	-0.00902		-9.7846	0.000795666	0.47429	-0.47275	0.02706	0.10753
-22.6039	0.27735	-0.1008	0.23684		-9.7842	-0.00050435	-0.0002862	0.00077826		-9.7842	0.00089375	-0.19019	-0.46779			-9.795	-0.20864	-0.21532	0.24954	-0.7211	-0.29697		-9.7842	-0.00367	0.00197	0.00222	0.00523	-0.00842		-9.7842	0.000795585	0.47493	-0.4728	0.02706	0.11583
-22.6029	0.28601	-0.10545	0.24424		-9.7838	-0.00050435	-0.000265	0.00077826		-9.7838	0.00089375	-0.19016	-0.46775			-9.7946	-0.18937	-0.22525	0.25734	-0.7211	-0.29115		-9.7838	-0.00342	0.00202	0.00227	0.00504	-0.00783		-9.7838	0.000833615	0.4755	-0.4728	0.02706	0.1245
-22.602	0.29035	-0.1101	0.24794		-9.7834	-0.00051304	-0.0002544	0.00077826		-9.7834	0.00089375	-0.19016	-0.46773			-9.7942	-0.17012	-0.23519	0.26124	-0.72885	-0.28532		-9.7834	-0.00309	0.00202	0.00227	0.00483	-0.0073		-9.7834	0.000833535	0.4759	-0.4728	0.02712	0.1335
-22.6011	0.29468	-0.1132	0.25164		-9.783	-0.00051304	-0.0002438	0.00076522		-9.783	0.00089375	-0.19015	-0.4677			-9.7938	-0.15085	-0.24182	0.26513	-0.72885	-0.27368		-9.783	-0.00281	0.00197	0.00222	0.00461	-0.00684		-9.783	0.000871564	0.47623	-0.4728	0.02712	0.14287
-22.6001	0.29902	-0.1163	0.25535		-9.7826	-0.00051304	-0.0002226	0.00075652		-9.7826	0.000853125	-0.19015	-0.4677			-9.7934	-0.13481	-0.24844	0.26904	-0.72885	-0.26785		-9.7826	-0.00259	0.00194	0.00217	0.00447	-0.00637		-9.7826	0.000909594	0.47647	-0.47286	0.02717	0.15255
-22.5992	0.29902	-0.11941	0.25535		-9.7822	-0.00051304	-0.000212	0.00074783		-9.7822	0.000853125	-0.19015	-0.4677			-9.793	-0.12196	-0.25507	0.26904	-0.72885	-0.26203		-9.7822	-0.00244	0.00197	0.00222	0.00429	-0.00579		-9.7822	0.000909514	0.47659	-0.47286	0.02717	0.16255
-22.5983	0.29902	-0.12251	0.25535		-9.7818	-0.00051304	-0.0002014	0.00073913		-9.7818	0.000853125	-0.19015	-0.4677			-9.7926	-0.10914	-0.26169	0.26904	-0.73661	-0.25621		-9.7818	-0.0023	0.00206	0.00232	0.00404	-0.00518		-9.7818	0.000947543	0.47663	-0.47286	0.02723	0.17286
-22.5974	0.29468	-0.12406	0.25164		-9.7814	-0.00051304	-0.0002014	0.00071739		-9.7814	0.000853125	-0.19014	-0.46769			-9.7922	-0.0995	-0.265	0.26513	-0.73661	-0.25039		-9.7814	-0.00215	0.00214	0.00242	0.00379	-0.00455		-9.7814	0.000985573	0.47663	-0.47291	0.02729	0.18336
-22.5965	0.29035	-0.12561	0.24794		-9.781	-0.00051304	-0.0001908	0.0007		-9.781	0.000853125	-0.19014	-0.46766			-9.7918	-0.09308	-0.26832	0.26124	-0.73661	-0.24456		-9.781	-0.0019	0.00221	0.00249	0.00355	-0.00397		-9.781	0.000985493	0.47655	-0.47291	0.02734	0.19418
-22.5955	0.28168	-0.12561	0.24054		-9.7806	-0.00050435	-0.0001802	0.00067826		-9.7806	0.000853125	-0.19013	-0.46764			-9.7914	-0.08987	-0.26832	0.25344	-0.73661	-0.23874		-9.7806	-0.00155	0.00216	0.00244	0.00336	-0.00344		-9.7806	0.00102	0.47639	-0.47291	0.0274	0.20518
-22.5946	0.27302	-0.12561	0.23315		-9.7802	-0.00050435	-0.0001696	0.00065217		-9.7802	0.0008125	-0.19011	-0.4676			-9.791	-0.08987	-0.26832	0.24565	-0.73661	-0.23292		-9.7802	-0.00121	0.00207	0.00234	0.00321	-0.00298		-9.7802	0.00106	0.47623	-0.47296	0.02746	0.21631
-22.5937	0.26435	-0.12406	0.22574		-9.7798	-0.00050435	-0.0001696	0.00062174		-9.7798	0.0008125	-0.19009	-0.46755			-9.7906	-0.08987	-0.265	0.23785	-0.73661	-0.23292		-9.7798	-0.000917373	0.00199	0.00224	0.00302	-0.00248		-9.7798	0.00106	0.47599	-0.47296	0.02746	0.22769
-22.5928	0.25135	-0.12406	0.21463		-9.7794	-0.0004913	-0.0001696	0.00058261		-9.7794	0.0008125	-0.19008	-0.46751			-9.7902	-0.09629	-0.265	0.22614	-0.73661	-0.22709		-9.7794	-0.000684142	0.00197	0.00222	0.00275	-0.00198		-9.7794	0.0011	0.47574	-0.47301	0.02757	0.23914
-22.5919	0.23835	-0.12096	0.20354		-9.779	-0.0004913	-0.00015908	0.00055217		-9.779	0.0008125	-0.19005	-0.46748			-9.7898	-0.10592	-0.25838	0.21445	-0.72885	-0.22709		-9.779	-0.000528656	0.00199	0.00224	0.00248	-0.00143		-9.779	0.0011	0.47546	-0.47301	0.02763	0.25064
-22.5909	0.22534	-0.11941	0.19243		-9.7786	-0.00048261	-0.00015908	0.00052609		-9.7786	0.0008125	-0.19004	-0.46743			-9.7894	-0.11556	-0.25507	0.20275	-0.72885	-0.22127		-9.7786	-0.000373169	0.00206	0.00232	0.00221	-0.000937346		-9.7786	0.00114	0.47514	-0.47307	0.02768	0.26228
-22.59	0.21235	-0.1163	0.18134		-9.7782	-0.00048261	-0.00015908	0.00048696		-9.7782	0.0008125	-0.19003	-0.4674			-9.789	-0.12839	-0.24844	0.19106	-0.7211	-0.21545		-9.7782	-0.000155487	0.00211	0.00237	0.00196	-0.000496242		-9.7782	0.00114	0.47481	-0.47307	0.02774	0.27391
-22.5891	0.19501	-0.11165	0.16653		-9.7778	-0.00047391	-0.00015908	0.00044783		-9.7778	0.0008125	-0.19003	-0.46739			-9.7886	-0.14123	-0.2385	0.17546	-0.7211	-0.21545		-9.7778	0.000140063	0.00204	0.00229	0.00184	-8.2707e-05		-9.7778	0.00118	0.47449	-0.47312	0.0278	0.28554
-22.5881	0.182	-0.107	0.15543		-9.7774	-0.00046087	-0.00015908	0.00040758		-9.7774	0.0008125	-0.19003	-0.46739			-9.7882	-0.15727	-0.22857	0.16376	-0.71335	-0.20963		-9.7774	0.000482009	0.00194	0.00217	0.00168	0.000330828		-9.7774	0.00118	0.47413	-0.47312	0.02785	0.29705
-22.5872	0.16468	-0.10235	0.14062		-9.777	-0.00045217	-0.00015908	0.00035906		-9.777	0.0008125	-0.19003	-0.4674			-9.7878	-0.17654	-0.21863	0.14816	-0.70559	-0.2038		-9.777	0.000824081	0.0018	0.00202	0.0015	0.00082707		-9.777	0.00121	0.4738	-0.47317	0.02791	0.30856
-22.5863	0.15168	-0.0977	0.12952		-9.7766	-0.00044348	-0.0001696	0.00032024		-9.7766	0.0008125	-0.19005	-0.46745			-9.7874	-0.19579	-0.20869	0.13647	-0.69784	-0.2038		-9.7766	0.0011	0.00171	0.00192	0.00122	0.00127		-9.7766	0.00121	0.47344	-0.47322	0.02797	0.31994
-22.5854	0.13867	-0.09304	0.11842		-9.7762	-0.00043153	-0.0001696	0.00028143		-9.7762	0.0008125	-0.19006	-0.46749			-9.787	-0.21504	-0.19875	0.12477	-0.69008	-0.19798		-9.7762	0.00129	0.00169	0.00191	0.000979002	0.00165		-9.7762	0.00121	0.47312	-0.47322	0.02802	0.33113
-22.5845	0.12568	-0.08684	0.10732		-9.7758	-0.00042125	-0.0001802	0.0002329		-9.7758	0.0008125	-0.19008	-0.46754			-9.7866	-0.23431	-0.1855	0.11308	-0.68233	-0.19216		-9.7758	0.00141	0.00171	0.00192	0.000764845	0.00198		-9.7758	0.00125	0.47275	-0.47328	0.02808	0.34207
-22.5835	0.11701	-0.08219	0.09992		-9.7754	-0.00041098	-0.0001802	0.00019409		-9.7754	0.0008125	-0.19011	-0.4676			-9.7862	-0.25356	-0.17557	0.10528	-0.67458	-0.18633		-9.7754	0.00154	0.00173	0.00196	0.000550689	0.00224		-9.7754	0.00125	0.47243	-0.47333	0.02814	0.35289
-22.5826	0.10834	-0.07599	0.09252		-9.775	-0.0004007	-0.0001908	0.00014564		-9.775	0.0008125	-0.19014	-0.46766			-9.7858	-0.27283	-0.16232	0.09748	-0.66682	-0.18051		-9.775	0.00176	0.00169	0.00191	0.00039772	0.00251		-9.775	0.00125	0.47215	-0.47333	0.02819	0.36333
-22.5817	0.09968	-0.07133	0.08512		-9.7746	-0.00039043	-0.0001908	0.00010683		-9.7746	0.0008125	-0.19015	-0.4677			-9.7854	-0.29208	-0.15238	0.08968	-0.65907	-0.16886		-9.7746	0.00206	0.00156	0.00176	0.000214156	0.00281		-9.7746	0.00125	0.47182	-0.47338	0.02825	0.37351
-22.5808	0.09101	-0.06668	0.07772		-9.7742	-0.00036988	-0.0002014	6.801e-05		-9.7742	0.0008125	-0.19016	-0.46773			-9.785	-0.31133	-0.14244	0.08189	-0.65132	-0.15722		-9.7742	0.0024	0.00141	0.00159	3.05938e-05	0.00314		-9.7742	0.00125	0.47154	-0.47343	0.02831	0.38339
-22.5799	0.08667	-0.06048	0.07401		-9.7738	-0.00035961	-0.0002014	1.941e-05		-9.7738	0.0008125	-0.19016	-0.46773			-9.7846	-0.32739	-0.12919	0.07798	-0.64356	-0.14557		-9.7738	0.00268	0.00129	0.00145	-0.000152969	0.0035		-9.7738	0.00125	0.47125	-0.47349	0.02837	0.39288
-22.5789	0.08667	-0.05583	0.07401		-9.7734	-0.00034933	-0.000212	-1.941e-05		-9.7734	0.000853125	-0.19015	-0.4677			-9.7842	-0.34343	-0.11925	0.07798	-0.63581	-0.13393		-9.7734	0.00284	0.00122	0.00137	-0.00039772	0.00377		-9.7734	0.00125	0.47101	-0.47354	0.02842	0.402
-22.578	0.08667	-0.05273	0.07401		-9.773	-0.00032878	-0.0002226	-5.823e-05		-9.773	0.000853125	-0.19014	-0.46766			-9.7838	-0.35628	-0.11263	0.07798	-0.62805	-0.11064		-9.773	0.00293	0.0012	0.00135	-0.000673064	0.00397		-9.773	0.00125	0.47077	-0.47354	0.02848	0.41074
-22.5771	0.09101	-0.04807	0.07772		-9.7726	-0.00031851	-0.0002332	-9.704e-05		-9.7726	0.000853125	-0.19011	-0.4676			-9.7834	-0.36591	-0.10269	0.08189	-0.6203	-0.09317		-9.7726	0.00299	0.00122	0.00137	-0.00088722	0.00413		-9.7726	0.00121	0.47053	-0.47359	0.02848	0.41898
-22.5761	0.09533	-0.04652	0.08141		-9.7722	-0.00030823	-0.0002438	-0.00014564		-9.7722	0.000853125	-0.19008	-0.46751			-9.783	-0.37553	-0.09938	0.08578	-0.6203	-0.06405		-9.7722	0.00312	0.00118	0.00133	-0.00104	0.0043		-9.7722	0.00121	0.47029	-0.47364	0.02854	0.42677
-22.5752	0.10401	-0.04342	0.08882		-9.7718	-0.00029796	-0.0002438	-0.00018438		-9.7718	0.000853125	-0.19004	-0.46743			-9.7826	-0.38195	-0.09275	0.09358	-0.61255	-0.03494		-9.7718	0.00331	0.00109	0.00123	-0.00113	0.00446		-9.7718	0.00121	0.47008	-0.4737	0.02859	0.43413
-22.5743	0.11267	-0.04342	0.09621		-9.7714	-0.00028769	-0.000265	-0.0002135		-9.7714	0.000853125	-0.19	-0.46734			-9.7822	-0.38516	-0.09275	0.10137	-0.61255	0		-9.7714	0.00356	0.000942458	0.00106	-0.00132	0.00466		-9.7714	0.00117	0.46992	-0.47375	0.02865	0.44099
-22.5734	0.12134	-0.04187	0.10361		-9.771	-0.00027741	-0.0002756	-0.00025231		-9.771	0.00089375	-0.18998	-0.46728			-9.7818	-0.38837	-0.08944	0.10917	-0.60479	0.04658		-9.771	0.00379	0.000792522	0.000892543	-0.00156	0.00485		-9.771	0.00117	0.46976	-0.4738	0.02865	0.44734
-22.5725	0.13434	-0.04342	0.11473		-9.7706	-0.00025686	-0.0002862	-0.00028143		-9.7706	0.00089375	-0.18995	-0.46721			-9.7814	-0.39159	-0.09275	0.12088	-0.60479	0.09317		-9.7706	0.00391	0.000685424	0.00077193	-0.0018	0.00502		-9.7706	0.00114	0.4696	-0.4738	0.02871	0.45325
-22.5715	0.14734	-0.04497	0.12582		-9.7702	-0.00024659	-0.0003074	-0.00032024		-9.7702	0.00089375	-0.18994	-0.46719			-9.781	-0.38837	-0.09607	0.13257	-0.60479	0.1514		-9.7702	0.00389	0.000642585	0.000723686	-0.00202	0.00518		-9.7702	0.00114	0.46944	-0.47385	0.02871	0.45859
-22.5706	0.16034	-0.04807	0.13693		-9.7698	-0.00023631	-0.0003286	-0.00034936		-9.7698	0.000934375	-0.18993	-0.46715			-9.7806	-0.38516	-0.10269	0.14427	-0.60479	0.21545		-9.7698	0.00383	0.000664005	0.000747805	-0.00214	0.00529		-9.7698	0.0011	0.46932	-0.47391	0.02871	0.4635
-22.5697	0.17334	-0.05118	0.14802		-9.7694	-0.00023631	-0.0003498	-0.00037847		-9.7694	0.000934375	-0.18993	-0.46715			-9.7802	-0.38195	-0.10932	0.15596	-0.60479	0.29115		-9.7694	0.00388	0.000642585	0.000723686	-0.00221	0.00535		-9.7694	0.00106	0.46919	-0.47396	0.02871	0.46784
-22.5688	0.19068	-0.05583	0.16283		-9.769	-0.00022604	-0.000371	-0.00039788		-9.769	0.000934375	-0.18993	-0.46715			-9.7798	-0.37553	-0.11925	0.17156	-0.59704	0.38431		-9.769	0.00401	0.000578327	0.000651317	-0.00224	0.00535		-9.769	0.00106	0.46907	-0.47401	0.02871	0.47173
-22.5678	0.20801	-0.06048	0.17762		-9.7686	-0.00021576	-0.0003922	-0.00042699		-9.7686	0.000975	-0.18994	-0.46716			-9.7794	-0.36912	-0.12919	0.18715	-0.59704	0.48913		-9.7686	0.00423	0.00044981	0.000506579	-0.00236	0.00538		-9.7686	0.00102	0.46895	-0.47401	0.02871	0.47513
-22.5669	0.22101	-0.06668	0.18874		-9.7682	-0.00020549	-0.000424	-0.00045652		-9.7682	0.000975	-0.18995	-0.46721			-9.779	-0.35949	-0.14244	0.19886	-0.59704	0.61723		-9.7682	0.00439	0.000299873	0.000337719	-0.00251	0.00538		-9.7682	0.000982926	0.46887	-0.47406	0.02871	0.47808
-22.566	0.23835	-0.07288	0.20354		-9.7678	-0.00020549	-0.00045652	-0.00047391		-9.7678	0.000975	-0.18996	-0.46725			-9.7786	-0.34985	-0.15569	0.21445	-0.59704	0.76863		-9.7678	0.00443	0.000192776	0.000217106	-0.00264	0.00542		-9.7678	0.000982846	0.46875	-0.47412	0.02865	0.48054
-22.5651	0.25569	-0.08064	0.21834		-9.7674	-0.00019522	-0.00048696	-0.00049565		-9.7674	0.00102	-0.19	-0.46731			-9.7782	-0.33703	-0.17225	0.23005	-0.58929	0.9666		-9.7674	0.00436	0.000149937	0.000168859	-0.0027	0.00549		-9.7674	0.000944656	0.46867	-0.47417	0.02859	0.48261
-22.5642	0.27302	-0.08684	0.23315		-9.767	-0.00019522	-0.00053043	-0.00051304		-9.767	0.00102	-0.19003	-0.46739			-9.7778	-0.32739	-0.1855	0.24565	-0.58153	1.22281		-9.767	0.00423	0.000171356	0.000192982	-0.00273	0.00552		-9.767	0.000906466	0.46859	-0.47417	0.02854	0.48418
-22.5632	0.28601	-0.0946	0.24424		-9.7666	-0.00018494	-0.00057391	-0.00052609		-9.7666	0.00106	-0.19005	-0.46748			-9.7774	-0.31455	-0.20207	0.25734	-0.58153	1.55472		-9.7666	0.00419	0.000171356	0.000192982	-0.00267	0.00552		-9.7666	0.000868276	0.46851	-0.47422	0.02848	0.48538
-22.5623	0.30334	-0.10235	0.25904		-9.7662	-0.00018494	-0.00062609	-0.00054348		-9.7662	0.00106	-0.1901	-0.46758			-9.777	-0.29851	-0.21863	0.27293	-0.56602	1.98561		-9.7662	0.00423	0.000149937	0.000168859	-0.00264	0.00542		-9.7662	0.000868196	0.46843	-0.47422	0.02842	0.4862
-22.5614	0.31636	-0.1101	0.27015		-9.7658	-0.00018494	-0.00067826	-0.00055217		-9.7658	0.00106	-0.19014	-0.46769			-9.7766	-0.28566	-0.23519	0.28464	-0.55827	2.52132		-9.7658	0.00433	4.2839e-05	4.82457e-05	-0.00267	0.00532		-9.7658	0.000830006	0.46835	-0.47427	0.02831	0.48664
-22.5605	0.32502	-0.11785	0.27755		-9.7654	-0.00018494	-0.00074348	-0.00057391		-9.7654	0.0011	-0.19019	-0.46779			-9.7762	-0.27283	-0.25175	0.29243	-0.54276	3.15602		-9.7654	0.00442	-0.000107098	-0.000120614	-0.00273	0.00518		-9.7654	0.000791816	0.46822	-0.47433	0.02825	0.48676
-22.5595	0.33802	-0.12561	0.28864		-9.765	-0.00018494	-0.00080435	-0.00058261		-9.765	0.0011	-0.19024	-0.46793			-9.7758	-0.25999	-0.26832	0.30412	-0.52726	3.90135		-9.765	0.00442	-0.000214195	-0.000241229	-0.00273	0.00508		-9.765	0.000791736	0.46814	-0.47433	0.02819	0.48657
-22.5586	0.34668	-0.13181	0.29604		-9.7646	-0.00018494	-0.00087826	-0.00058261		-9.7646	0.00114	-0.19028	-0.468			-9.7754	-0.24714	-0.28157	0.31192	-0.51175	4.74568		-9.7646	0.0043	-0.000257034	-0.000289473	-0.00267	0.00496		-9.7646	0.000753546	0.46806	-0.47438	0.02814	0.48607
-22.5577	0.35535	-0.13802	0.30345		-9.7642	-0.00018494	-0.00095217	-0.0005913		-9.7642	0.00114	-0.19031	-0.46811			-9.775	-0.23431	-0.29482	0.31972	-0.48849	5.69481		-9.7642	0.00417	-0.000257034	-0.000289473	-0.00258	0.00491		-9.7642	0.000753466	0.46798	-0.47438	0.02814	0.48538
-22.5568	0.36402	-0.14422	0.31085		-9.7638	-0.00018494	-0.00104	-0.0006		-9.7638	0.00118	-0.19034	-0.46815			-9.7746	-0.22147	-0.30807	0.32752	-0.46523	6.74876		-9.7638	0.00402	-0.000214195	-0.000241229	-0.00251	0.00482		-9.7638	0.000715276	0.46786	-0.47443	0.02814	0.4845
-22.5558	0.37268	-0.14887	0.31825		-9.7634	-0.00019522	-0.00113	-0.00061304		-9.7634	0.00118	-0.19035	-0.4682			-9.7742	-0.21185	-0.318	0.33532	-0.43421	7.89588		-9.7634	0.00392	-0.000235615	-0.000265351	-0.00245	0.00472		-9.7634	0.000677086	0.46774	-0.47443	0.02814	0.48337
-22.5549	0.37702	-0.15352	0.32195		-9.763	-0.00019522	-0.00122	-0.00061304		-9.763	0.00118	-0.19035	-0.4682			-9.7738	-0.199	-0.32794	0.33922	-0.41095	9.13616		-9.763	0.00389	-0.000299873	-0.000337719	-0.00239	0.00458		-9.763	0.000677006	0.46766	-0.47448	0.02819	0.48211
-22.554	0.38135	-0.15662	0.32565		-9.7626	-0.00020549	-0.00133	-0.00061304		-9.7626	0.00122	-0.19034	-0.46815			-9.7734	-0.18937	-0.33457	0.34311	-0.37218	10.4637		-9.7626	0.00386	-0.00042839	-0.000482457	-0.00236	0.00436		-9.7626	0.000638816	0.46754	-0.47448	0.02831	0.48079
-22.5531	0.38135	-0.15817	0.32565		-9.7622	-0.00020549	-0.00142	-0.00062174		-9.7622	0.00122	-0.19031	-0.46809			-9.773	-0.17975	-0.33788	0.34311	-0.34117	11.8788		-9.7622	0.00382	-0.000535488	-0.00060307	-0.00224	0.00413		-9.7622	0.000638735	0.46738	-0.47454	0.02842	0.47928
-22.5522	0.38569	-0.15972	0.32936		-9.7618	-0.00021576	-0.00154	-0.00062174		-9.7618	0.00126	-0.19028	-0.468			-9.7726	-0.17012	-0.34119	0.34702	-0.3024	13.3636		-9.7618	0.00373	-0.000599746	-0.000675439	-0.00214	0.00389		-9.7618	0.000600545	0.46725	-0.47454	0.02865	0.47777
-22.5512	0.38135	-0.15972	0.32565		-9.7614	-0.00021576	-0.00164	-0.00062174		-9.7614	0.00126	-0.19024	-0.46793			-9.7722	-0.1637	-0.34119	0.34311	-0.26363	14.9009		-9.7614	0.00359	-0.000599746	-0.000675439	-0.00199	0.0037		-9.7614	0.000600465	0.46709	-0.47454	0.02893	0.47626
-22.5503	0.38135	-0.15972	0.32565		-9.761	-0.00022604	-0.00176	-0.00062174		-9.761	0.00126	-0.1902	-0.46784			-9.7718	-0.16048	-0.34119	0.34311	-0.22486	16.4672		-9.761	0.0034	-0.000578327	-0.000651317	-0.00184	0.00353		-9.761	0.000562275	0.46697	-0.47459	0.02922	0.47469
-22.5494	0.37702	-0.15817	0.32195		-9.7606	-0.00023631	-0.00188	-0.00062174		-9.7606	0.0013	-0.19016	-0.46775			-9.7714	-0.15727	-0.33788	0.33922	-0.17834	18.022		-9.7606	0.00318	-0.000535488	-0.00060307	-0.00165	0.00337		-9.7606	0.000562195	0.46677	-0.47459	0.02961	0.47318
-22.5485	0.37268	-0.15662	0.31825		-9.7602	-0.00023631	-0.00198	-0.00062174		-9.7602	0.0013	-0.19014	-0.46769			-9.771	-0.15727	-0.33457	0.33532	-0.13181	19.5417		-9.7602	0.003	-0.000578327	-0.000651317	-0.00147	0.00317		-9.7602	0.000524005	0.46661	-0.47459	0.03012	0.47173
-22.5475	0.36402	-0.15352	0.31085		-9.7598	-0.00024659	-0.00209	-0.00062174		-9.7598	0.0013	-0.19013	-0.46764			-9.7706	-0.15727	-0.32794	0.32752	-0.07754	20.9974		-9.7598	0.00293	-0.000664005	-0.000747805	-0.00138	0.00292		-9.7598	0.000523925	0.46644	-0.47464	0.03075	0.47035
-22.5466	0.35535	-0.14887	0.30345		-9.7594	-0.00025686	-0.0022	-0.00061304		-9.7594	0.00134	-0.19011	-0.46761			-9.7702	-0.16048	-0.318	0.31972	-0.01551	22.3426		-9.7594	0.00288	-0.000792522	-0.000892543	-0.00125	0.00264		-9.7594	0.000523845	0.46624	-0.47464	0.03143	0.46909
-22.5457	0.34668	-0.14577	0.29604		-9.759	-0.00025686	-0.0023	-0.00061304		-9.759	0.00134	-0.19011	-0.46761			-9.7698	-0.1637	-0.31138	0.31192	0.04652	23.5595		-9.759	0.00281	-0.00085678	-0.000964912	-0.0011	0.00234		-9.759	0.000485655	0.466	-0.47464	0.03228	0.4679
-22.5448	0.33802	-0.14111	0.28864		-9.7586	-0.00026714	-0.0024	-0.0006		-9.7586	0.00134	-0.19011	-0.46761			-9.7694	-0.17012	-0.30144	0.30412	0.11631	24.6193		-9.7586	0.00266	-0.0008782	-0.000989036	-0.000917815	0.00201		-9.7586	0.000485575	0.4658	-0.47464	0.0333	0.46683
-22.5438	0.32502	-0.13491	0.27755		-9.7582	-0.00027741	-0.00248	-0.0006		-9.7582	0.00134	-0.19011	-0.46761			-9.769	-0.17975	-0.28819	0.29243	0.18609	25.4927		-9.7582	0.00243	-0.000835361	-0.00094079	-0.000703658	0.00174		-9.7582	0.000485494	0.46556	-0.47464	0.03444	0.46595
-22.5429	0.31636	-0.13026	0.27015		-9.7578	-0.00028769	-0.00256	-0.0005913		-9.7578	0.00134	-0.19011	-0.46761			-9.7686	-0.18937	-0.27825	0.28464	0.27138	26.1624		-9.7578	0.00218	-0.000792522	-0.000892543	-0.000489502	0.00152		-9.7578	0.000447304	0.46535	-0.47469	0.0358	0.46519
-22.542	0.30334	-0.12406	0.25904		-9.7574	-0.00028769	-0.00262	-0.00058261		-9.7574	0.00139	-0.1901	-0.46758			-9.7682	-0.20222	-0.265	0.27293	0.36443	26.6224		-9.7574	0.00199	-0.000792522	-0.000892543	-0.000336533	0.00132		-9.7574	0.000447224	0.46507	-0.47469	0.03733	0.46463
-22.5411	0.29035	-0.11941	0.24794		-9.757	-0.00029796	-0.00266	-0.00058261		-9.757	0.00139	-0.19008	-0.46751			-9.7678	-0.21826	-0.25507	0.26124	0.46523	26.8669		-9.757	0.00189	-0.000835361	-0.00094079	-0.000244751	0.0011		-9.757	0.000447144	0.46483	-0.47469	0.03909	0.46419
-22.5402	0.27735	-0.1132	0.23684		-9.7566	-0.00030823	-0.00269	-0.00057391		-9.7566	0.00139	-0.19004	-0.46743			-9.7674	-0.2311	-0.24182	0.24954	0.58153	26.896		-9.7566	0.0018	-0.000942458	-0.00106	-0.000152969	0.00085464		-9.7566	0.000408954	0.46455	-0.47469	0.04107	0.464
-22.5392	0.26435	-0.107	0.22574		-9.7562	-0.00031851	-0.00269	-0.00056087		-9.7562	0.00139	-0.19	-0.46731			-9.767	-0.24714	-0.22857	0.23785	0.7211	26.7155		-9.7562	0.00171	-0.00103	-0.00116	-3.05938e-05	0.00055138		-9.7562	0.000408874	0.46426	-0.47469	0.04334	0.46394
-22.5383	0.25135	-0.10235	0.21463		-9.7558	-0.00032878	-0.00267	-0.00055217		-9.7558	0.00139	-0.18994	-0.46719			-9.7666	-0.26641	-0.21863	0.22614	0.88393	26.3138		-9.7558	0.00152	-0.00107	-0.00121	0.000152969	0.000220552		-9.7558	0.000408794	0.46394	-0.47469	0.04584	0.46406
-22.5374	0.23835	-0.09615	0.20354		-9.7554	-0.00032878	-0.00263	-0.00054348		-9.7554	0.00139	-0.18989	-0.46706			-9.7662	-0.28566	-0.20538	0.21445	1.07777	25.7082		-9.7554	0.00127	-0.00105	-0.00118	0.000305938	-5.5138e-05		-9.7554	0.000370604	0.46366	-0.47469	0.04862	0.46438
-22.5365	0.22534	-0.09149	0.19243		-9.755	-0.00033906	-0.00254	-0.00053478		-9.755	0.00134	-0.18985	-0.46695			-9.7658	-0.30493	-0.19544	0.20275	1.31814	24.9047		-9.755	0.00106	-0.000985297	-0.00111	0.000428313	-0.00030326		-9.755	0.000370524	0.46333	-0.47469	0.05174	0.46488
-22.5355	0.21235	-0.08684	0.18134		-9.7546	-0.00034933	-0.00243	-0.00053478		-9.7546	0.00134	-0.18979	-0.46683			-9.7654	-0.32097	-0.1855	0.19106	1.62054	23.9089		-9.7546	0.000901824	-0.000942458	-0.00106	0.000520095	-0.000496242		-9.7546	0.000332334	0.46297	-0.47469	0.05509	0.46551
-22.5346	0.19934	-0.08374	0.17023		-9.7542	-0.00035961	-0.00228	-0.00052609		-9.7542	0.00134	-0.18976	-0.46674			-9.765	-0.34024	-0.17888	0.17936	1.99272	22.7443		-9.7542	0.000792983	-0.000963878	-0.00109	0.000550689	-0.000661656		-9.7542	0.000332253	0.46261	-0.47469	0.05883	0.46633
-22.5337	0.19068	-0.07909	0.16283		-9.7538	-0.00036988	-0.0021	-0.00051304		-9.7538	0.00134	-0.18973	-0.46665			-9.7646	-0.35628	-0.16894	0.17156	2.45794	21.4283		-9.7538	0.000699691	-0.00105	-0.00118	0.000581282	-0.000882208		-9.7538	0.000332173	0.46224	-0.47469	0.06286	0.46727
-22.5328	0.17768	-0.07599	0.15173		-9.7534	-0.00038016	-0.00187	-0.00050435		-9.7534	0.00134	-0.18971	-0.46663			-9.7642	-0.37553	-0.16232	0.15987	3.02397	19.9959		-9.7534	0.000575302	-0.00116	-0.0013	0.000703658	-0.00113		-9.7534	0.000293983	0.46184	-0.47469	0.06728	0.4684
-22.5318	0.16902	-0.07443	0.14433		-9.753	-0.00038016	-0.00159	-0.00049565		-9.753	0.0013	-0.18973	-0.46665			-9.7638	-0.38837	-0.159	0.15207	3.69079	18.4819		-9.753	0.000404266	-0.00122	-0.00137	0.00079544	-0.00141		-9.753	0.000293903	0.46143	-0.47469	0.07205	0.4696
-22.5309	0.16034	-0.07288	0.13693		-9.7526	-0.00039043	-0.00126	-0.00048696		-9.7526	0.0013	-0.18974	-0.4667			-9.7634	-0.40122	-0.15569	0.14427	4.47392	16.9156		-9.7526	0.000233355	-0.00122	-0.00137	0.000856627	-0.00168		-9.7526	0.000255713	0.46099	-0.47469	0.0771	0.47092
-22.53	0.15168	-0.07133	0.12952		-9.7522	-0.0004007	-0.0008913	-0.00047391		-9.7522	0.0013	-0.18979	-0.4668			-9.763	-0.41405	-0.15238	0.13647	5.35009	15.3318		-9.7522	9.32922e-05	-0.00114	-0.00128	0.000856627	-0.00188		-9.7522	0.000255633	0.46054	-0.47469	0.0826	0.47236
-22.5291	0.14734	-0.07133	0.12582		-9.7518	-0.00041098	-0.00047826	-0.00046522		-9.7518	0.00126	-0.18983	-0.46689			-9.7626	-0.42368	-0.15238	0.13257	6.33482	13.7537		-9.7518	-3.10974e-05	-0.00107	-0.00121	0.00079544	-0.00204		-9.7518	0.000217443	0.46006	-0.47464	0.08844	0.47381
-22.5282	0.14302	-0.07288	0.12212		-9.7514	-0.00042125	1.06e-05	-0.00045652		-9.7514	0.00126	-0.18986	-0.467			-9.7622	-0.4301	-0.15569	0.12867	7.42035	12.2165		-9.7514	-0.000140063	-0.00107	-0.00121	0.000764845	-0.00215		-9.7514	0.000179253	0.45953	-0.47469	0.09463	0.47538
-22.5272	0.13867	-0.07443	0.11842		-9.751	-0.00043153	0.00053913	-0.00044783		-9.751	0.00126	-0.18991	-0.4671			-9.7618	-0.43653	-0.159	0.12477	8.59892	10.7432		-9.751	-0.000233355	-0.00114	-0.00128	0.000764845	-0.00228		-9.751	0.000179173	0.45901	-0.47464	0.10121	0.47689
-22.5263	0.13434	-0.07599	0.11473		-9.7506	-0.00044348	0.00111	-0.00043478		-9.7506	0.00122	-0.18994	-0.46719			-9.7614	-0.43653	-0.16232	0.12088	9.87054	9.3516		-9.7506	-0.000310974	-0.00122	-0.00137	0.00079544	-0.00245		-9.7506	0.000140983	0.45844	-0.47464	0.10818	0.47846
-22.5254	0.13	-0.08064	0.11102		-9.7502	-0.00045217	0.00175	-0.00043478		-9.7502	0.00122	-0.18996	-0.46724			-9.761	-0.43653	-0.17225	0.11697	11.2274	8.04145		-9.7502	-0.000388717	-0.00131	-0.00147	0.000764845	-0.00264		-9.7502	0.000140903	0.45784	-0.47464	0.11556	0.47997
-22.5245	0.13	-0.08374	0.11102		-9.7498	-0.00046087	0.00244	-0.00042699		-9.7498	0.00122	-0.18996	-0.46725			-9.7606	-0.43332	-0.17888	0.11697	12.6619	6.81864		-9.7498	-0.000482009	-0.00133	-0.0015	0.000642471	-0.00281		-9.7498	0.000102713	0.45715	-0.47469	0.12328	0.48148
-22.5235	0.12568	-0.08994	0.10732		-9.7494	-0.00047391	0.00318	-0.00041729		-9.7494	0.00118	-0.18996	-0.46724			-9.7602	-0.4301	-0.19213	0.11308	14.1584	5.68317		-9.7494	-0.000575302	-0.00126	-0.00142	0.000520095	-0.00295		-9.7494	0.000102632	0.45646	-0.47469	0.13133	0.48293
-22.5226	0.12568	-0.09615	0.10732		-9.749	-0.00048261	0.00399	-0.00040758		-9.749	0.00118	-0.18994	-0.46716			-9.7598	-0.42368	-0.20538	0.11308	15.7013	4.62922		-9.749	-0.000653045	-0.00118	-0.00133	0.00039772	-0.00307		-9.749	6.44425e-05	0.45569	-0.47469	0.13978	0.48418
-22.5217	0.12568	-0.10235	0.10732		-9.7486	-0.0004913	0.00483	-0.00040758		-9.7486	0.00114	-0.1899	-0.46709			-9.7594	-0.41405	-0.21863	0.11308	17.2599	3.66261		-9.7486	-0.00071524	-0.00116	-0.0013	0.000305938	-0.00311		-9.7486	2.62525e-05	0.45488	-0.47469	0.14858	0.48538
-22.5208	0.13	-0.1101	0.11102		-9.7482	-0.00050435	0.00573	-0.00039788		-9.7482	0.00114	-0.18985	-0.46698			-9.759	-0.40122	-0.23519	0.11697	18.8106	2.78335		-9.7482	-0.000746337	-0.0012	-0.00135	0.000183564	-0.00314		-9.7482	2.61723e-05	0.45399	-0.47469	0.15771	0.48645
-22.5199	0.13	-0.11785	0.11102		-9.7478	-0.00051304	0.00669	-0.00039788		-9.7478	0.00114	-0.1898	-0.46685			-9.7586	-0.38837	-0.25175	0.11697	20.3225	1.98561		-9.7478	-0.000777435	-0.00129	-0.00145	0	-0.00314		-9.7478	-1.20176e-05	0.45307	-0.47469	0.16718	0.48733
-22.5189	0.13434	-0.12561	0.11473		-9.7474	-0.00052609	0.00769	-0.00038817		-9.7474	0.0011	-0.18976	-0.46676			-9.7582	-0.37233	-0.26832	0.12088	21.7494	1.26357		-9.7474	-0.000808532	-0.00139	-0.00157	-0.000214156	-0.00317		-9.7474	-1.20978e-05	0.45205	-0.47469	0.177	0.48802
-22.518	0.13434	-0.13336	0.11473		-9.747	-0.00053478	0.00874	-0.00038817		-9.747	0.0011	-0.18974	-0.46668			-9.7578	-0.35628	-0.28488	0.12088	23.0829	0.6347		-9.747	-0.000870727	-0.00144	-0.00162	-0.000428313	-0.0032		-9.747	-5.02878e-05	0.45092	-0.47469	0.18704	0.48852
-22.5171	0.13867	-0.14111	0.11842		-9.7466	-0.00054348	0.00983	-0.00037847		-9.7466	0.00106	-0.1897	-0.46661			-9.7574	-0.33703	-0.30144	0.12477	24.2771	0.0757		-9.7466	-0.000901824	-0.00141	-0.00159	-0.000581282	-0.00328		-9.7466	-5.0368e-05	0.44975	-0.47475	0.19742	0.48871
-22.5161	0.14302	-0.14887	0.12212		-9.7462	-0.00055652	0.01097	-0.00037847		-9.7462	0.00106	-0.1897	-0.46661			-9.757	-0.31776	-0.318	0.12867	25.3083	-0.41343		-9.7462	-0.000917373	-0.00137	-0.00154	-0.000734251	-0.00331		-9.7462	-8.85579e-05	0.44845	-0.47475	0.20797	0.48871
-22.5152	0.14302	-0.15662	0.12212		-9.7458	-0.00056522	0.01213	-0.00037847		-9.7458	0.00106	-0.1897	-0.46661			-9.7566	-0.29529	-0.33457	0.12867	26.1535	-0.8385		-9.7458	-0.000932922	-0.00133	-0.0015	-0.000948409	-0.00325		-9.7458	-0.000126748	0.44708	-0.47475	0.21875	0.4884
-22.5143	0.14734	-0.16438	0.12582		-9.7454	-0.00057391	0.01333	-0.00036877		-9.7454	0.00102	-0.18973	-0.46665			-9.7562	-0.27283	-0.35113	0.13257	26.8047	-1.21699		-9.7454	-0.000932922	-0.00135	-0.00152	-0.00122	-0.00317		-9.7454	-0.000126828	0.44558	-0.47475	0.2297	0.48783
-22.5134	0.15168	-0.17058	0.12952		-9.745	-0.00058696	0.01455	-0.00036877		-9.745	0.00102	-0.18976	-0.46674			-9.7558	-0.25035	-0.36438	0.13647	27.2389	-1.57219		-9.745	-0.000917373	-0.00144	-0.00162	-0.00156	-0.00304		-9.745	-0.000126908	0.44397	-0.4748	0.24082	0.48689
-22.5125	0.156	-0.17678	0.13323		-9.7446	-0.00059565	0.01581	-0.00036877		-9.7446	0.000975	-0.18979	-0.46683			-9.7554	-0.22789	-0.37763	0.14037	27.456	-1.90992		-9.7446	-0.000917373	-0.00154	-0.00174	-0.00184	-0.0029		-9.7446	-0.000165098	0.44227	-0.4748	0.252	0.48569
-22.5115	0.156	-0.18144	0.13323		-9.7442	-0.00060435	0.01709	-0.00036877		-9.7442	0.000975	-0.18983	-0.46691			-9.755	-0.20543	-0.38757	0.14037	27.456	-2.23018		-9.7442	-0.000917373	-0.00163	-0.00183	-0.00205	-0.00284		-9.7442	-0.000165178	0.44041	-0.47485	0.26329	0.48406
-22.5106	0.16034	-0.18453	0.13693		-9.7438	-0.00061739	0.01838	-0.00036877		-9.7438	0.000975	-0.18986	-0.467			-9.7546	-0.18295	-0.39419	0.14427	27.2389	-2.53297		-9.7438	-0.000932922	-0.00165	-0.00186	-0.00227	-0.00278		-9.7438	-0.000203368	0.43839	-0.47485	0.27457	0.48211
-22.5097	0.16034	-0.18764	0.13693		-9.7434	-0.00061739	0.01967	-0.00036877		-9.7434	0.000934375	-0.18991	-0.4671			-9.7542	-0.1637	-0.40082	0.14427	26.8047	-2.80082		-9.7434	-0.000932922	-0.00163	-0.00183	-0.00248	-0.0027		-9.7434	-0.000203449	0.43624	-0.4749	0.28586	0.47978
-22.5088	0.16034	-0.18919	0.13693		-9.743	-0.00062609	0.02096	-0.00036877		-9.743	0.000934375	-0.18994	-0.46719			-9.7538	-0.14444	-0.40413	0.14427	26.1535	-3.03374		-9.743	-0.000917373	-0.00159	-0.00179	-0.00275	-0.00258		-9.743	-0.000203529	0.43398	-0.4749	0.2971	0.47708
-22.5079	0.16034	-0.18919	0.13693		-9.7426	-0.00062609	0.02226	-0.00036877		-9.7426	0.000934375	-0.18996	-0.46725			-9.7534	-0.12518	-0.40413	0.14427	25.3083	-3.2259		-9.7426	-0.000870727	-0.00159	-0.00179	-0.00305	-0.00242		-9.7426	-0.000241719	0.43152	-0.47496	0.30827	0.474
-22.5069	0.16468	-0.18608	0.14062		-9.7422	-0.00062609	0.02357	-0.00036877		-9.7422	0.00089375	-0.19	-0.46731			-9.753	-0.10592	-0.3975	0.14816	24.2771	-3.37729		-9.7422	-0.000824081	-0.00165	-0.00186	-0.0033	-0.00224		-9.7422	-0.000241799	0.42893	-0.47496	0.31934	0.47048
-22.506	0.16034	-0.18298	0.13693		-9.7418	-0.00062609	0.02485	-0.00036877		-9.7418	0.00089375	-0.19003	-0.46739			-9.7526	-0.09308	-0.39088	0.14427	23.0752	-3.47046		-9.7418	-0.000777435	-0.00178	-0.00201	-0.00352	-0.00204		-9.7418	-0.000241879	0.42618	-0.47501	0.33028	0.46658
-22.5051	0.16034	-0.17678	0.13693		-9.7414	-0.00062609	0.02609	-0.00036877		-9.7414	0.00089375	-0.19004	-0.46743			-9.7522	-0.07704	-0.37763	0.14427	21.726	-3.5054		-9.7414	-0.000761886	-0.00188	-0.00212	-0.00373	-0.00185		-9.7414	-0.000241959	0.42323	-0.47506	0.34101	0.46224
-22.5041	0.16034	-0.17911	0.13693		-9.741	-0.00062609	0.02733	-0.00036877		-9.741	0.000853125	-0.19005	-0.46748			-9.7518	-0.06741	-0.36438	0.14427	20.2605	-3.4821		-9.741	-0.000777435	-0.00195	-0.00219	-0.00395	-0.00168		-9.741	-0.00024204	0.42008	-0.47506	0.35156	0.45752
-22.5032	0.156	-0.16934	0.13323		-9.7406	-0.00062609	0.02856	-0.00036877		-9.7406	0.000853125	-0.19008	-0.46751			-9.7514	-0.05777	-0.3445	0.14037	18.7099	-3.39476		-9.7406	-0.000792983	-0.00194	-0.00217	-0.00423	-0.00152		-9.7406	-0.00024212	0.4168	-0.47511	0.36183	0.45243
-22.5023	0.156	-0.15631	0.13323		-9.7402	-0.00061739	0.02973	-0.00036877		-9.7402	0.000853125	-0.1901	-0.46758			-9.751	-0.05456	-0.318	0.14037	17.1048	-3.24336		-9.7402	-0.000792983	-0.00188	-0.00212	-0.0045	-0.0013		-9.7402	-0.0002422	0.41329	-0.47516	0.37187	0.44683
-22.5014	0.15168	-0.14328	0.12952		-9.7398	-0.00060435	0.03088	-0.00036877		-9.7398	0.0008125	-0.19011	-0.46761			-9.7506	-0.05136	-0.2915	0.13647	15.4843	-3.03374		-9.7398	-0.000761886	-0.00188	-0.00212	-0.0047	-0.00108		-9.7398	-0.00024228	0.4096	-0.47522	0.38163	0.44092
-22.5005	0.14734	-0.127	0.12582		-9.7394	-0.00060435	0.03198	-0.00035906		-9.7394	0.0008125	-0.19014	-0.46769			-9.7502	-0.05136	-0.25838	0.13257	13.8715	-2.76006		-9.7394	-0.000699691	-0.00194	-0.00217	-0.0048	-0.00085464		-9.7394	-0.00024236	0.40572	-0.47522	0.39104	0.43457
-22.4995	0.14302	-0.10747	0.12212		-9.739	-0.00059565	0.03303	-0.00035906		-9.739	0.000771875	-0.19016	-0.46775			-9.7498	-0.05777	-0.21863	0.12867	12.282	-2.42816		-9.739	-0.000668594	-0.00206	-0.00232	-0.00489	-0.000634087		-9.739	-0.000242441	0.40164	-0.47527	0.40006	0.42784
-22.4986	0.13867	-0.08793	0.11842		-9.7386	-0.00058696	0.03403	-0.00035906		-9.7386	0.000771875	-0.19019	-0.46779			-9.7494	-0.06419	-0.17888	0.12477	10.7467	-2.04384		-9.7386	-0.000668594	-0.00216	-0.00244	-0.00508	-0.000441105		-9.7386	-0.000242521	0.3974	-0.47532	0.40874	0.42074
-22.4977	0.13434	-0.0635	0.11473		-9.7382	-0.00056522	0.03498	-0.00034936		-9.7382	0.000771875	-0.1902	-0.46784			-9.749	-0.07704	-0.12919	0.12088	9.289	-1.61877		-9.7382	-0.000699691	-0.00224	-0.00254	-0.00532	-0.00024812		-9.7382	-0.000204491	0.39291	-0.47537	0.41702	0.41325
-22.4968	0.12568	-0.03745	0.10732		-9.7378	-0.00055652	0.03588	-0.00034936		-9.7378	0.00073125	-0.19023	-0.46788			-9.7486	-0.09308	-0.07619	0.11308	7.90883	-1.15294		-9.7378	-0.000730789	-0.00224	-0.00254	-0.00551	-2.7569e-05		-9.7378	-0.000204571	0.38826	-0.47537	0.42491	0.40546
-22.4959	0.12134	-0.00651	0.10361		-9.7374	-0.00053478	0.03672	-0.00033965		-9.7374	0.00073125	-0.19024	-0.46793			-9.7482	-0.10914	-0.01325	0.10917	6.62171	-0.65799		-9.7374	-0.000746337	-0.00221	-0.00249	-0.00563	0.000192983		-9.7374	-0.000204652	0.38337	-0.47543	0.43229	0.39728
-22.4949	0.11701	0.02605	0.09992		-9.737	-0.00052609	0.0375	-0.00032995		-9.737	0.00073125	-0.19025	-0.46796			-9.7478	-0.12839	0.053	0.10528	5.42763	-0.13975		-9.737	-0.000746337	-0.00216	-0.00244	-0.00566	0.000413535		-9.737	-0.000204732	0.37831	-0.47548	0.43926	0.38879
-22.494	0.11267	0.0635	0.09621		-9.7366	-0.00050435	0.03821	-0.00032024		-9.7366	0.000690625	-0.19026	-0.46799			-9.7474	-0.15085	0.12919	0.10137	4.33435	0.38431		-9.7366	-0.00071524	-0.00219	-0.00247	-0.00563	0.000634087		-9.7366	-0.000166702	0.37306	-0.47548	0.44573	0.37999
-22.4931	0.10834	0.10584	0.09252		-9.7362	-0.00048261	0.03886	-0.00031054		-9.7362	0.000690625	-0.19028	-0.468			-9.747	-0.17654	0.21532	0.09748	3.33412	0.90255		-9.7362	-0.000699691	-0.0023	-0.00258	-0.0056	0.00082707		-9.7362	-0.000166782	0.3676	-0.47553	0.45174	0.37094
-22.4921	0.10401	0.15143	0.08882		-9.7358	-0.00046087	0.03945	-0.00030083		-9.7358	0.00065	-0.19028	-0.468			-9.7466	-0.20222	0.30807	0.09358	2.43468	1.40915		-9.7358	-0.000699691	-0.0024	-0.0027	-0.00563	0.000992485		-9.7358	-0.000166863	0.36198	-0.47558	0.45725	0.36157
-22.4912	0.10401	0.20516	0.08882		-9.7354	-0.00044348	0.03998	-0.00029113		-9.7354	0.00065	-0.19029	-0.46803			-9.7462	-0.22789	0.41738	0.09358	1.62829	1.89827		-9.7354	-0.000730789	-0.00249	-0.0028	-0.00572	0.0011		-9.7354	-0.000128833	0.3562	-0.47558	0.46224	0.35201
-22.4903	0.09968	0.26378	0.08512		-9.735	-0.00042125	0.04045	-0.00028143		-9.735	0.000609375	-0.19028	-0.468			-9.7458	-0.25678	0.53663	0.08968	0.93045	2.35246		-9.735	-0.000761886	-0.00249	-0.0028	-0.00578	0.00124		-9.735	-0.000128913	0.35022	-0.47564	0.46678	0.3422
-22.4894	0.09968	0.33053	0.08512		-9.7346	-0.00039043	0.04084	-0.00026202		-9.7346	0.000609375	-0.19026	-0.46799			-9.7454	-0.28245	0.67244	0.08968	0.33341	2.76589		-9.7346	-0.000808532	-0.00242	-0.00273	-0.00578	0.00138		-9.7346	-9.08838e-05	0.34407	-0.47569	0.47086	0.3322
-22.4885	0.09968	0.40706	0.08512		-9.7342	-0.00036988	0.04117	-0.00025231		-9.7342	0.00056875	-0.19025	-0.46796			-9.745	-0.31133	0.82813	0.08968	-0.17834	3.12691		-9.7342	-0.000839629	-0.00237	-0.00266	-0.00569	0.00152		-9.7342	-9.0964e-05	0.33777	-0.47569	0.47449	0.32201
-22.4875	0.10401	0.49661	0.08882		-9.7338	-0.00034933	0.04143	-0.0002329		-9.7338	0.00056875	-0.19025	-0.46794			-9.7446	-0.34024	1.01032	0.09358	-0.59704	3.44134		-9.7338	-0.000855178	-0.00231	-0.00261	-0.00554	0.00168		-9.7338	-9.10442e-05	0.33134	-0.47574	0.47762	0.31164
-22.4866	0.10401	0.60245	0.08882		-9.7334	-0.00031851	0.04163	-0.0002232		-9.7334	0.00056875	-0.19024	-0.46793			-9.7442	-0.36591	1.22563	0.09358	-0.9382	3.70338		-9.7334	-0.000855178	-0.00237	-0.00266	-0.00541	0.00182		-9.7334	-5.30146e-05	0.32471	-0.47574	0.48034	0.3012
-22.4857	0.10834	0.72457	0.09252		-9.733	-0.00029796	0.0418	-0.00020379		-9.733	0.000528125	-0.19023	-0.46788			-9.7438	-0.38837	1.47407	0.09748	-1.20959	3.90135		-9.733	-0.000855178	-0.00244	-0.00275	-0.00538	0.00192		-9.733	-5.30948e-05	0.318	-0.47579	0.48266	0.29064
-22.4848	0.11267	0.86948	0.09621		-9.7326	-0.00027741	0.0419	-0.00018438		-9.7326	0.000528125	-0.19021	-0.46785			-9.7434	-0.41084	1.76888	0.10137	-1.42669	4.04693		-9.7326	-0.000870727	-0.00254	-0.00284	-0.00541	0.00198		-9.7326	-1.50652e-05	0.31112	-0.47579	0.48465	0.28001
-22.4839	0.12134	1.03881	0.10361		-9.7322	-0.00024659	0.04197	-0.00016497		-9.7322	0.0004875	-0.19021	-0.46785			-9.743	-0.4301	2.11338	0.10917	-1.59727	4.13427		-9.7322	-0.000901824	-0.00254	-0.00284	-0.00545	0.00204		-9.7322	-1.51454e-05	0.30417	-0.47579	0.48624	0.26926
-22.4829	0.13	1.23746	0.11102		-9.7318	-0.00022604	0.04197	-0.00015527		-9.7318	0.0004875	-0.1902	-0.46784			-9.7426	-0.44615	2.5175	0.11697	-1.73684	4.17503		-9.7318	-0.00094847	-0.00247	-0.00277	-0.00535	0.00207		-9.7318	2.28841e-05	0.2971	-0.47585	0.48749	0.25857
-22.482	0.13867	1.46704	0.11842		-9.7314	-0.00020549	0.04194	-0.00013586		-9.7314	0.0004875	-0.19021	-0.46785			-9.7422	-0.45899	2.98457	0.12477	-1.83764	4.16339		-9.7314	-0.00101	-0.00237	-0.00266	-0.00514	0.00209		-9.7314	2.28039e-05	0.28994	-0.47585	0.48845	0.24788
-22.4811	0.15168	1.73081	0.12952		-9.731	-0.00018494	0.04189	-0.00011645		-9.731	0.000446875	-0.19021	-0.46785			-9.7418	-0.46862	3.52119	0.13647	-1.89192	4.09933		-9.731	-0.00104	-0.00228	-0.00254	-0.00489	0.00215		-9.731	6.08335e-05	0.28266	-0.4759	0.48913	0.23719
-22.4801	0.16468	2.02878	0.14062		-9.7306	-0.00016439	0.04182	-9.704e-05		-9.7306	0.000446875	-0.19023	-0.46788			-9.7414	-0.47503	4.12738	0.14816	-1.92293	3.99452		-9.7306	-0.00104	-0.00224	-0.00254	-0.00477	0.00221		-9.7306	6.07533e-05	0.27535	-0.4759	0.48958	0.22656
-22.4792	0.17768	2.36582	0.15173		-9.7302	-0.00014384	0.04169	-8.742e-05		-9.7302	0.00040625	-0.19025	-0.46794			-9.741	-0.47824	4.81307	0.15987	-1.90742	3.85477		-9.7302	-0.00104	-0.00231	-0.00261	-0.00483	0.00224		-9.7302	9.87828e-05	0.26799	-0.4759	0.48981	0.216
-22.4783	0.19068	2.74032	0.16283		-9.7298	-0.00013365	0.04155	-6.801e-05		-9.7298	0.00040625	-0.19028	-0.468			-9.7406	-0.47824	5.57494	0.17156	-1.85315	3.68591		-9.7298	-0.00104	-0.00237	-0.00268	-0.00489	0.00225		-9.7298	9.87026e-05	0.26055	-0.4759	0.48981	0.2055
-22.4774	0.20801	3.15552	0.17762		-9.7294	-0.0001131	0.04139	-5.823e-05		-9.7294	0.00040625	-0.19031	-0.46809			-9.7402	-0.47503	6.41963	0.18715	-1.76786	3.49375		-9.7294	-0.00106	-0.0024	-0.0027	-0.00477	0.00221		-9.7294	0.000136732	0.25307	-0.47595	0.4897	0.19518
-22.4765	0.22101	3.61142	0.18874		-9.729	-0.00010274	0.04123	-3.882e-05		-9.729	0.000365625	-0.19036	-0.46823			-9.7398	-0.46862	7.34713	0.19886	-1.6438	3.2783		-9.729	-0.00109	-0.00231	-0.00261	-0.00454	0.00215		-9.729	0.000136652	0.24555	-0.47595	0.48941	0.185
-22.4755	0.23835	4.1064	0.20354		-9.7286	-9.255e-05	0.04104	-2.919e-05		-9.7286	0.000365625	-0.19041	-0.46835			-9.7394	-0.45899	8.35413	0.21445	-1.48872	3.05121		-9.7286	-0.00112	-0.00219	-0.00247	-0.00432	0.00209		-9.7286	0.000174682	0.23807	-0.47595	0.48907	0.175
-22.4746	0.25569	4.6372	0.21834		-9.7282	-8.22e-05	0.04084	-1.941e-05		-9.7282	0.000365625	-0.19048	-0.4685			-9.739	-0.44936	9.434	0.23005	-1.30263	2.82411		-9.7282	-0.00117	-0.00207	-0.00234	-0.00423	0.00204		-9.7282	0.000174601	0.23055	-0.47595	0.48868	0.16513
-22.4737	0.27302	5.2022	0.23315		-9.7278	-7.2e-05	0.04064	-1.941e-05		-9.7278	0.000325	-0.19055	-0.46868			-9.7386	-0.43332	10.5834	0.24565	-1.09328	2.59702		-9.7278	-0.00117	-0.00202	-0.00227	-0.00426	0.00198		-9.7278	0.000212631	0.22303	-0.476	0.48822	0.1555
-22.4728	0.29035	5.79488	0.24794		-9.7274	-6.165e-05	0.04043	-9.7e-06		-9.7274	0.000325	-0.1906	-0.46883			-9.7382	-0.41726	11.7892	0.26124	-0.86067	2.37575		-9.7274	-0.00117	-0.00202	-0.00227	-0.00429	0.00195		-9.7274	0.000212551	0.21556	-0.476	0.48771	0.14614
-22.4718	0.30768	6.40872	0.26275		-9.727	-6.165e-05	0.04023	-9.7e-06		-9.727	0.000325	-0.19066	-0.46898			-9.7378	-0.40122	13.038	0.27684	-0.61255	2.1603		-9.727	-0.00115	-0.00207	-0.00234	-0.00426	0.00188		-9.727	0.00021247	0.20812	-0.476	0.48726	0.13696
-22.4709	0.32502	7.03722	0.27755		-9.7266	-5.145e-05	0.04003	0		-9.7266	0.000325	-0.19071	-0.4691			-9.7374	-0.37874	14.3166	0.29243	-0.35667	1.9565		-9.7266	-0.00114	-0.00207	-0.00234	-0.0041	0.00182		-9.7266	0.0002505	0.20072	-0.476	0.48686	0.12803
-22.47	0.34236	7.6706	0.29235		-9.7262	-5.145e-05	0.03987	0		-9.7262	0.000325	-0.19076	-0.46921			-9.737	-0.35949	15.6052	0.30803	-0.1008	1.75852		-9.7262	-0.00112	-0.00202	-0.00227	-0.00395	0.00171		-9.7262	0.00025042	0.19336	-0.47605	0.48652	0.11941
-22.4691	0.35969	8.2991	0.30716		-9.7258	-5.145e-05	0.0397	-9.7e-06		-9.7258	0.000325	-0.19079	-0.46928			-9.7366	-0.33703	16.8838	0.32363	0.17058	1.57219		-9.7258	-0.00114	-0.00187	-0.00211	-0.00386	0.00162		-9.7258	0.000288449	0.18608	-0.47605	0.48624	0.11105
-22.4682	0.37268	8.91457	0.31825		-9.7254	-6.165e-05	0.03954	-9.7e-06		-9.7254	0.000325	-0.1908	-0.46931			-9.7362	-0.31776	18.1359	0.33532	0.42646	1.40332		-9.7254	-0.00114	-0.00173	-0.00196	-0.00392	0.00155		-9.7254	0.000288369	0.17889	-0.47605	0.48607	0.10294
-22.4672	0.39001	9.50725	0.33305		-9.725	-6.165e-05	0.0394	-1.941e-05		-9.725	0.000325	-0.1908	-0.46931			-9.7358	-0.29529	19.3417	0.35091	0.66682	1.2461		-9.725	-0.00114	-0.00165	-0.00186	-0.00398	0.00152		-9.725	0.000288289	0.17177	-0.47605	0.48595	0.09514
-22.4663	0.40303	10.0657	0.34416		-9.7246	-7.2e-05	0.03932	-1.941e-05		-9.7246	0.000325	-0.19079	-0.46928			-9.7354	-0.27604	20.4779	0.36262	0.89944	1.10053		-9.7246	-0.00114	-0.00163	-0.00183	-0.00407	0.00143		-9.7246	0.000288209	0.16474	-0.47611	0.48601	0.08766
-22.4654	0.41601	10.5786	0.35526		-9.7242	-7.2e-05	0.03926	-2.919e-05		-9.7242	0.000325	-0.19076	-0.46921			-9.735	-0.25678	21.5213	0.37431	1.10879	0.9666		-9.7242	-0.00112	-0.00165	-0.00186	-0.00404	0.00135		-9.7242	0.000326238	0.15779	-0.47611	0.48624	0.08049
-22.4645	0.42469	11.0394	0.36265		-9.7238	-8.22e-05	0.0392	-3.882e-05		-9.7238	0.000325	-0.19073	-0.46913			-9.7346	-0.23752	22.4587	0.3821	1.28712	0.84432		-9.7238	-0.00109	-0.00167	-0.00188	-0.00395	0.0013		-9.7238	0.000326158	0.15095	-0.47611	0.48658	0.07363
-22.4635	0.43335	11.4367	0.37006		-9.7234	-9.255e-05	0.03919	-4.86e-05		-9.7234	0.000325	-0.19069	-0.46904			-9.7342	-0.22147	23.267	0.3899	1.4422	0.73369		-9.7234	-0.00104	-0.00161	-0.00181	-0.00389	0.00124		-9.7234	0.000326078	0.14424	-0.47616	0.48709	0.06716
-22.4626	0.44202	11.764	0.37746		-9.723	-0.00010274	0.03918	-6.801e-05		-9.723	0.000325	-0.19065	-0.46893			-9.7338	-0.20543	23.9328	0.3977	1.56626	0.62888		-9.723	-0.00101	-0.0015	-0.00169	-0.00389	0.00127		-9.723	0.000325998	0.13765	-0.47616	0.48771	0.06093
-22.4617	0.44636	12.0147	0.38117		-9.7226	-0.00012329	0.03924	-7.763e-05		-9.7226	0.000325	-0.1906	-0.46883			-9.7334	-0.19258	24.4429	0.40161	1.6593	0.52989		-9.7226	-0.000995116	-0.00135	-0.00152	-0.00401	0.00132		-9.7226	0.000325918	0.13119	-0.47621	0.48851	0.05502
-22.4608	0.45069	12.1808	0.38486		-9.7222	-0.00013365	0.0393	-8.742e-05		-9.7222	0.000325	-0.19058	-0.46874			-9.733	-0.17975	24.7808	0.4055	1.72133	0.42507		-9.7222	-0.000995116	-0.00124	-0.0014	-0.00417	0.00138		-9.7222	0.000325837	0.12488	-0.47621	0.48941	0.04949
-22.4598	0.45069	12.2622	0.38486		-9.7218	-0.0001542	0.03939	-0.00010683		-9.7218	0.000365625	-0.19054	-0.46865			-9.7326	-0.17012	24.9464	0.4055	1.7601	0.30861		-9.7218	-0.000995116	-0.0012	-0.00135	-0.0042	0.00149		-9.7218	0.000325757	0.11869	-0.47626	0.49049	0.04427
-22.4589	0.45069	12.2541	0.38486		-9.7214	-0.00016439	0.0395	-0.00011645		-9.7214	0.000365625	-0.19051	-0.46859			-9.7322	-0.16048	24.9299	0.4055	1.7601	0.17469		-9.7214	-0.000979568	-0.00122	-0.00137	-0.00413	0.00158		-9.7214	0.000325677	0.11263	-0.47626	0.49163	0.03936
-22.458	0.44636	12.1548	0.38117		-9.721	-0.00018494	0.03963	-0.00013586		-9.721	0.000365625	-0.19049	-0.46853			-9.7318	-0.15406	24.7278	0.40161	1.73684	0.01747		-9.721	-0.00094847	-0.00124	-0.0014	-0.00404	0.00165		-9.721	0.000325597	0.10673	-0.47632	0.49293	0.03471
-22.4571	0.44636	11.9675	0.38117		-9.7206	-0.00019522	0.03976	-0.00013586		-9.7206	0.000365625	-0.19048	-0.4685			-9.7314	-0.15085	24.3469	0.40161	1.69807	-0.16886		-9.7206	-0.000901824	-0.00122	-0.00137	-0.00404	0.00188		-9.7206	0.000325517	0.10099	-0.47632	0.49429	0.03043
-22.4562	0.43769	11.6956	0.37377		-9.7202	-0.00021576	0.0399	-0.00014564		-9.7202	0.00040625	-0.19048	-0.4685			-9.731	-0.14766	23.7937	0.39381	1.63604	-0.39014		-9.7202	-0.000855178	-0.00114	-0.00128	-0.00417	0.00212		-9.7202	0.000325436	0.09541	-0.47637	0.49577	0.02641
-22.4552	0.42903	11.3423	0.36636		-9.7198	-0.00023631	0.04005	-0.00014564		-9.7198	0.00040625	-0.19049	-0.46853			-9.7306	-0.15085	23.0749	0.38601	1.56626	-0.65799		-9.7198	-0.000824081	-0.00101	-0.00113	-0.00432	0.00242		-9.7198	0.000325356	0.08999	-0.47637	0.49724	0.0227
-22.4543	0.42036	10.9173	0.35896		-9.7194	-0.00024659	0.0402	-0.00014564		-9.7194	0.00040625	-0.19049	-0.46854			-9.7302	-0.15406	22.2103	0.37821	1.48097	-0.98407		-9.7194	-0.000808532	-0.000899619	-0.00101	-0.00435	0.00284		-9.7194	0.000325276	0.08469	-0.47642	0.49877	0.0193
-22.4534	0.41169	10.4256	0.35156		-9.719	-0.00026714	0.04033	-0.00014564		-9.719	0.000446875	-0.1905	-0.46856			-9.7298	-0.16048	21.2099	0.37041	1.39568	-1.36256		-9.719	-0.000792983	-0.000835361	-0.00094079	-0.00429	0.00331		-9.719	0.000325196	0.0796	-0.47647	0.50031	0.0161
-22.4525	0.39435	9.88011	0.33676		-9.7186	-0.00027741	0.04043	-0.00012623		-9.7186	0.000446875	-0.19053	-0.46863			-9.7294	-0.16691	20.1002	0.35482	1.29488	-1.81675		-9.7186	-0.000777435	-0.000835361	-0.00094079	-0.0042	0.00386		-9.7186	0.000325116	0.07467	-0.47647	0.50184	0.01321
-22.4515	0.38135	9.28744	0.32565		-9.7182	-0.00029796	0.04052	-0.00010683		-9.7182	0.000446875	-0.19055	-0.46868			-9.729	-0.17975	18.8945	0.34311	1.20183	-2.34081		-9.7182	-0.000777435	-0.0008782	-0.000989036	-0.00417	0.00446		-9.7182	0.000325035	0.0699	-0.47653	0.50331	0.01056
-22.4506	0.36402	8.66057	0.31085		-9.7178	-0.00030823	0.04062	-7.763e-05		-9.7178	0.0004875	-0.19058	-0.46874			-9.7286	-0.19258	17.6192	0.32752	1.11654	-2.94057		-9.7178	-0.000746337	-0.0008782	-0.000989036	-0.00426	0.00515		-9.7178	0.000286845	0.06529	-0.47658	0.50473	0.00817
-22.4497	0.34668	8.00765	0.29604		-9.7174	-0.00032878	0.04069	-3.882e-05		-9.7174	0.0004875	-0.1906	-0.4688			-9.7282	-0.20864	16.2909	0.31192	1.03125	-3.62768		-9.7174	-0.000699691	-0.000835361	-0.00094079	-0.00438	0.00598		-9.7174	0.000286765	0.06088	-0.47663	0.50609	0.00597
-22.4488	0.32934	7.3417	0.28125		-9.717	-0.00033906	0.04073	0		-9.717	0.000528125	-0.19061	-0.46884			-9.7278	-0.22468	14.9361	0.29633	0.95371	-4.3963		-9.717	-0.000653045	-0.000728263	-0.000820174	-0.00441	0.00697		-9.717	0.000286685	0.05664	-0.47668	0.50728	0.00402
-22.4478	0.31201	6.67087	0.26644		-9.7166	-0.00034933	0.04073	5.823e-05		-9.7166	0.000528125	-0.19063	-0.46889			-9.7274	-0.24073	13.5713	0.28073	0.89168	-5.25227		-9.7166	-0.00059085	-0.000599746	-0.000675439	-0.00426	0.00805		-9.7166	0.000286605	0.05255	-0.47668	0.50842	0.00226
-22.4469	0.29468	6.00655	0.25164		-9.7162	-0.00035961	0.0407	0.00013586		-9.7162	0.000528125	-0.19064	-0.46891			-9.727	-0.25999	12.2198	0.26513	0.83741	-6.18976		-9.7162	-0.000559753	-0.000514068	-0.000578948	-0.00407	0.00926		-9.7162	0.000286525	0.04863	-0.47674	0.50938	0.000691692
-22.446	0.27302	5.35689	0.23315		-9.7158	-0.00036988	0.04064	0.0002135		-9.7158	0.00056875	-0.19064	-0.46891			-9.7266	-0.27924	10.8981	0.24565	0.79864	-7.22042		-9.7158	-0.000559753	-0.000514068	-0.000578948	-0.00398	0.01058		-9.7158	0.000248335	0.04491	-0.47679	0.51018	-0.000691692
-22.4451	0.25569	4.72839	0.21834		-9.7154	-0.00038016	0.04057	0.00032995		-9.7154	0.00056875	-0.19063	-0.46889			-9.7262	-0.29851	9.6195	0.23005	0.77538	-8.32095		-9.7154	-0.000575302	-0.000578327	-0.000651317	-0.00404	0.01202		-9.7154	0.000248254	0.04136	-0.47684	0.5108	-0.00189
-22.4442	0.23835	4.13083	0.20354		-9.715	-0.00039043	0.04043	0.00042699		-9.715	0.000609375	-0.19063	-0.46886			-9.7258	-0.31776	8.40382	0.21445	0.75987	-9.48558		-9.715	-0.00059085	-0.000621166	-0.000699561	-0.0041	0.01357		-9.715	0.000248174	0.03796	-0.47689	0.51125	-0.00289
-22.4432	0.22101	3.56746	0.18874		-9.7146	-0.00039043	0.04026	0.00056087		-9.7146	0.000609375	-0.1906	-0.4688			-9.7254	-0.33703	7.25769	0.19886	0.75987	-10.7142		-9.7146	-0.000559753	-0.000621166	-0.000699561	-0.0041	0.0153		-9.7146	0.000248094	0.03473	-0.47689	0.51143	-0.00384
-22.4423	0.20801	3.0448	0.17762		-9.7142	-0.0004007	0.04001	0.0007087		-9.7142	0.000609375	-0.19058	-0.46874			-9.725	-0.35628	6.19438	0.18715	0.76762	-11.9836		-9.7142	-0.000513107	-0.000535488	-0.00060307	-0.00398	0.01721		-9.7142	0.000248014	0.03165	-0.47695	0.51137	-0.00459
-22.4414	0.19068	2.56447	0.16283		-9.7138	-0.0004007	0.03974	0.00088261		-9.7138	0.00065	-0.19054	-0.46865			-9.7246	-0.37553	5.21719	0.17156	0.77538	-13.2821		-9.7138	-0.000450912	-0.000406971	-0.000458333	-0.00383	0.01933		-9.7138	0.000247934	0.02874	-0.477	0.51109	-0.00522
-22.4405	0.17768	2.13136	0.15173		-9.7134	-0.00041098	0.0394	0.00108		-9.7134	0.00065	-0.1905	-0.46856			-9.7242	-0.39159	4.33607	0.15987	0.79864	-14.5922		-9.7134	-0.000404266	-0.000299873	-0.000337719	-0.00367	0.02156		-9.7134	0.000247853	0.02599	-0.47705	0.51052	-0.00579
-22.4395	0.16468	1.74384	0.14062		-9.713	-0.00041098	0.039	0.00127		-9.713	0.000690625	-0.19046	-0.46846			-9.7238	-0.40763	3.54769	0.14816	0.8219	-15.8908		-9.713	-0.000388717	-0.000299873	-0.000337719	-0.00358	0.02395		-9.713	0.000209663	0.02341	-0.4771	0.50967	-0.00616
-22.4386	0.156	1.40354	0.13323		-9.7126	-0.00041098	0.03853	0.0015		-9.7126	0.000690625	-0.19043	-0.46838			-9.7234	-0.42047	2.85538	0.14037	0.85291	-17.1602		-9.7126	-0.000419815	-0.000342712	-0.000385964	-0.00352	0.02649		-9.7126	0.000209583	0.02098	-0.47716	0.50853	-0.00654
-22.4377	0.14734	1.1072	0.12582		-9.7122	-0.00041098	0.03798	0.00173		-9.7122	0.000690625	-0.19038	-0.46826			-9.723	-0.4301	2.2525	0.13257	0.87617	-18.383		-9.7122	-0.000435363	-0.000406971	-0.000458333	-0.00342	0.02911		-9.7122	0.000209503	0.01868	-0.47716	0.50711	-0.00679
-22.4368	0.14302	0.85645	0.12212		-9.7118	-0.00041098	0.03736	0.00201		-9.7118	0.00073125	-0.19034	-0.46818			-9.7226	-0.43972	1.74238	0.12867	0.89944	-19.5417		-9.7118	-0.000450912	-0.00042839	-0.000482457	-0.0033	0.0319		-9.7118	0.000209423	0.01653	-0.47721	0.50547	-0.00692
-22.4358	0.13867	0.64478	0.11842		-9.7114	-0.00041098	0.03667	0.0023		-9.7114	0.00073125	-0.19031	-0.46809			-9.7222	-0.44293	1.31175	0.12477	0.91494	-20.6131		-9.7114	-0.000419815	-0.000364132	-0.000410088	-0.00315	0.03485		-9.7114	0.000209343	0.01455	-0.47726	0.50348	-0.00704
-22.4349	0.13867	0.47056	0.11842		-9.711	-0.00041098	0.0359	0.0026		-9.711	0.00073125	-0.19028	-0.468			-9.7218	-0.44615	0.95732	0.12477	0.93045	-21.5914		-9.711	-0.000373169	-0.000257034	-0.000289473	-0.00302	0.03799		-9.711	0.000209262	0.01269	-0.47726	0.50121	-0.00711
-22.434	0.13867	0.32891	0.11842		-9.7106	-0.00041098	0.03505	0.00294		-9.7106	0.00073125	-0.19024	-0.46793			-9.7214	-0.44615	0.66913	0.12477	0.93045	-22.4532		-9.7106	-0.000310974	-0.000149937	-0.000168859	-0.00293	0.04125		-9.7106	0.000247292	0.011	-0.47731	0.49866	-0.00711
-22.4331	0.14302	0.21819	0.12212		-9.7102	-0.0004007	0.03414	0.00329		-9.7102	0.000771875	-0.19021	-0.46785			-9.721	-0.44293	0.44388	0.12867	0.93045	-23.1927		-9.7102	-0.000264328	-0.000128517	-0.000144737	-0.00278	0.04466		-9.7102	0.000247212	0.00938	-0.47737	0.49588	-0.00704
-22.4322	0.14734	0.13352	0.12582		-9.7098	-0.0004007	0.03318	0.00367		-9.7098	0.000771875	-0.1902	-0.46781			-9.7206	-0.43653	0.27163	0.13257	0.9227	-23.7866		-9.7098	-0.000248779	-0.000149937	-0.000168859	-0.00264	0.04819		-9.7098	0.000247132	0.00792	-0.47737	0.49282	-0.00698
-22.4312	0.156	0.07327	0.13323		-9.7094	-0.0004007	0.03214	0.00407		-9.7094	0.000771875	-0.19018	-0.46778			-9.7202	-0.4301	0.14907	0.14037	0.90719	-24.235		-9.7094	-0.000264328	-0.000235615	-0.000265351	-0.00242	0.05186		-9.7094	0.000247051	0.00659	-0.47742	0.48947	-0.00685
-22.4303	0.16902	0.0342	0.14433		-9.709	-0.0004007	0.03106	0.00449		-9.709	0.000771875	-0.19016	-0.46773			-9.7198	-0.42047	0.06957	0.15207	0.88393	-24.5261		-9.709	-0.000310974	-0.000278454	-0.000313597	-0.0023	0.0556		-9.709	0.000246971	0.00538	-0.47742	0.4859	-0.00673
-22.4294	0.17768	0.01303	0.15173		-9.7086	-0.00039043	0.02992	0.00494		-9.7086	0.0008125	-0.19015	-0.4677			-9.7194	-0.40763	0.0265	0.15987	0.85291	-24.6601		-9.7086	-0.000326523	-0.000257034	-0.000289473	-0.00221	0.05939		-9.7086	0.000246891	0.00429	-0.47747	0.48209	-0.00654
-22.4285	0.19068	0.00651	0.16283		-9.7082	-0.00039043	0.02877	0.0054		-9.7082	0.0008125	-0.19015	-0.4677			-9.719	-0.3948	0.01325	0.17156	0.81414	-24.6426		-9.7082	-0.000310974	-0.000171356	-0.000192982	-0.00211	0.06316		-9.7082	0.000284921	0.00327	-0.47752	0.47812	-0.00635
-22.4275	0.20801	0.01303	0.17762		-9.7078	-0.00039043	0.02756	0.00588		-9.7078	0.0008125	-0.19016	-0.46773			-9.7186	-0.37874	0.0265	0.18715	0.76762	-24.4679		-9.7078	-0.000248779	-6.42585e-05	-7.23686e-05	-0.00196	0.06699		-9.7078	0.00028484	0.00239	-0.47752	0.47393	-0.00616
-22.4266	0.22101	0.02768	0.18874		-9.7074	-0.00039043	0.02634	0.00639		-9.7074	0.0008125	-0.19016	-0.46775			-9.7182	-0.3627	0.05632	0.19886	0.71335	-24.1535		-9.7074	-0.00017116	0	0	-0.0018	0.0709		-9.7074	0.00028476	0.00158	-0.47752	0.4695	-0.00597
-22.4257	0.23835	0.0521	0.20354		-9.707	-0.00039043	0.02509	0.0069		-9.707	0.0008125	-0.1902	-0.46781			-9.7178	-0.34343	0.106	0.21445	0.65132	-23.6993		-9.707	-0.000140063	-2.14195e-05	-2.41229e-05	-0.00162	0.07485		-9.707	0.00032279	0.00088939	-0.47758	0.46496	-0.00579
-22.4248	0.25569	0.08304	0.21834		-9.7066	-0.00038016	0.02384	0.00745		-9.7066	0.0008125	-0.19023	-0.46788			-9.7174	-0.32739	0.16894	0.23005	0.58153	-23.1228		-9.7066	-0.000140063	-8.5678e-05	-9.64912e-05	-0.00147	0.07888		-9.7066	0.00032271	0.000242561	-0.47758	0.46031	-0.0056
-22.4239	0.27302	0.11886	0.23315		-9.7062	-0.00038016	0.02258	0.008		-9.7062	0.000853125	-0.19025	-0.46794			-9.717	-0.30814	0.24182	0.24565	0.51175	-22.4299		-9.7062	-0.000186584	-0.000149937	-0.000168859	-0.00132	0.08288		-9.7062	0.000360739	-0.000282988	-0.47763	0.45549	-0.00534
-22.4229	0.29035	0.1612	0.24794		-9.7058	-0.00038016	0.0213	0.00857		-9.7058	0.000853125	-0.19029	-0.46803			-9.7166	-0.28887	0.32794	0.26124	0.42646	-21.6438		-9.7058	-0.000217682	-0.000171356	-0.000192982	-0.00119	0.08678		-9.7058	0.000360659	-0.00076811	-0.47763	0.45061	-0.00516
-22.422	0.30768	0.20679	0.26275		-9.7054	-0.00038016	0.02003	0.00916		-9.7054	0.000853125	-0.19031	-0.46811			-9.7162	-0.26962	0.42069	0.27684	0.33341	-20.7819		-9.7054	-0.000248779	-0.000128517	-0.000144737	-0.00104	0.09054		-9.7054	0.000360579	-0.00117	-0.47763	0.44562	-0.00497
-22.4211	0.32502	0.254	0.27755		-9.705	-0.00039043	0.01877	0.00976		-9.705	0.000853125	-0.19034	-0.46818			-9.7158	-0.25035	0.51675	0.29243	0.23261	-19.8561		-9.705	-0.000233355	-4.2839e-05	-4.82457e-05	-0.000856627	0.09412		-9.705	0.000398608	-0.0015	-0.47768	0.44062	-0.00478
-22.4201	0.33802	0.30448	0.28864		-9.7046	-0.00039043	0.01752	0.01037		-9.7046	0.000853125	-0.19038	-0.46824			-9.7154	-0.23431	0.61944	0.30412	0.12406	-18.8837		-9.7046	-0.00017116	2.14195e-05	2.41229e-05	-0.000642471	0.09759		-9.7046	0.000398528	-0.00178	-0.47768	0.43552	-0.00459
-22.4192	0.35102	0.35658	0.29976		-9.7042	-0.00039043	0.01627	0.01099		-9.7042	0.000853125	-0.19039	-0.46829			-9.715	-0.21826	0.72544	0.31583	0.00775	-17.8822		-9.7042	-0.00012439	2.14195e-05	2.41229e-05	-0.000458907	0.10093		-9.7042	0.000436558	-0.00202	-0.47768	0.43047	-0.00434
-22.4183	0.36402	0.40869	0.31085		-9.7038	-0.00039043	0.01504	0.01163		-9.7038	0.000853125	-0.1904	-0.4683			-9.7146	-0.20543	0.83144	0.32752	-0.12406	-16.8574		-9.7038	-9.32922e-05	-2.14195e-05	-2.41229e-05	-0.000336533	0.10407		-9.7038	0.000436477	-0.00218	-0.47768	0.42542	-0.00421
-22.4174	0.37702	0.46079	0.32195		-9.7034	-0.0004007	0.01382	0.01227		-9.7034	0.000853125	-0.1904	-0.4683			-9.7142	-0.19258	0.93744	0.33922	-0.27914	-15.8325		-9.7034	-0.000108965	-8.5678e-05	-9.64912e-05	-0.000244751	0.10707		-9.7034	0.000474507	-0.0023	-0.47773	0.42037	-0.00402
-22.4165	0.38569	0.50964	0.32936		-9.703	-0.0004007	0.01263	0.0129		-9.703	0.000853125	-0.19039	-0.46829			-9.7138	-0.17975	1.03682	0.34702	-0.44196	-14.8252		-9.703	-0.000155487	-0.000149937	-0.000168859	-9.17815e-05	0.10987		-9.703	0.000474427	-0.00239	-0.47773	0.41538	-0.00384
-22.4155	0.39001	0.55848	0.33305		-9.7026	-0.00041098	0.01146	0.01355		-9.7026	0.000853125	-0.19038	-0.46826			-9.7134	-0.17012	1.13619	0.35091	-0.62805	-13.8295		-9.7026	-0.000217682	-0.000149937	-0.000168859	0.000122375	0.11242		-9.7026	0.000474347	-0.00243	-0.47773	0.41044	-0.00365
-22.4146	0.39435	0.60408	0.33676		-9.7022	-0.00041098	0.01033	0.01419		-9.7022	0.000853125	-0.19036	-0.46823			-9.713	-0.1637	1.22894	0.35482	-0.84516	-12.8744		-9.7022	-0.000248779	-0.000107098	-0.000120614	0.000367126	0.11472		-9.7022	0.000512376	-0.00247	-0.47773	0.40562	-0.00352
-22.4137	0.39869	0.64641	0.34045		-9.7018	-0.00042125	0.00924	0.01484		-9.7018	0.000853125	-0.19034	-0.46815			-9.7126	-0.15727	1.31507	0.35871	-1.10103	-11.9486		-9.7018	-0.000233355	-4.2839e-05	-4.82457e-05	0.000581282	0.1167		-9.7018	0.000512296	-0.00243	-0.47773	0.40086	-0.00333
-22.4128	0.40303	0.68549	0.34416		-9.7014	-0.00042125	0.0082	0.01548		-9.7014	0.000853125	-0.19031	-0.46809			-9.7122	-0.15406	1.39457	0.36262	-1.39568	-11.0811		-9.7014	-0.000186584	-2.14195e-05	-2.41229e-05	0.000703658	0.11833		-9.7014	0.000512216	-0.00239	-0.47779	0.3962	-0.00321
-22.4119	0.40303	0.72131	0.34416		-9.701	-0.00043153	0.00721	0.01613		-9.701	0.000853125	-0.19029	-0.46803			-9.7118	-0.15085	1.46744	0.36262	-1.73684	-10.26		-9.701	-0.000140063	-6.42585e-05	-7.23686e-05	0.000764845	0.11962		-9.701	0.000550245	-0.00234	-0.47779	0.39167	-0.00308
-22.4109	0.40303	0.71487	0.34416		-9.7006	-0.00044348	0.00627	0.01676		-9.7006	0.000853125	-0.19026	-0.46799			-9.7114	-0.15085	1.52707	0.36262	-2.14004	-9.49135		-9.7006	-0.000108965	-0.000149937	-0.000168859	0.000917815	0.12061		-9.7006	0.000550165	-0.00226	-0.47779	0.38724	-0.00296
-22.41	0.39869	0.73969	0.34045		-9.7002	-0.00045217	0.00537	0.0174		-9.7002	0.000853125	-0.19025	-0.46796			-9.711	-0.15085	1.58007	0.35871	-2.59751	-8.78096		-9.7002	-0.000140063	-0.000235615	-0.000265351	0.00119	0.12136		-9.7002	0.000550085	-0.00214	-0.47779	0.38293	-0.00283
-22.4091	0.39435	0.75829	0.33676		-9.6998	-0.00046087	0.00457	0.01802		-9.6998	0.000853125	-0.19025	-0.46794			-9.7106	-0.15727	1.61982	0.35482	-3.11701	-8.12297		-9.6998	-0.000202257	-0.000278454	-0.000313597	0.00147	0.12174		-9.6998	0.000550005	-0.00206	-0.47784	0.37873	-0.0027
-22.4081	0.39001	0.77225	0.33305		-9.6994	-0.00047391	0.00383	0.01865		-9.6994	0.000853125	-0.19024	-0.46793			-9.7102	-0.1637	1.64963	0.35091	-3.7063	-7.52321		-9.6994	-0.000279876	-0.000257034	-0.000289473	0.00165	0.12186		-9.6994	0.000588034	-0.00194	-0.47784	0.3747	-0.00258
-22.4072	0.38569	0.78155	0.32936		-9.699	-0.00048261	0.00315	0.01928		-9.699	0.000853125	-0.19024	-0.46793			-9.7098	-0.17012	1.6695	0.34702	-4.36537	-6.97003		-9.699	-0.000326523	-0.000192776	-0.000217106	0.0018	0.12156		-9.699	0.000587954	-0.00182	-0.47784	0.37085	-0.00245
-22.4063	0.37702	0.78466	0.32195		-9.6986	-0.0004913	0.00252	0.01987		-9.6986	0.000853125	-0.19024	-0.46793			-9.7094	-0.17975	1.67613	0.33922	-5.08647	-6.46926		-9.6986	-0.000326523	-0.000171356	-0.000192982	0.0019	0.12084		-9.6986	0.000587874	-0.0017	-0.47784	0.36705	-0.00239
-22.4054	0.36835	0.78311	0.31455		-9.6982	-0.00050435	0.00196	0.02049		-9.6982	0.000853125	-0.19024	-0.46793			-9.709	-0.19258	1.67282	0.33142	-5.89286	-6.00925		-9.6982	-0.000295425	-0.000192776	-0.000217106	0.00208	0.11975		-9.6982	0.000587794	-0.00154	-0.47789	0.36341	-0.00226
-22.4045	0.35969	0.77845	0.30716		-9.6978	-0.00051304	0.00147	0.02108		-9.6978	0.000853125	-0.19024	-0.46793			-9.7086	-0.20864	1.66288	0.32363	-6.76128	-5.59		-9.6978	-0.000264328	-0.000299873	-0.000337719	0.0023	0.11827		-9.6978	0.000587713	-0.00141	-0.47789	0.3599	-0.0022
-22.4035	0.35535	0.76915	0.30345		-9.6974	-0.00052609	0.00105	0.02166		-9.6974	0.000853125	-0.19023	-0.4679			-9.7082	-0.22468	1.643	0.31972	-7.69948	-5.21151		-9.6974	-0.000233355	-0.000385551	-0.00043421	0.00258	0.11651		-9.6974	0.000587633	-0.00129	-0.47789	0.35649	-0.00208
-22.4026	0.34668	0.75674	0.29604		-9.697	-0.00053478	0.00067826	0.02224		-9.697	0.000853125	-0.19023	-0.46788			-9.7078	-0.24073	1.6165	0.31192	-8.70747	-4.86214		-9.697	-0.000264328	-0.00044981	-0.000506579	0.00275	0.11433		-9.697	0.000587553	-0.00113	-0.47794	0.3532	-0.00201
-22.4017	0.33802	0.74124	0.28864		-9.6966	-0.00053478	0.0003604	0.02283		-9.6966	0.000853125	-0.1902	-0.46784			-9.7074	-0.25678	1.58338	0.30412	-9.76974	-4.54188		-9.6966	-0.000326523	-0.00044981	-0.000506579	0.00287	0.11185		-9.6966	0.000587473	-0.00101	-0.47794	0.35003	-0.00195
-22.4008	0.32934	0.72263	0.28125		-9.6962	-0.00055652	8.48e-05	0.02338		-9.6962	0.000853125	-0.19019	-0.46779			-9.707	-0.27604	1.54363	0.29633	-10.8785	-4.25073		-9.6962	-0.000404266	-0.000385551	-0.00043421	0.00299	0.10909		-9.6962	0.000587393	-0.00088939	-0.478	0.34696	-0.00182
-22.3999	0.32068	0.70247	0.27384		-9.6958	-0.00055652	-0.0001272	0.02391		-9.6958	0.000853125	-0.19015	-0.4677			-9.7066	-0.29529	1.50057	0.28853	-12.0338	-3.98288		-9.6958	-0.000466461	-0.000342712	-0.000385964	0.00315	0.10603		-9.6958	0.000587312	-0.00076811	-0.478	0.3439	-0.00176
-22.3989	0.31636	0.68231	0.27015		-9.6954	-0.00056522	-0.0003074	0.02448		-9.6954	0.000853125	-0.19013	-0.46764			-9.7062	-0.31455	1.4575	0.28464	-13.2124	-3.73831		-9.6954	-0.000482009	-0.000364132	-0.000410088	0.00327	0.10267		-9.6954	0.000587232	-0.000646829	-0.478	0.34095	-0.0017
-22.398	0.30768	0.65905	0.26275		-9.695	-0.00057391	-0.000424	0.02503		-9.695	0.000853125	-0.1901	-0.46758			-9.7058	-0.33703	1.40782	0.27684	-14.3987	-3.51122		-9.695	-0.000466461	-0.00042839	-0.000482457	0.00342	0.09908		-9.695	0.000587152	-0.000525549	-0.47805	0.33806	-0.00163
-22.3971	0.30334	0.63579	0.25904		-9.6946	-0.00058696	-0.00051739	0.02559		-9.6946	0.000853125	-0.19008	-0.46751			-9.7054	-0.35628	1.35813	0.27293	-15.5851	-3.30159		-9.6946	-0.000419815	-0.000535488	-0.00060307	0.00358	0.09523		-9.6946	0.000587072	-0.000404268	-0.47805	0.33516	-0.00151
-22.3961	0.29902	0.61098	0.25535		-9.6942	-0.00058696	-0.00058261	0.02614		-9.6942	0.000853125	-0.19005	-0.46745			-9.705	-0.37874	1.30513	0.26904	-16.7559	-3.10361		-9.6942	-0.000388717	-0.000621166	-0.000699561	0.00367	0.09114		-9.6942	0.000586992	-0.000282988	-0.4781	0.33233	-0.00145
-22.3952	0.29035	0.58617	0.24794		-9.6938	-0.00059565	-0.00060435	0.02673		-9.6938	0.000853125	-0.19003	-0.46739			-9.7046	-0.39801	1.25213	0.26124	-17.8802	-2.9231		-9.6938	-0.000404266	-0.000621166	-0.000699561	0.00373	0.08684		-9.6938	0.000586911	-0.000161707	-0.4781	0.32943	-0.00138
-22.3943	0.29035	0.56135	0.24794		-9.6934	-0.00060435	-0.00059565	0.02731		-9.6934	0.0008125	-0.19001	-0.46736			-9.7042	-0.41726	1.19913	0.26124	-18.9502	-2.76006		-9.6934	-0.000450912	-0.000578327	-0.000651317	0.00379	0.08238		-9.6934	0.000586831	-8.08537e-05	-0.4781	0.32654	-0.00132
-22.3934	0.28601	0.53499	0.24424		-9.693	-0.00061739	-0.00056087	0.02793		-9.693	0.0008125	-0.19001	-0.46736			-9.7038	-0.43332	1.14282	0.25734	-19.9582	-2.60284		-9.693	-0.000528656	-0.000514068	-0.000578948	0.00379	0.07783		-9.693	0.000586751	4.04268e-05	-0.47815	0.32365	-0.00126
-22.3925	0.28168	0.51018	0.24054		-9.6926	-0.00061739	-0.0005	0.02852		-9.6926	0.0008125	-0.19003	-0.46739			-9.7034	-0.44936	1.08982	0.25344	-20.8731	-2.46309		-9.6926	-0.000575302	-0.000492649	-0.000554823	0.00376	0.07311		-9.6926	0.000548561	0.00012128	-0.47815	0.32064	-0.00119
-22.3915	0.28168	0.48692	0.24054		-9.6922	-0.00062609	-0.000424	0.02919		-9.6922	0.0008125	-0.19003	-0.4674			-9.703	-0.46541	1.04013	0.25344	-21.6873	-2.32917		-9.6922	-0.000606399	-0.000535488	-0.00060307	0.00373	0.06841		-9.6922	0.000548481	0.000202134	-0.47821	0.31763	-0.00113
-22.3906	0.27735	0.46366	0.23684		-9.6918	-0.00062609	-0.0003286	0.02985		-9.6918	0.0008125	-0.19005	-0.46748			-9.7026	-0.47824	0.99044	0.24954	-22.4007	-2.20689		-9.6918	-0.000575302	-0.000621166	-0.000699561	0.00376	0.06363		-9.6918	0.000548401	0.000282988	-0.47821	0.31446	-0.00107
-22.3897	0.27735	0.4404	0.23684		-9.6914	-0.00063913	-0.000212	0.03056		-9.6914	0.0008125	-0.19008	-0.46754			-9.7022	-0.48788	0.94075	0.24954	-22.9977	-2.09043		-9.6914	-0.000513107	-0.000706844	-0.000796054	0.0037	0.05894		-9.6914	0.00054832	0.000363841	-0.47826	0.31122	-0.00101
-22.3888	0.27302	0.41869	0.23315		-9.691	-0.00064783	-7.428e-05	0.0313		-9.691	0.0008125	-0.19011	-0.46761			-9.7018	-0.49751	0.89438	0.24565	-23.4629	-1.98561		-9.691	-0.000466461	-0.000728263	-0.000820174	0.00367	0.0542		-9.691	0.00054824	0.000444695	-0.47826	0.30782	-0.000880335
-22.3879	0.27302	0.39853	0.23315		-9.6906	-0.00065652	6.36e-05	0.03209		-9.6906	0.000771875	-0.19015	-0.4677			-9.7014	-0.50392	0.85132	0.24565	-23.7962	-1.88663		-9.6906	-0.000450912	-0.000685424	-0.00077193	0.00349	0.04949		-9.6906	0.00054816	0.000525549	-0.47831	0.30424	-0.000817454
-22.3869	0.27302	0.37837	0.23315		-9.6902	-0.00065652	0.0002226	0.03293		-9.6902	0.000771875	-0.19019	-0.46779			-9.701	-0.50713	0.80825	0.24565	-23.9901	-1.79346		-9.6902	-0.000466461	-0.000621166	-0.000699561	0.00333	0.0448		-9.6902	0.00054808	0.000606402	-0.47831	0.30056	-0.000754573
-22.386	0.27302	0.35976	0.23315		-9.6898	-0.00066957	0.0003922	0.03381		-9.6898	0.000771875	-0.19023	-0.46788			-9.7006	-0.50713	0.7685	0.24565	-24.0367	-1.70611		-9.6898	-0.000513107	-0.000556907	-0.000627192	0.00324	0.04024		-9.6898	0.000548	0.000687256	-0.47831	0.2967	-0.000691692
-22.3851	0.27302	0.3396	0.23315		-9.6894	-0.00066957	0.00056087	0.03477		-9.6894	0.000771875	-0.19025	-0.46796			-9.7002	-0.50392	0.72544	0.24565	-23.9436	-1.61877		-9.6894	-0.000559753	-0.000556907	-0.000627192	0.00315	0.03578		-9.6894	0.000547919	0.00076811	-0.47836	0.29262	-0.000628811
-22.3842	0.27302	0.321	0.23315		-9.689	-0.00067826	0.00073043	0.03578		-9.689	0.000771875	-0.19029	-0.46805			-9.6998	-0.50072	0.68569	0.24565	-23.7188	-1.54307		-9.689	-0.000575302	-0.000621166	-0.000699561	0.00302	0.03142		-9.689	0.000547839	0.000808537	-0.47836	0.28836	-0.00056593
-22.3832	0.27302	0.30394	0.23315		-9.6886	-0.00068696	0.0009	0.03688		-9.6886	0.000771875	-0.19031	-0.46811			-9.6994	-0.4943	0.64925	0.24565	-23.3543	-1.4732		-9.6886	-0.000544204	-0.000685424	-0.00077193	0.00293	0.02729		-9.6886	0.000547759	0.00088939	-0.47842	0.28394	-0.000503049
-22.3823	0.27735	0.28533	0.23684		-9.6882	-0.00068696	0.00107	0.03801		-9.6882	0.000771875	-0.19034	-0.46818			-9.699	-0.48466	0.6095	0.24954	-22.8736	-1.40332		-9.6882	-0.000466461	-0.000728263	-0.000820174	0.00275	0.02341		-9.6882	0.000547679	0.000929817	-0.47842	0.27928	-0.000440168
-22.3814	0.27735	0.26827	0.23684		-9.6878	-0.0007	0.00122	0.03927		-9.6878	0.000771875	-0.19036	-0.46823			-9.6986	-0.47503	0.57307	0.24954	-22.2843	-1.33927		-9.6878	-0.000388717	-0.000685424	-0.00077193	0.00261	0.01969		-9.6878	0.000585708	0.00101	-0.47842	0.27446	-0.000377287
-22.3805	0.27735	0.25122	0.23684		-9.6874	-0.0007087	0.00137	0.04058		-9.6874	0.000771875	-0.19038	-0.46826			-9.6982	-0.4622	0.53663	0.24954	-21.5865	-1.27522		-9.6874	-0.000326523	-0.000599746	-0.000675439	0.00251	0.01618		-9.6874	0.000585628	0.00105	-0.47847	0.26941	-0.000314405
-22.3795	0.28168	0.23416	0.24054		-9.687	-0.00071739	0.0015	0.042		-9.687	0.000771875	-0.1904	-0.4683			-9.6978	-0.44936	0.50019	0.25344	-20.8111	-1.21699		-9.687	-0.000310974	-0.000514068	-0.000578948	0.00239	0.01292		-9.687	0.000585548	0.00113	-0.47847	0.26419	-0.000251524
-22.3786	0.28168	0.2171	0.24054		-9.6866	-0.00073043	0.00161	0.04349		-9.6866	0.000771875	-0.1904	-0.46833			-9.6974	-0.43332	0.46375	0.25344	-19.966	-1.15876		-9.6866	-0.000342071	-0.000471229	-0.000530701	0.0023	0.00984		-9.6866	0.000585468	0.00117	-0.47852	0.25875	-0.000188643
-22.3777	0.28168	0.20159	0.24054		-9.6862	-0.00073043	0.00171	0.04508		-9.6862	0.000771875	-0.19041	-0.46835			-9.697	-0.41726	0.43063	0.25344	-19.0666	-1.10635		-9.6862	-0.000373169	-0.000514068	-0.000578948	0.00224	0.00706		-9.6862	0.000585388	0.00125	-0.47852	0.25313	-0.000125762
-22.3768	0.28601	0.18608	0.24424		-9.6858	-0.00073913	0.00179	0.04673		-9.6858	0.000771875	-0.19043	-0.46838			-9.6966	-0.39801	0.3975	0.25734	-18.1283	-1.05977		-9.6858	-0.00035762	-0.000578327	-0.000651317	0.00221	0.00446		-9.6858	0.000623417	0.00129	-0.47852	0.24734	-6.28811e-05
-22.3758	0.28601	0.17213	0.24424		-9.6854	-0.00075217	0.00187	0.04853		-9.6854	0.000771875	-0.19043	-0.46839			-9.6962	-0.38195	0.36769	0.25734	-17.1591	-1.00736		-9.6854	-0.000310974	-0.000642585	-0.000723686	0.00224	0.00221		-9.6854	0.000623337	0.00137	-0.47857	0.24133	0
-22.3749	0.29035	0.15662	0.24794		-9.685	-0.00076087	0.00193	0.05041		-9.685	0.000771875	-0.19044	-0.46841			-9.6958	-0.3627	0.33457	0.26124	-16.1822	-0.96078		-9.685	-0.000217682	-0.000642585	-0.000723686	0.0023	0.000165415		-9.685	0.000623257	0.00141	-0.47857	0.2352	6.28811e-05
-22.374	0.29468	0.14266	0.25164		-9.6846	-0.00076957	0.00197	0.05233		-9.6846	0.000771875	-0.19045	-0.46844			-9.6954	-0.34343	0.30475	0.26513	-15.1897	-0.92002		-9.6846	-0.000108965	-0.000578327	-0.000651317	0.00233	-0.00152		-9.6846	0.000661286	0.0015	-0.47857	0.22891	0.000125762
-22.3731	0.29468	0.12871	0.25164		-9.6842	-0.00078261	0.002	0.05439		-9.6842	0.000771875	-0.19046	-0.46848			-9.695	-0.32097	0.27494	0.26513	-14.2126	-0.87344		-9.6842	-3.10974e-05	-0.000492649	-0.000554823	0.00245	-0.00292		-9.6842	0.000661206	0.00158	-0.47863	0.2225	0.000188643
-22.3722	0.29902	0.11475	0.25535		-9.6838	-0.0007913	0.00203	0.05656		-9.6838	0.000771875	-0.19049	-0.46853			-9.6946	-0.30172	0.24513	0.26904	-13.2434	-0.8385		-9.6838	0	-0.00042839	-0.000482457	0.00267	-0.00406		-9.6838	0.000661126	0.00162	-0.47863	0.21597	0.000188643
-22.3712	0.29902	0.1008	0.25535		-9.6834	-0.00081304	0.00203	0.05882		-9.6834	0.000771875	-0.1905	-0.46856			-9.6942	-0.28566	0.21532	0.26904	-12.3052	-0.79774		-9.6834	-1.55487e-05	-0.00044981	-0.000506579	0.00302	-0.00499		-9.6834	0.000661046	0.0017	-0.47868	0.20928	0.000251524
-22.3703	0.29902	0.08839	0.25535		-9.683	-0.00082174	0.00203	0.06112		-9.683	0.0008125	-0.19051	-0.4686			-9.6938	-0.26641	0.18882	0.26904	-11.4058	-0.76863		-9.683	-3.10974e-05	-0.000514068	-0.000578948	0.00358	-0.00565		-9.683	0.000699075	0.00174	-0.47868	0.20258	0.000314405
-22.3694	0.29902	0.07599	0.25535		-9.6826	-0.00083043	0.00203	0.0635		-9.6826	0.0008125	-0.19054	-0.46865			-9.6934	-0.25035	0.16232	0.26904	-10.5451	-0.73369		-9.6826	-1.55487e-05	-0.000599746	-0.000675439	0.00426	-0.00609		-9.6826	0.000698995	0.00182	-0.47868	0.19578	0.000377287
-22.3685	0.29902	0.06513	0.25535		-9.6822	-0.00085217	0.00201	0.06599		-9.6822	0.0008125	-0.19056	-0.46871			-9.693	-0.23431	0.13913	0.26904	-9.73097	-0.7104		-9.6822	4.67705e-05	-0.000621166	-0.000699561	0.00492	-0.00628		-9.6822	0.000737025	0.00186	-0.47873	0.18891	0.000440168
-22.3675	0.29468	0.05428	0.25164		-9.6818	-0.00086522	0.00198	0.06855		-9.6818	0.000853125	-0.19058	-0.46876			-9.6926	-0.22147	0.11594	0.26513	-8.9711	-0.68128		-9.6818	0.000140063	-0.000599746	-0.000675439	0.00563	-0.00628		-9.6818	0.000736944	0.00194	-0.47873	0.18205	0.000503049
-22.3666	0.29035	0.04342	0.24794		-9.6814	-0.00087391	0.00195	0.07112		-9.6814	0.000853125	-0.1906	-0.46883			-9.6922	-0.21185	0.09275	0.26124	-8.26551	-0.66381		-9.6814	0.000248779	-0.000514068	-0.000578948	0.00642	-0.00609		-9.6814	0.000736864	0.00198	-0.47873	0.17518	0.00056593
-22.3657	0.28601	0.03567	0.24424		-9.681	-0.00089565	0.00192	0.07373		-9.681	0.000853125	-0.19063	-0.46886			-9.6918	-0.20222	0.07619	0.25734	-7.62195	-0.64634		-9.681	0.000326523	-0.00044981	-0.000506579	0.0075	-0.00576		-9.681	0.000774894	0.00202	-0.47878	0.16832	0.000628811
-22.3648	0.28168	0.02791	0.24054		-9.6806	-0.00090435	0.00188	0.07642		-9.6806	0.00089375	-0.19064	-0.46891			-9.6914	-0.19258	0.05963	0.25344	-7.01715	-0.62888		-9.6806	0.000373169	-0.00044981	-0.000506579	0.0089	-0.00526		-9.6806	0.000774814	0.0021	-0.47878	0.16145	0.000691692
-22.3638	0.27302	0.02171	0.23315		-9.6802	-0.00092609	0.00182	0.07912		-9.6802	0.00089375	-0.19065	-0.46893			-9.691	-0.18616	0.04638	0.24565	-6.47439	-0.61723		-9.6802	0.00035762	-0.000514068	-0.000578948	0.01046	-0.0046		-9.6802	0.000774733	0.00214	-0.47878	0.1547	0.000754573
-22.3629	0.26435	0.01706	0.22574		-9.6798	-0.00094348	0.00177	0.08182		-9.6798	0.000934375	-0.19066	-0.46895			-9.6906	-0.18295	0.03644	0.23785	-5.97039	-0.60558		-9.6798	0.000342071	-0.000621166	-0.000699561	0.01211	-0.00386		-9.6798	0.000812763	0.00222	-0.47884	0.14807	0.000817454
-22.362	0.25569	0.01241	0.21834		-9.6794	-0.00095652	0.00172	0.0845		-9.6794	0.000934375	-0.19066	-0.46898			-9.6902	-0.18295	0.0265	0.23005	-5.51292	-0.59976		-9.6794	0.000342071	-0.000706844	-0.000796054	0.01379	-0.00301		-9.6794	0.000812683	0.00226	-0.47884	0.14149	0.000817454
-22.3611	0.24701	0.01086	0.21094		-9.679	-0.00097391	0.00167	0.08718		-9.679	0.000975	-0.19066	-0.46898			-9.6898	-0.18295	0.02319	0.22225	-5.10197	-0.59976		-9.679	0.000388717	-0.000706844	-0.000796054	0.01556	-0.00212		-9.679	0.000812603	0.00234	-0.47884	0.13507	0.000880335
-22.3602	0.23401	0.00931	0.19983		-9.6786	-0.00099565	0.0016	0.08983		-9.6786	0.000975	-0.19066	-0.46895			-9.6894	-0.18616	0.01988	0.21055	-4.72204	-0.59394		-9.6786	0.000482009	-0.000664005	-0.000747805	0.01759	-0.00119		-9.6786	0.000812522	0.00239	-0.47889	0.12878	0.000943216
-22.3592	0.22534	0.01086	0.19243		-9.6782	-0.00101	0.00155	0.09244		-9.6782	0.00102	-0.19065	-0.46893			-9.689	-0.19258	0.02319	0.20275	-4.38863	-0.59394		-9.6782	0.00059085	-0.000599746	-0.000675439	0.01991	-0.000192983		-9.6782	0.000812442	0.00243	-0.47889	0.12265	0.00101
-22.3583	0.21235	0.01241	0.18134		-9.6778	-0.00103	0.00148	0.09497		-9.6778	0.00106	-0.19064	-0.46891			-9.6886	-0.20222	0.0265	0.19106	-4.07848	-0.59394		-9.6778	0.000684142	-0.000578327	-0.000651317	0.02252	0.000744363		-9.6778	0.000850472	0.00251	-0.47889	0.11675	0.00107
-22.3574	0.19934	0.01551	0.17023		-9.6774	-0.00105	0.00142	0.09743		-9.6774	0.00106	-0.19064	-0.46891			-9.6882	-0.21504	0.03313	0.17936	-3.8071	-0.59976		-9.6774	0.00071524	-0.000642585	-0.000723686	0.02511	0.00162		-9.6774	0.000850391	0.00255	-0.47889	0.11096	0.00113
-22.3565	0.18635	0.01861	0.15913		-9.677	-0.00106	0.00137	0.09981		-9.677	0.0011	-0.19064	-0.46891			-9.6878	-0.2311	0.03975	0.16766	-3.55898	-0.60558		-9.677	0.00071524	-0.000749683	-0.000844299	0.02787	0.00248		-9.677	0.000850311	0.00259	-0.47889	0.1054	0.00119
-22.3555	0.17768	0.02326	0.15173		-9.6766	-0.00108	0.00131	0.10208		-9.6766	0.00114	-0.19064	-0.46891			-9.6874	-0.24714	0.04969	0.15987	-3.33412	-0.60558		-9.6766	0.000684142	-0.00085678	-0.000964912	0.03059	0.00331		-9.6766	0.000850231	0.00267	-0.47889	0.10007	0.00126
-22.3546	0.16468	0.02946	0.14062		-9.6762	-0.0011	0.00126	0.1042		-9.6762	0.00118	-0.19065	-0.46893			-9.687	-0.2632	0.06294	0.14816	-3.13252	-0.61141		-9.6762	0.000684142	-0.000899619	-0.00101	0.03366	0.0041		-9.6762	0.000850151	0.00271	-0.47889	0.09497	0.00126
-22.3537	0.15168	0.03567	0.12952		-9.6758	-0.00112	0.00121	0.1062		-9.6758	0.00122	-0.19066	-0.46895			-9.6866	-0.28566	0.07619	0.13647	-2.95418	-0.61141		-9.6758	0.000699691	-0.0008782	-0.000989036	0.03684	0.00485		-9.6758	0.000850071	0.00275	-0.47889	0.09014	0.00132
-22.3528	0.14302	0.04187	0.12212		-9.6754	-0.00114	0.00117	0.10804		-9.6754	0.00122	-0.19068	-0.46899			-9.6862	-0.30493	0.08944	0.12867	-2.79135	-0.61723		-9.6754	0.000777435	-0.000813941	-0.000916667	0.04026	0.00542		-9.6754	0.00084999	0.00279	-0.47889	0.08549	0.00138
-22.3518	0.13434	0.04962	0.11473		-9.675	-0.00115	0.00112	0.10972		-9.675	0.00126	-0.19069	-0.46904			-9.6858	-0.32739	0.106	0.12088	-2.64403	-0.61723		-9.675	0.000855178	-0.000792522	-0.000892543	0.04381	0.00592		-9.675	0.00084991	0.00287	-0.47889	0.08107	0.00145
-22.3509	0.12568	0.05583	0.10732		-9.6746	-0.00117	0.00109	0.11118		-9.6746	0.0013	-0.19071	-0.46908			-9.6854	-0.34985	0.11925	0.11308	-2.51222	-0.61723		-9.6746	0.000932922	-0.000835361	-0.00094079	0.04748	0.00624		-9.6746	0.00084983	0.00291	-0.47889	0.07693	0.00151
-22.35	0.11701	0.06358	0.09992		-9.6742	-0.00119	0.00107	0.11249		-9.6742	0.00134	-0.19071	-0.4691			-9.685	-0.36912	0.13582	0.10528	-2.3804	-0.61723		-9.6742	0.000964019	-0.000942458	-0.00106	0.05106	0.00634		-9.6742	0.00081164	0.00295	-0.47889	0.07301	0.00163
-22.3491	0.11267	0.06978	0.09621		-9.6738	-0.00121	0.00105	0.11357		-9.6738	0.00139	-0.19073	-0.46913			-9.6846	-0.39159	0.14907	0.10137	-2.2641	-0.61141		-9.6738	0.00094847	-0.00105	-0.00118	0.05482	0.00631		-9.6738	0.00081156	0.00299	-0.47884	0.06932	0.0017
-22.3482	0.10834	0.07443	0.09252		-9.6734	-0.00123	0.00103	0.11443		-9.6734	0.00143	-0.19074	-0.46914			-9.6842	-0.41405	0.159	0.09748	-2.15555	-0.60558		-9.6734	0.000917373	-0.00114	-0.00128	0.05874	0.00609		-9.6734	0.00081148	0.00303	-0.47884	0.06586	0.00176
-22.3472	0.10834	0.07754	0.09252		-9.673	-0.00125	0.00101	0.11502		-9.673	0.00146	-0.19073	-0.46913			-9.6838	-0.43332	0.16563	0.09748	-2.05475	-0.59976		-9.673	0.000870727	-0.00114	-0.00128	0.06272	0.00568		-9.673	0.0008114	0.00307	-0.47884	0.06269	0.00182
-22.3463	0.10401	0.08064	0.08882		-9.6726	-0.00127	0.00099565	0.1154		-9.6726	0.00155	-0.19073	-0.46913			-9.6834	-0.45257	0.17225	0.09358	-1.9617	-0.58811		-9.6726	0.000886275	-0.00107	-0.00121	0.06678	0.00509		-9.6726	0.00077321	0.00311	-0.47878	0.05974	0.00189
-22.3454	0.10401	0.08219	0.08882		-9.6722	-0.00128	0.00099565	0.11554		-9.6722	0.00159	-0.19071	-0.4691			-9.683	-0.46862	0.17557	0.09358	-1.87641	-0.57647		-9.6722	0.00094847	-0.00103	-0.00116	0.07082	0.00433		-9.6722	0.000773129	0.00315	-0.47873	0.05701	0.00195
-22.3445	0.10834	0.08064	0.09252		-9.6718	-0.0013	0.00099565	0.1154		-9.6718	0.00163	-0.1907	-0.46906			-9.6826	-0.48466	0.17225	0.09748	-1.79112	-0.56482		-9.6718	0.00104	-0.00105	-0.00118	0.07486	0.00337		-9.6718	0.000773049	0.00319	-0.47873	0.05446	0.00201
-22.3435	0.10834	0.07754	0.09252		-9.6714	-0.00133	0.00099565	0.11498		-9.6714	0.00166	-0.19069	-0.46904			-9.6822	-0.4943	0.16563	0.09748	-1.71358	-0.55318		-9.6714	0.0011	-0.00114	-0.00128	0.07897	0.00218		-9.6714	0.000734859	0.00323	-0.47868	0.05219	0.00214
-22.3426	0.11267	0.07133	0.09621		-9.671	-0.00135	0.00101	0.11432		-9.671	0.00175	-0.19068	-0.46899			-9.6818	-0.50392	0.15238	0.10137	-1.6438	-0.54153		-9.671	0.00114	-0.00124	-0.0014	0.08298	0.000689225		-9.671	0.000734779	0.00327	-0.47868	0.05009	0.0022
-22.3417	0.11701	0.05893	0.09992		-9.6706	-0.00137	0.00101	0.1134		-9.6706	0.00179	-0.19066	-0.46898			-9.6814	-0.51034	0.12588	0.10528	-1.58177	-0.52406		-9.6706	0.00109	-0.00133	-0.0015	0.08688	-0.00102		-9.6706	0.000734699	0.00332	-0.47863	0.04822	0.00226
-22.3408	0.12134	0.04187	0.10361		-9.6702	-0.00139	0.00102	0.11223		-9.6702	0.00183	-0.19066	-0.46895			-9.681	-0.51355	0.08944	0.10917	-1.51198	-0.51242		-9.6702	0.00104	-0.00135	-0.00152	0.09061	-0.00295		-9.6702	0.000696509	0.00336	-0.47857	0.04652	0.00233
-22.3398	0.13	0.01706	0.11102		-9.6698	-0.0014	0.00103	0.11079		-9.6698	0.00191	-0.19066	-0.46895			-9.6806	-0.51355	0.03644	0.11697	-1.44995	-0.49495		-9.6698	0.00103	-0.00131	-0.00147	0.09428	-0.00508		-9.6698	0.000696429	0.0034	-0.47852	0.04499	0.00245
-22.3389	0.13867	-0.02016	0.11842		-9.6694	-0.00142	0.00104	0.10909		-9.6694	0.00195	-0.19066	-0.46895			-9.6802	-0.50713	-0.04307	0.12477	-1.39568	-0.4833		-9.6694	0.00106	-0.00126	-0.00142	0.09783	-0.00739		-9.6694	0.000658239	0.00344	-0.47847	0.04363	0.00252
-22.338	0.14734	-0.07133	0.12582		-9.669	-0.00144	0.00105	0.10716		-9.669	0.00199	-0.19066	-0.46895			-9.6798	-0.50072	-0.15238	0.13257	-1.3414	-0.47166		-9.669	0.0011	-0.00124	-0.0014	0.10136	-0.00987		-9.669	0.000658158	0.00348	-0.47847	0.04243	0.00258
-22.3371	0.156	-0.13957	0.13323		-9.6686	-0.00145	0.00106	0.10495		-9.6686	0.00208	-0.19066	-0.46898			-9.6794	-0.48788	-0.29813	0.14037	-1.28712	-0.46001		-9.6686	0.00117	-0.00129	-0.00145	0.10463	-0.01249		-9.6686	0.000619969	0.00352	-0.47842	0.04136	0.0027
-22.3361	0.16468	-0.2295	0.14062		-9.6682	-0.00147	0.00106	0.10255		-9.6682	0.00211	-0.19069	-0.46901			-9.679	-0.47503	-0.49025	0.14816	-1.2406	-0.44836		-9.6682	0.00121	-0.00139	-0.00157	0.10781	-0.0153		-9.6682	0.000619888	0.00356	-0.47836	0.04045	0.00277
-22.3352	0.17334	-0.34426	0.14802		-9.6678	-0.00149	0.00107	0.09993		-9.6678	0.0022	-0.19069	-0.46904			-9.6786	-0.45899	-0.73538	0.15596	-1.19408	-0.44254		-9.6678	0.00123	-0.00148	-0.00166	0.11059	-0.0183		-9.6678	0.000581698	0.00356	-0.47831	0.03965	0.00289
-22.3343	0.182	-0.48847	0.15543		-9.6674	-0.0015	0.00107	0.0971		-9.6674	0.00224	-0.19071	-0.46908			-9.6782	-0.44293	-1.04344	0.16376	-1.15531	-0.4309		-9.6674	0.00121	-0.00154	-0.00174	0.11313	-0.02153		-9.6674	0.000543508	0.0036	-0.47826	0.03892	0.00296
-22.3334	0.19068	-0.6637	0.16283		-9.667	-0.00152	0.00107	0.09407		-9.667	0.00231	-0.19074	-0.46914			-9.6778	-0.42368	-1.41775	0.17156	-1.11654	-0.42507		-9.667	0.00118	-0.00152	-0.00171	0.11534	-0.02492		-9.667	0.000543428	0.00364	-0.47821	0.03835	0.00308
-22.3325	0.19934	-0.87615	0.17023		-9.6666	-0.00153	0.00107	0.09085		-9.6666	0.00236	-0.19076	-0.46921			-9.6774	-0.40122	-1.87157	0.17936	-1.08553	-0.41925		-9.6666	0.00114	-0.00146	-0.00164	0.11736	-0.02851		-9.6666	0.000505238	0.00368	-0.47821	0.03784	0.00314
-22.3315	0.20801	-1.12581	0.17762		-9.6662	-0.00154	0.00106	0.0875		-9.6662	0.0024	-0.19078	-0.46925			-9.677	-0.37874	-2.40488	0.18715	-1.05451	-0.41925		-9.6662	0.00115	-0.00139	-0.00157	0.11917	-0.03223		-9.6662	0.000505158	0.00372	-0.47815	0.03739	0.00327
-22.3306	0.21667	-1.41734	0.18503		-9.6658	-0.00155	0.00105	0.08398		-9.6658	0.00248	-0.1908	-0.46931			-9.6766	-0.35628	-3.02763	0.19495	-1.03125	-0.41343		-9.6658	0.00117	-0.00141	-0.00159	0.12072	-0.03607		-9.6658	0.000466968	0.00376	-0.4781	0.03699	0.00333
-22.3297	0.22969	-1.75229	0.19613		-9.6654	-0.00157	0.00103	0.08033		-9.6654	0.00253	-0.19083	-0.46936			-9.6762	-0.3306	-3.74313	0.20665	-1.00799	-0.41343		-9.6654	0.00121	-0.00152	-0.00171	0.12207	-0.03991		-9.6654	0.000466888	0.00376	-0.47805	0.03665	0.00346
-22.3288	0.23835	-2.13221	0.20354		-9.665	-0.00157	0.00101	0.07656		-9.665	0.00256	-0.19084	-0.4694			-9.6758	-0.30814	-4.55469	0.21445	-0.98473	-0.41343		-9.665	0.00126	-0.00163	-0.00183	0.12308	-0.04381		-9.665	0.000428698	0.0038	-0.47805	0.03636	0.00358
-22.3279	0.24701	-2.55865	0.21094		-9.6646	-0.00159	0.00097391	0.0727		-9.6646	0.0026	-0.19085	-0.46943			-9.6754	-0.28566	-5.46563	0.22225	-0.96922	-0.41343		-9.6646	0.00127	-0.00169	-0.00191	0.12381	-0.0478		-9.6646	0.000428618	0.00384	-0.478	0.03614	0.00365
-22.3269	0.25569	-3.03006	0.21834		-9.6642	-0.00159	0.00094348	0.0688		-9.6642	0.00269	-0.19086	-0.46945			-9.675	-0.25999	-6.47263	0.23005	-0.95371	-0.41343		-9.6642	0.00123	-0.00169	-0.00191	0.12415	-0.05191		-9.6642	0.000428538	0.00388	-0.478	0.03591	0.00377
-22.326	0.26435	-3.5449	0.22574		-9.6638	-0.0016	0.0009	0.06483		-9.6638	0.00273	-0.19085	-0.46943			-9.6746	-0.24073	-7.57238	0.23785	-0.9382	-0.41343		-9.6638	0.00117	-0.00163	-0.00183	0.12409	-0.05622		-9.6638	0.000390348	0.00392	-0.47794	0.03574	0.00384
-22.3251	0.27302	-4.1016	0.23315		-9.6634	-0.00161	0.00085652	0.06081		-9.6634	0.00276	-0.19084	-0.46938			-9.6742	-0.21826	-8.76157	0.24565	-0.93045	-0.41343		-9.6634	0.00112	-0.00156	-0.00176	0.12375	-0.06058		-9.6634	0.000390267	0.00392	-0.47794	0.03557	0.00396
-22.3241	0.27735	-4.69241	0.23684		-9.663	-0.00161	0.00080435	0.05679		-9.663	0.0028	-0.1908	-0.46931			-9.6738	-0.20222	-10.0236	0.24954	-0.91494	-0.41343		-9.663	0.00109	-0.00156	-0.00176	0.12324	-0.06487		-9.663	0.000352077	0.00396	-0.47794	0.03546	0.00402
-22.3232	0.28168	-5.31424	0.24054		-9.6626	-0.00161	0.00075217	0.0528		-9.6626	0.00285	-0.19078	-0.46925			-9.6734	-0.18616	-11.3519	0.25344	-0.90719	-0.41343		-9.6626	0.00112	-0.00165	-0.00186	0.12247	-0.06907		-9.6626	0.000351997	0.004	-0.47794	0.03534	0.00415
-22.3223	0.29035	-5.96088	0.24794		-9.6622	-0.00161	0.00068696	0.04884		-9.6622	0.00289	-0.19075	-0.46919			-9.673	-0.17333	-12.7332	0.26124	-0.89944	-0.41343		-9.6622	0.00114	-0.00176	-0.00197	0.12128	-0.07327		-9.6622	0.000351917	0.00404	-0.47789	0.03523	0.00421
-22.3214	0.29035	-6.62148	0.24794		-9.6618	-0.00161	0.00061304	0.04487		-9.6618	0.00293	-0.19071	-0.4691			-9.6726	-0.16048	-14.1444	0.26124	-0.88393	-0.4076		-9.6618	0.00117	-0.00185	-0.00207	0.11974	-0.07747		-9.6618	0.000313727	0.00408	-0.47794	0.03512	0.00434
-22.3205	0.29468	-7.28983	0.25164		-9.6614	-0.00161	0.00053913	0.04099		-9.6614	0.00293	-0.19069	-0.46904			-9.6722	-0.15406	-15.5721	0.26513	-0.87617	-0.4076		-9.6614	0.00115	-0.00185	-0.00207	0.11782	-0.08172		-9.6614	0.000313647	0.00408	-0.47794	0.03506	0.0044
-22.3195	0.29468	-7.95508	0.25164		-9.661	-0.00161	0.00046522	0.0372		-9.661	0.00296	-0.19068	-0.46899			-9.6718	-0.14766	-16.9931	0.26513	-0.86842	-0.40178		-9.661	0.00109	-0.0018	-0.00202	0.11565	-0.0859		-9.661	0.000313567	0.00412	-0.47794	0.035	0.00453
-22.3186	0.29468	-8.60792	0.25164		-9.6606	-0.0016	0.0003816	0.03354		-9.6606	0.00301	-0.19066	-0.46895			-9.6714	-0.14444	-18.3877	0.26513	-0.86067	-0.39596		-9.6606	0.00103	-0.00173	-0.00196	0.11323	-0.08996		-9.6606	0.000275377	0.00416	-0.47794	0.03489	0.00459
-22.3177	0.29468	-9.23751	0.25164		-9.6602	-0.0016	0.0002968	0.02993		-9.6602	0.00301	-0.19065	-0.46893			-9.671	-0.14444	-19.7326	0.26513	-0.85291	-0.39014		-9.6602	0.000964019	-0.00171	-0.00192	0.11062	-0.09388		-9.6602	0.000275297	0.0042	-0.478	0.03483	0.00472
-22.3168	0.29035	-9.83297	0.24794		-9.6598	-0.00159	0.000212	0.02645		-9.6598	0.00301	-0.19064	-0.46891			-9.6706	-0.14766	-21.0046	0.26124	-0.83741	-0.38431		-9.6598	0.000917373	-0.00178	-0.00201	0.10778	-0.09765		-9.6598	0.000275216	0.00424	-0.478	0.03472	0.00478
-22.3159	0.28601	-10.3866	0.24424		-9.6594	-0.00158	0.00011668	0.02314		-9.6594	0.00305	-0.19064	-0.46891			-9.6702	-0.15085	-22.1871	0.25734	-0.82965	-0.37267		-9.6594	0.000886275	-0.00187	-0.00211	0.10457	-0.10132		-9.6594	0.000275136	0.00424	-0.47805	0.03461	0.00484
-22.3149	0.27735	-10.8874	0.23684		-9.659	-0.00157	3.188e-05	0.01997		-9.659	0.00305	-0.19063	-0.46889			-9.6698	-0.15727	-23.2571	0.24954	-0.8219	-0.36684		-9.659	0.000886275	-0.00197	-0.00222	0.10112	-0.10482		-9.659	0.000236946	0.00429	-0.47805	0.03455	0.00497
-22.314	0.26867	-11.3263	0.22944		-9.6586	-0.00155	-6.36e-05	0.01695		-9.6586	0.00305	-0.19063	-0.46889			-9.6694	-0.16691	-24.1945	0.24174	-0.81414	-0.3552		-9.6586	0.000870727	-0.00202	-0.00227	0.09751	-0.10821		-9.6586	0.000236866	0.00433	-0.4781	0.03444	0.00503
-22.3131	0.25569	-11.6985	0.21834		-9.6582	-0.00154	-0.00015908	0.01408		-9.6582	0.00305	-0.19061	-0.46884			-9.669	-0.17975	-24.9895	0.23005	-0.80639	-0.34355		-9.6582	0.000839629	-0.00197	-0.00222	0.09381	-0.1114		-9.6582	0.000236786	0.00433	-0.4781	0.03432	0.00509
-22.3121	0.24701	-11.9962	0.21094		-9.6578	-0.00152	-0.0002544	0.0114		-9.6578	0.00305	-0.1906	-0.4688			-9.6686	-0.19579	-25.6255	0.22225	-0.79864	-0.33191		-9.6578	0.000761886	-0.0019	-0.00215	0.09001	-0.11439		-9.6578	0.000236706	0.00437	-0.47815	0.03421	0.00516
-22.3112	0.23401	-12.2133	0.19983		-9.6574	-0.0015	-0.0003392	0.00891		-9.6574	0.00301	-0.19058	-0.46874			-9.6682	-0.21185	-26.0892	0.21055	-0.78313	-0.32026		-9.6574	0.000653045	-0.00187	-0.00211	0.08622	-0.1172		-9.6574	0.000236625	0.00441	-0.47821	0.03409	0.00528
-22.3103	0.22101	-12.3498	0.18874		-9.657	-0.00148	-0.0004346	0.00658		-9.657	0.00301	-0.19054	-0.46865			-9.6678	-0.2311	-26.3807	0.19886	-0.77538	-0.30861		-9.657	0.000544204	-0.00188	-0.00212	0.08214	-0.11984		-9.657	0.000236545	0.00441	-0.47821	0.03398	0.00534
-22.3094	0.20801	-12.4009	0.17762		-9.6566	-0.00146	-0.00051739	0.00443		-9.6566	0.00296	-0.19049	-0.46854			-9.6674	-0.25035	-26.4901	0.18715	-0.76762	-0.29697		-9.6566	0.000450912	-0.00195	-0.00219	0.07801	-0.12232		-9.6566	0.000236465	0.00445	-0.47826	0.03387	0.00541
-22.3085	0.19501	-12.3684	0.16653		-9.6562	-0.00144	-0.00060435	0.00247		-9.6562	0.00296	-0.19045	-0.46844			-9.667	-0.27283	-26.4205	0.17546	-0.75987	-0.28532		-9.6562	0.000404266	-0.00206	-0.00232	0.07367	-0.12456		-9.6562	0.000236385	0.00445	-0.47831	0.03375	0.00547
-22.3075	0.182	-12.2552	0.15543		-9.6558	-0.00142	-0.00068696	0.0007		-9.6558	0.00293	-0.19039	-0.46829			-9.6666	-0.29529	-26.1787	0.16376	-0.75211	-0.2795		-9.6558	0.00035762	-0.00211	-0.00237	0.06936	-0.12649		-9.6558	0.000236305	0.00449	-0.47836	0.03364	0.00553
-22.3066	0.16902	-12.0629	0.14433		-9.6554	-0.0014	-0.00077391	-0.00090435		-9.6554	0.00293	-0.19034	-0.46815			-9.6662	-0.32097	-25.7679	0.15207	-0.75211	-0.26785		-9.6554	0.000310974	-0.00211	-0.00237	0.0651	-0.12817		-9.6554	0.000236224	0.00449	-0.47836	0.03353	0.00553
-22.3057	0.156	-11.7962	0.13323		-9.655	-0.00137	-0.00084783	-0.00232		-9.655	0.00289	-0.19029	-0.46805			-9.6658	-0.34343	-25.1982	0.14037	-0.74436	-0.25621		-9.655	0.000264328	-0.00204	-0.00229	0.06095	-0.1296		-9.655	0.000236144	0.00453	-0.47842	0.03341	0.0056
-22.3048	0.14302	-11.4643	0.12212		-9.6546	-0.00135	-0.00092174	-0.00357		-9.6546	0.00285	-0.19024	-0.46793			-9.6654	-0.36912	-24.4893	0.12867	-0.73661	-0.24456		-9.6546	0.000186584	-0.00195	-0.00219	0.05672	-0.13085		-9.6546	0.000236064	0.00453	-0.47847	0.0333	0.00566
-22.3039	0.13	-11.0735	0.11102		-9.6542	-0.00131	-0.00099565	-0.00465		-9.6542	0.0028	-0.1902	-0.46784			-9.665	-0.39159	-23.6546	0.11697	-0.73661	-0.23874		-9.6542	7.78679e-05	-0.00194	-0.00217	0.05256	-0.13181		-9.6542	0.000235984	0.00453	-0.47847	0.03319	0.00572
-22.3029	0.12134	-10.63	0.10361		-9.6538	-0.00128	-0.00106	-0.00556		-9.6538	0.00276	-0.19018	-0.46778			-9.6646	-0.41405	-22.7072	0.10917	-0.72885	-0.23292		-9.6538	-3.10974e-05	-0.00197	-0.00222	0.04844	-0.13253		-9.6538	0.000235904	0.00457	-0.47852	0.03307	0.00572
-22.302	0.11267	-10.1462	0.09621		-9.6534	-0.00125	-0.00112	-0.00632		-9.6534	0.00273	-0.19016	-0.46773			-9.6642	-0.43653	-21.6737	0.10137	-0.72885	-0.22709		-9.6534	-0.00012439	-0.00204	-0.00229	0.04433	-0.1329		-9.6534	0.000273933	0.00457	-0.47857	0.03296	0.00579
-22.3011	0.10401	-9.62983	0.08882		-9.653	-0.00122	-0.00118	-0.00693		-9.653	0.00269	-0.19016	-0.46773			-9.6638	-0.45899	-20.5706	0.09358	-0.7211	-0.22127		-9.653	-0.000202257	-0.00211	-0.00237	0.04023	-0.13305		-9.653	0.000273853	0.00457	-0.47857	0.0329	0.00579
-22.3001	0.09968	-9.09019	0.08512		-9.6526	-0.00118	-0.00123	-0.0074		-9.6526	0.00264	-0.19016	-0.46773			-9.6634	-0.47503	-19.4179	0.08968	-0.7211	-0.21545		-9.6526	-0.000248779	-0.00211	-0.00237	0.03619	-0.13293		-9.6526	0.000273773	0.00461	-0.47863	0.03279	0.00585
-22.2992	0.09533	-8.53659	0.08141		-9.6522	-0.00114	-0.00127	-0.00771		-9.6522	0.0026	-0.19018	-0.46778			-9.663	-0.4943	-18.2353	0.08578	-0.7211	-0.21545		-9.6522	-0.000279876	-0.00204	-0.00229	0.03224	-0.13257		-9.6522	0.000273693	0.00461	-0.47863	0.03273	0.00585
-22.2983	0.09533	-7.97679	0.08141		-9.6518	-0.00109	-0.00131	-0.00793		-9.6518	0.00253	-0.1902	-0.46784			-9.6626	-0.50713	-17.0395	0.08578	-0.7211	-0.21545		-9.6518	-0.000326523	-0.00195	-0.00219	0.02854	-0.13197		-9.6518	0.000311722	0.00461	-0.47863	0.03262	0.00585
-22.2974	0.09533	-7.41854	0.08141		-9.6514	-0.00104	-0.00136	-0.00803		-9.6514	0.00248	-0.19023	-0.4679			-9.6622	-0.51997	-15.847	0.08578	-0.7211	-0.21545		-9.6514	-0.000404266	-0.00187	-0.00211	0.02502	-0.13104		-9.6514	0.000311642	0.00465	-0.47863	0.03256	0.00591
-22.2965	0.09968	-6.87114	0.08512		-9.651	-0.00097391	-0.00139	-0.00802		-9.651	0.00244	-0.19026	-0.46799			-9.6618	-0.52961	-14.6777	0.08968	-0.7211	-0.22127		-9.651	-0.000497558	-0.00187	-0.00211	0.02166	-0.12982		-9.651	0.000311562	0.00465	-0.47868	0.03251	0.00591
-22.2955	0.10401	-6.33925	0.08882		-9.6506	-0.00090435	-0.00142	-0.00791		-9.6506	0.00236	-0.1903	-0.46806			-9.6614	-0.53603	-13.5415	0.09358	-0.72885	-0.22127		-9.6506	-0.000621948	-0.00194	-0.00217	0.01839	-0.12834		-9.6506	0.000349591	0.00465	-0.47868	0.03245	0.00591
-22.2946	0.10834	-5.82907	0.09252		-9.6502	-0.00082174	-0.00144	-0.00773		-9.6502	0.00231	-0.19034	-0.46815			-9.661	-0.53924	-12.4517	0.09748	-0.72885	-0.22709		-9.6502	-0.00071524	-0.00197	-0.00222	0.01518	-0.12671		-9.6502	0.000349511	0.00465	-0.47868	0.03239	0.00591
-22.2937	0.11701	-5.3437	0.09992		-9.6498	-0.00073043	-0.00147	-0.00749		-9.6498	0.00224	-0.19038	-0.46824			-9.6606	-0.53924	-11.4149	0.10528	-0.73661	-0.23874		-9.6498	-0.000761886	-0.00199	-0.00224	0.01202	-0.12491		-9.6498	0.000349431	0.00469	-0.47868	0.03234	0.00591
-22.2928	0.12134	-4.8878	0.10361		-9.6494	-0.00062609	-0.00148	-0.00718		-9.6494	0.0022	-0.1904	-0.4683			-9.6602	-0.53603	-10.441	0.10917	-0.73661	-0.24456		-9.6494	-0.000777435	-0.00194	-0.00217	0.00915	-0.12293		-9.6494	0.00038746	0.00469	-0.47863	0.03228	0.00591
-22.2919	0.13434	-4.46446	0.11473		-9.649	-0.00050435	-0.0015	-0.00683		-9.649	0.00215	-0.19043	-0.46839			-9.6598	-0.52961	-9.53669	0.12088	-0.74436	-0.25621		-9.649	-0.000792983	-0.00182	-0.00206	0.00648	-0.1207		-9.649	0.00038738	0.00469	-0.47863	0.03222	0.00585
-22.2909	0.14302	-4.07368	0.12212		-9.6486	-0.00036988	-0.00152	-0.00643		-9.6486	0.00208	-0.19046	-0.46846			-9.6594	-0.51997	-8.70194	0.12867	-0.75211	-0.26785		-9.6486	-0.000824081	-0.00171	-0.00192	0.00413	-0.11822		-9.6486	0.0003873	0.00469	-0.47863	0.03217	0.00585
-22.29	0.156	-3.71547	0.13323		-9.6482	-0.00020549	-0.00153	-0.00602		-9.6482	0.00204	-0.19048	-0.4685			-9.659	-0.50713	-7.93675	0.14037	-0.75987	-0.2795		-9.6482	-0.000886275	-0.00167	-0.00188	0.00187	-0.11549		-9.6482	0.00042533	0.00473	-0.47857	0.03217	0.00585
-22.2891	0.16468	-3.39138	0.14062		-9.6478	-1.027e-05	-0.00154	-0.00557		-9.6478	0.00199	-0.19049	-0.46854			-9.6586	-0.49109	-7.24444	0.14816	-0.75987	-0.29115		-9.6478	-0.000979568	-0.00171	-0.00192	-0.000214156	-0.11259		-9.6478	0.000425249	0.00473	-0.47857	0.03211	0.00579
-22.2882	0.17768	-3.0983	0.15173		-9.6474	0.00021576	-0.00155	-0.00511		-9.6474	0.00191	-0.19051	-0.46859			-9.6582	-0.47503	-6.61838	0.15987	-0.76762	-0.30861		-9.6474	-0.00107	-0.00176	-0.00197	-0.0023	-0.10964		-9.6474	0.000463279	0.00473	-0.47852	0.03205	0.00579
-22.2872	0.19068	-2.83312	0.16283		-9.647	0.00048261	-0.00156	-0.00466		-9.647	0.00188	-0.19051	-0.4686			-9.6578	-0.45578	-6.05194	0.17156	-0.77538	-0.32026		-9.647	-0.00114	-0.00178	-0.00201	-0.00417	-0.10664		-9.647	0.000463199	0.00477	-0.47852	0.03205	0.00572
-22.2863	0.20368	-2.59742	0.17393		-9.6466	0.0007913	-0.00157	-0.00419		-9.6466	0.00179	-0.19053	-0.46863			-9.6574	-0.43332	-5.54844	0.18326	-0.78313	-0.33191		-9.6466	-0.00115	-0.00173	-0.00196	-0.00582	-0.10353		-9.6466	0.000463118	0.00477	-0.47847	0.03205	0.00566
-22.2854	0.21667	-2.38652	0.18503		-9.6462	0.00114	-0.00158	-0.00373		-9.6462	0.00175	-0.19053	-0.46863			-9.657	-0.41405	-5.09794	0.19495	-0.79864	-0.34938		-9.6462	-0.00117	-0.00163	-0.00183	-0.00719	-0.10029		-9.6462	0.000501148	0.00477	-0.47847	0.032	0.0056
-22.2845	0.22534	-2.19889	0.19243		-9.6458	0.00155	-0.00159	-0.0033		-9.6458	0.00171	-0.19053	-0.46863			-9.6566	-0.39159	-4.69713	0.20275	-0.80639	-0.36102		-9.6458	-0.00118	-0.00152	-0.00171	-0.0085	-0.09693		-9.6458	0.000501068	0.00481	-0.47842	0.032	0.0056
-22.2835	0.23835	-2.02987	0.20354		-9.6454	0.002	-0.00161	-0.00288		-9.6454	0.00166	-0.19051	-0.4686			-9.6562	-0.36912	-4.33607	0.21445	-0.81414	-0.37267		-9.6454	-0.00118	-0.00146	-0.00164	-0.00967	-0.0934		-9.6454	0.000500988	0.00481	-0.47836	0.032	0.00553
-22.2826	0.24701	-1.87944	0.21094		-9.645	0.00252	-0.00162	-0.00248		-9.645	0.00159	-0.19051	-0.4686			-9.6558	-0.34664	-4.01475	0.22225	-0.8219	-0.37849		-9.645	-0.0012	-0.00144	-0.00162	-0.01077	-0.08976		-9.645	0.000539017	0.00485	-0.47836	0.032	0.00547
-22.2817	0.25569	-1.74298	0.21834		-9.6446	0.00308	-0.00163	-0.00212		-9.6446	0.00155	-0.19051	-0.46859			-9.6554	-0.32418	-3.72325	0.23005	-0.82965	-0.39014		-9.6446	-0.00124	-0.00148	-0.00166	-0.01169	-0.08609		-9.6446	0.000538937	0.00485	-0.47831	0.032	0.00541
-22.2808	0.26435	-1.62048	0.22574		-9.6442	0.00371	-0.00165	-0.00177		-9.6442	0.0015	-0.1905	-0.46856			-9.655	-0.30493	-3.46157	0.23785	-0.82965	-0.39596		-9.6442	-0.00132	-0.0015	-0.00169	-0.01248	-0.08246		-9.6442	0.000538857	0.00489	-0.47831	0.032	0.00534
-22.2798	0.27302	-1.50883	0.23315		-9.6438	0.00441	-0.00167	-0.00147		-9.6438	0.00146	-0.19049	-0.46854			-9.6546	-0.28566	-3.22307	0.24565	-0.83741	-0.40178		-9.6438	-0.0014	-0.0015	-0.00169	-0.01322	-0.07885		-9.6438	0.000576886	0.00489	-0.47826	0.032	0.00528
-22.2789	0.27735	-1.40648	0.23684		-9.6434	0.00519	-0.0017	-0.0012		-9.6434	0.00143	-0.19049	-0.46853			-9.6542	-0.26641	-3.00444	0.24954	-0.84516	-0.40178		-9.6434	-0.00143	-0.00141	-0.00159	-0.01385	-0.07524		-9.6434	0.000576806	0.00493	-0.47826	0.032	0.00522
-22.278	0.28601	-1.31034	0.24424		-9.643	0.00603	-0.00172	-0.00096087		-9.643	0.00139	-0.19046	-0.46848			-9.6538	-0.25035	-2.79907	0.25734	-0.84516	-0.40178		-9.643	-0.0014	-0.00131	-0.00147	-0.01447	-0.07162		-9.643	0.000576726	0.00493	-0.47821	0.032	0.00516
-22.2771	0.29035	-1.22195	0.24794		-9.6426	0.00694	-0.00175	-0.00075652		-9.6426	0.00134	-0.19046	-0.46846			-9.6534	-0.23752	-2.61025	0.26124	-0.84516	-0.40178		-9.6426	-0.00137	-0.00122	-0.00137	-0.01496	-0.06792		-9.6426	0.000576646	0.00497	-0.47821	0.032	0.00509
-22.2762	0.29035	-1.13976	0.24794		-9.6422	0.00795	-0.00178	-0.0005913		-9.6422	0.0013	-0.19043	-0.46839			-9.653	-0.22468	-2.43469	0.26124	-0.84516	-0.40178		-9.6422	-0.00134	-0.00118	-0.00133	-0.01533	-0.06421		-9.6422	0.000576566	0.00501	-0.47815	0.032	0.00503
-22.2752	0.29468	-1.06223	0.25164		-9.6418	0.00905	-0.00181	-0.00045652		-9.6418	0.00126	-0.19041	-0.46835			-9.6526	-0.21826	-2.26907	0.26513	-0.84516	-0.40178		-9.6418	-0.00137	-0.0012	-0.00135	-0.01563	-0.06055		-9.6418	0.000576485	0.00505	-0.47815	0.03205	0.00497
-22.2743	0.29468	-0.98935	0.25164		-9.6414	0.01023	-0.00186	-0.00036877		-9.6414	0.00122	-0.1904	-0.4683			-9.6522	-0.21185	-2.11338	0.26513	-0.83741	-0.39596		-9.6414	-0.00146	-0.00126	-0.00142	-0.01587	-0.05695		-9.6414	0.000614515	0.00505	-0.4781	0.03205	0.0049
-22.2734	0.29468	-0.92112	0.25164		-9.641	0.0115	-0.00189	-0.00030083		-9.641	0.00118	-0.19038	-0.46826			-9.6518	-0.20864	-1.96763	0.26513	-0.83741	-0.39014		-9.641	-0.00154	-0.00129	-0.00145	-0.01612	-0.05357		-9.641	0.000614435	0.00509	-0.4781	0.03205	0.00484
-22.2725	0.29035	-0.85598	0.24794		-9.6406	0.01283	-0.00194	-0.00027172		-9.6406	0.00114	-0.19038	-0.46826			-9.6514	-0.20864	-1.8285	0.26124	-0.82965	-0.38431		-9.6406	-0.0016	-0.00124	-0.0014	-0.01631	-0.05028		-9.6406	0.000614354	0.00513	-0.4781	0.03205	0.00478
-22.2715	0.28601	-0.79551	0.24424		-9.6402	0.01426	-0.00198	-0.00027172		-9.6402	0.0011	-0.1904	-0.4683			-9.651	-0.21185	-1.69932	0.25734	-0.8219	-0.37849		-9.6402	-0.00162	-0.00116	-0.0013	-0.01649	-0.04707		-9.6402	0.000614274	0.00513	-0.4781	0.03205	0.00472
-22.2706	0.28168	-0.73813	0.24054		-9.6398	0.01578	-0.00203	-0.00031054		-9.6398	0.00106	-0.19043	-0.46839			-9.6506	-0.21826	-1.57675	0.25344	-0.81414	-0.37267		-9.6398	-0.0016	-0.00107	-0.00121	-0.01661	-0.0439		-9.6398	0.000614194	0.00517	-0.47815	0.03205	0.00465
-22.2697	0.27302	-0.68386	0.23315		-9.6394	0.0174	-0.00209	-0.00036877		-9.6394	0.00106	-0.19049	-0.46854			-9.6502	-0.22468	-1.46082	0.24565	-0.79864	-0.36684		-9.6394	-0.00158	-0.00103	-0.00116	-0.01677	-0.04074		-9.6394	0.000614114	0.00522	-0.47815	0.03205	0.00459
-22.2688	0.26435	-0.63113	0.22574		-9.639	0.0191	-0.00214	-0.00044783		-9.639	0.00102	-0.19056	-0.46871			-9.6498	-0.23431	-1.34819	0.23785	-0.78313	-0.36102		-9.639	-0.00162	-0.00105	-0.00118	-0.01689	-0.03776		-9.639	0.000614034	0.00526	-0.47821	0.03205	0.00453
-22.2678	0.25569	-0.58151	0.21834		-9.6386	0.02087	-0.0022	-0.00055217		-9.6386	0.000975	-0.19066	-0.46895			-9.6494	-0.24714	-1.24219	0.23005	-0.76762	-0.3552		-9.6386	-0.00167	-0.00111	-0.00125	-0.01705	-0.03495		-9.6386	0.000575844	0.00526	-0.47821	0.03205	0.00453
-22.2669	0.24701	-0.53499	0.21094		-9.6382	0.02271	-0.00226	-0.00067826		-9.6382	0.000975	-0.19078	-0.46923			-9.649	-0.25999	-1.14282	0.22225	-0.75211	-0.3552		-9.6382	-0.00174	-0.00118	-0.00133	-0.0172	-0.03228		-9.6382	0.000575764	0.0053	-0.47826	0.03205	0.00446
-22.266	0.23835	-0.49157	0.20354		-9.6378	0.02462	-0.00232	-0.00081304		-9.6378	0.000934375	-0.19089	-0.46953			-9.6486	-0.27604	-1.05007	0.21445	-0.73661	-0.34938		-9.6378	-0.00183	-0.00118	-0.00133	-0.01737	-0.02972		-9.6378	0.000575683	0.00534	-0.47836	0.03205	0.0044
-22.2651	0.22969	-0.4497	0.19613		-9.6374	0.0266	-0.00239	-0.00096957		-9.6374	0.000934375	-0.19101	-0.46981			-9.6482	-0.29208	-0.96063	0.20665	-0.7211	-0.34938		-9.6374	-0.00192	-0.00114	-0.00128	-0.01755	-0.02725		-9.6374	0.000575603	0.00534	-0.47842	0.03205	0.0044
-22.2642	0.21667	-0.40938	0.18503		-9.637	0.02864	-0.00245	-0.00113		-9.637	0.00089375	-0.19111	-0.47006			-9.6478	-0.31133	-0.8745	0.19495	-0.70559	-0.3552		-9.637	-0.00196	-0.00105	-0.00118	-0.01783	-0.02487		-9.637	0.000575523	0.00538	-0.47847	0.03205	0.00434
-22.2632	0.20801	-0.37217	0.17762		-9.6366	0.03074	-0.00252	-0.0013		-9.6366	0.00089375	-0.1912	-0.47028			-9.6474	-0.3306	-0.795	0.18715	-0.68233	-0.36102		-9.6366	-0.00198	-0.000985297	-0.00111	-0.01823	-0.02259		-9.6366	0.000575443	0.00538	-0.47857	0.03205	0.00434
-22.2623	0.19501	-0.3365	0.16653		-9.6362	0.03287	-0.0026	-0.00147		-9.6362	0.000853125	-0.19125	-0.47041			-9.647	-0.34985	-0.71882	0.17546	-0.66682	-0.36684		-9.6362	-0.00198	-0.00101	-0.00113	-0.0187	-0.02041		-9.6362	0.000575363	0.00542	-0.47863	0.032	0.00428
-22.2614	0.18635	-0.30394	0.15913		-9.6358	0.03503	-0.00266	-0.00165		-9.6358	0.000853125	-0.19128	-0.47048			-9.6466	-0.37233	-0.64925	0.16766	-0.64356	-0.37267		-9.6358	-0.00198	-0.00107	-0.00121	-0.01924	-0.01833		-9.6358	0.000537173	0.00542	-0.47868	0.032	0.00428
-22.2605	0.17334	-0.27292	0.14802		-9.6354	0.03723	-0.00274	-0.00183		-9.6354	0.0008125	-0.19128	-0.47048			-9.6462	-0.39159	-0.583	0.15596	-0.62805	-0.37849		-9.6354	-0.00203	-0.00116	-0.0013	-0.01979	-0.01641		-9.6354	0.000537092	0.00546	-0.47873	0.03194	0.00428
-22.2595	0.16468	-0.24346	0.14062		-9.635	0.03942	-0.00282	-0.002		-9.635	0.0008125	-0.19124	-0.47039			-9.6458	-0.41084	-0.52007	0.14816	-0.61255	-0.39014		-9.635	-0.00214	-0.0012	-0.00135	-0.02044	-0.01464		-9.635	0.000537012	0.00546	-0.47878	0.03194	0.00421
-22.2586	0.156	-0.2171	0.13323		-9.6346	0.04161	-0.0029	-0.00217		-9.6346	0.0008125	-0.19118	-0.47021			-9.6454	-0.4301	-0.46375	0.14037	-0.58929	-0.40178		-9.6346	-0.00222	-0.00118	-0.00133	-0.0211	-0.01301		-9.6346	0.000536932	0.0055	-0.47878	0.03188	0.00421
-22.2577	0.15168	-0.19074	0.12952		-9.6342	0.04378	-0.003	-0.00234		-9.6342	0.000771875	-0.1911	-0.47005			-9.645	-0.44936	-0.40744	0.13647	-0.57378	-0.41343		-9.6342	-0.00231	-0.00109	-0.00123	-0.0219	-0.0115		-9.6342	0.000536852	0.0055	-0.47878	0.03188	0.00421
-22.2568	0.14302	-0.16903	0.12212		-9.6338	0.04592	-0.0031	-0.0025		-9.6338	0.000771875	-0.19101	-0.46981			-9.6446	-0.46541	-0.36107	0.12867	-0.55827	-0.42507		-9.6338	-0.00234	-0.00103	-0.00116	-0.02277	-0.01001		-9.6338	0.000536772	0.0055	-0.47878	0.03183	0.00421
-22.2558	0.14302	-0.14732	0.12212		-9.6334	0.048	-0.0032	-0.00265		-9.6334	0.000771875	-0.19093	-0.46959			-9.6442	-0.48145	-0.31469	0.12867	-0.54276	-0.44254		-9.6334	-0.00234	-0.00103	-0.00116	-0.02374	-0.00852		-9.6334	0.000536691	0.00554	-0.47868	0.03177	0.00421
-22.2549	0.14302	-0.12871	0.12212		-9.633	0.05003	-0.00332	-0.0028		-9.633	0.00073125	-0.19083	-0.46936			-9.6438	-0.4943	-0.27494	0.12867	-0.52726	-0.45419		-9.633	-0.00234	-0.00107	-0.00121	-0.02481	-0.00714		-9.633	0.000536611	0.00554	-0.47857	0.03171	0.00421
-22.254	0.14302	-0.11165	0.12212		-9.6326	0.052	-0.00344	-0.00294		-9.6326	0.00073125	-0.19075	-0.46919			-9.6434	-0.50713	-0.2385	0.12867	-0.51175	-0.46583		-9.6326	-0.00234	-0.00116	-0.0013	-0.02601	-0.00592		-9.6326	0.000536531	0.00554	-0.47836	0.03171	0.00428
-22.2531	0.15168	-0.0977	0.12952		-9.6322	0.05388	-0.00358	-0.00307		-9.6322	0.00073125	-0.19069	-0.46904			-9.643	-0.51997	-0.20869	0.13647	-0.49624	-0.47748		-9.6322	-0.0024	-0.00124	-0.0014	-0.02726	-0.00493		-9.6322	0.000536451	0.00554	-0.47815	0.03166	0.00428
-22.2522	0.16034	-0.08374	0.13693		-9.6318	0.05567	-0.00372	-0.00318		-9.6318	0.00073125	-0.19065	-0.46893			-9.6426	-0.52961	-0.17888	0.14427	-0.48073	-0.4833		-9.6318	-0.00247	-0.00124	-0.0014	-0.02854	-0.00409		-9.6318	0.000498261	0.00554	-0.47784	0.0316	0.00428
-22.2512	0.17334	-0.07288	0.14802		-9.6314	0.05733	-0.00388	-0.0033		-9.6314	0.00073125	-0.19063	-0.46889			-9.6422	-0.53603	-0.15569	0.15596	-0.47298	-0.49495		-9.6314	-0.00255	-0.0012	-0.00135	-0.0299	-0.00328		-9.6314	0.000498181	0.00554	-0.47747	0.03154	0.00428
-22.2503	0.19068	-0.06358	0.16283		-9.631	0.05887	-0.00405	-0.0034		-9.631	0.000690625	-0.19063	-0.46886			-9.6418	-0.54244	-0.13582	0.17156	-0.45747	-0.50077		-9.631	-0.00262	-0.00114	-0.00128	-0.03136	-0.00248		-9.631	0.0004981	0.00554	-0.47705	0.03149	0.00434
-22.2494	0.21235	-0.05583	0.18134		-9.6306	0.06029	-0.00424	-0.0035		-9.6306	0.000690625	-0.19063	-0.46889			-9.6414	-0.54565	-0.11925	0.19106	-0.44196	-0.50659		-9.6306	-0.00263	-0.00109	-0.00123	-0.03292	-0.00159		-9.6306	0.00049802	0.0055	-0.47653	0.03143	0.00434
-22.2485	0.23835	-0.04962	0.20354		-9.6302	0.06156	-0.00443	-0.00357		-9.6302	0.000690625	-0.19065	-0.46893			-9.641	-0.54565	-0.106	0.21445	-0.43421	-0.50659		-9.6302	-0.00262	-0.00114	-0.00128	-0.03457	-0.000799501		-9.6302	0.00053605	0.0055	-0.47585	0.03137	0.0044
-22.2475	0.26867	-0.04497	0.22944		-9.6298	0.06267	-0.00464	-0.00365		-9.6298	0.000690625	-0.19068	-0.46899			-9.6406	-0.54244	-0.09607	0.24174	-0.42646	-0.50659		-9.6298	-0.00258	-0.00122	-0.00137	-0.03634	-0.000137845		-9.6298	0.00053597	0.0055	-0.47511	0.03132	0.0044
-22.2466	0.30768	-0.04187	0.26275		-9.6294	0.06361	-0.00487	-0.00372		-9.6294	0.000690625	-0.1907	-0.46906			-9.6402	-0.53924	-0.08944	0.27684	-0.4187	-0.50077		-9.6294	-0.00253	-0.00133	-0.0015	-0.03818	0.000358397		-9.6294	0.000535889	0.0055	-0.47422	0.03126	0.00446
-22.2457	0.34668	-0.03877	0.29604		-9.629	0.06437	-0.00512	-0.00377		-9.629	0.000690625	-0.19073	-0.46913			-9.6398	-0.53282	-0.08282	0.31192	-0.41095	-0.50077		-9.629	-0.00253	-0.00139	-0.00157	-0.04008	0.000744363		-9.629	0.000535809	0.00546	-0.47322	0.0312	0.00446
-22.2448	0.39435	-0.03722	0.33676		-9.6286	0.06496	-0.00539	-0.00383		-9.6286	0.000690625	-0.19075	-0.46916			-9.6394	-0.5264	-0.0795	0.35482	-0.4032	-0.49495		-9.6286	-0.00256	-0.00137	-0.00154	-0.04204	0.00119		-9.6286	0.000535729	0.00546	-0.47202	0.03114	0.00453
-22.2438	0.45502	-0.03722	0.38856		-9.6282	0.06535	-0.00567	-0.00388		-9.6282	0.00065	-0.19078	-0.46923			-9.639	-0.51676	-0.0795	0.4094	-0.39544	-0.4833		-9.6282	-0.00262	-0.00133	-0.0015	-0.04406	0.00165		-9.6282	0.000535649	0.00542	-0.4707	0.03109	0.00453
-22.2429	0.52002	-0.03722	0.44407		-9.6278	0.06554	-0.00598	-0.00392		-9.6278	0.00065	-0.19079	-0.46928			-9.6386	-0.50392	-0.0795	0.46788	-0.38769	-0.47166		-9.6278	-0.00265	-0.00131	-0.00147	-0.04617	0.00221		-9.6278	0.000535569	0.00542	-0.46913	0.03103	0.00459
-22.242	0.5937	-0.03722	0.50698		-9.6274	0.06554	-0.00631	-0.00396		-9.6274	0.00065	-0.1908	-0.46931			-9.6382	-0.49109	-0.0795	0.53417	-0.37993	-0.46001		-9.6274	-0.00262	-0.00133	-0.0015	-0.04831	0.00264		-9.6274	0.000535488	0.00538	-0.4674	0.03097	0.00465
-22.2411	0.68037	-0.03877	0.58099		-9.627	0.06533	-0.00666	-0.004		-9.627	0.00065	-0.19083	-0.46936			-9.6378	-0.47824	-0.08282	0.61215	-0.37218	-0.44836		-9.627	-0.00255	-0.00144	-0.00162	-0.05047	0.00307		-9.627	0.000573518	0.00538	-0.46545	0.03092	0.00465
-22.2401	0.77571	-0.04032	0.66241		-9.6266	0.06493	-0.00703	-0.00403		-9.6266	0.00065	-0.19084	-0.46938			-9.6374	-0.4622	-0.08613	0.69793	-0.37218	-0.4309		-9.6266	-0.00246	-0.00159	-0.00179	-0.05268	0.00337		-9.6266	0.000573438	0.00534	-0.46325	0.03086	0.00472
-22.2392	0.8927	-0.04187	0.76232		-9.6262	0.06431	-0.00743	-0.00406		-9.6262	0.00065	-0.19084	-0.4694			-9.637	-0.44936	-0.08944	0.8032	-0.36443	-0.41925		-9.6262	-0.00237	-0.00169	-0.00191	-0.05492	0.00364		-9.6262	0.000573358	0.00534	-0.46084	0.0308	0.00472
-22.2383	1.02705	-0.04342	0.87705		-9.6258	0.0635	-0.00786	-0.00409		-9.6258	0.00065	-0.19085	-0.46943			-9.6366	-0.43332	-0.09275	0.92408	-0.36443	-0.40178		-9.6258	-0.00231	-0.0018	-0.00197	-0.05731	0.00389		-9.6258	0.000573277	0.0053	-0.45816	0.03075	0.00478
-22.2374	1.18306	-0.04652	1.01026		-9.6254	0.0625	-0.0083	-0.00411		-9.6254	0.00065	-0.19086	-0.46945			-9.6362	-0.41726	-0.09938	1.06444	-0.35667	-0.38431		-9.6254	-0.00228	-0.0018	-0.00197	-0.05968	0.00413		-9.6254	0.000611307	0.0053	-0.45522	0.03069	0.00484
-22.2365	1.37373	-0.04807	1.17309		-9.625	0.06132	-0.00876	-0.00413		-9.625	0.00065	-0.19086	-0.46946			-9.6358	-0.40443	-0.10269	1.236	-0.35667	-0.37267		-9.625	-0.00227	-0.00176	-0.00196	-0.06201	0.00439		-9.625	0.000611227	0.00526	-0.45202	0.03063	0.00484
-22.2355	1.61207	-0.04962	1.37662		-9.6246	0.05996	-0.00924	-0.00417		-9.6246	0.000609375	-0.19088	-0.46949			-9.6354	-0.38837	-0.106	1.45044	-0.35667	-0.3552		-9.6246	-0.00225	-0.00183	-0.00202	-0.06422	0.00458		-9.6246	0.000611146	0.00522	-0.44851	0.03063	0.0049
-22.2346	1.91541	-0.05273	1.63565		-9.6242	0.05844	-0.00975	-0.00419		-9.6242	0.000609375	-0.19089	-0.46951			-9.635	-0.37553	-0.11263	1.72337	-0.36443	-0.33773		-9.6242	-0.00221	-0.00194	-0.00215	-0.06642	0.00476		-9.6242	0.000611066	0.00522	-0.44473	0.03058	0.0049
-22.2337	2.3011	-0.05428	1.96501		-9.6238	0.05676	-0.01027	-0.00422		-9.6238	0.000609375	-0.19089	-0.46953			-9.6346	-0.36591	-0.11594	2.07039	-0.36443	-0.32608		-9.6238	-0.00212	-0.00214	-0.00237	-0.06858	0.00499		-9.6238	0.000610986	0.00517	-0.44058	0.03052	0.00497
-22.2328	2.78211	-0.05583	2.37577		-9.6234	0.05493	-0.01081	-0.00426		-9.6234	0.000609375	-0.1909	-0.46955			-9.6342	-0.35628	-0.11925	2.50318	-0.37218	-0.31444		-9.6234	-0.00199	-0.0023	-0.00254	-0.07082	0.00518		-9.6234	0.000649016	0.00517	-0.43617	0.03052	0.00497
-22.2319	3.36714	-0.05583	2.87535		-9.623	0.05296	-0.01137	-0.0043		-9.623	0.000609375	-0.19091	-0.46958			-9.6338	-0.34664	-0.11925	3.02955	-0.37218	-0.30279		-9.623	-0.00189	-0.00237	-0.00263	-0.07303	0.00529		-9.623	0.000648935	0.00513	-0.43145	0.03052	0.00503
-22.2309	4.06051	-0.05738	3.46745		-9.6226	0.05087	-0.01193	-0.00434		-9.6226	0.000609375	-0.19091	-0.46958			-9.6334	-0.34024	-0.12257	3.6534	-0.37993	-0.29697		-9.6226	-0.00179	-0.00242	-0.00266	-0.0752	0.00538		-9.6226	0.000648855	0.00509	-0.42641	0.03046	0.00503
-22.23	4.8622	-0.05583	4.15205		-9.6222	0.04868	-0.01251	-0.00438		-9.6222	0.00056875	-0.19093	-0.46959			-9.633	-0.33703	-0.11925	4.37471	-0.38769	-0.29115		-9.6222	-0.00176	-0.00242	-0.00266	-0.07722	0.00546		-9.6222	0.000648775	0.00509	-0.42101	0.03046	0.00503
-22.2291	5.77658	-0.05583	4.93287		-9.6218	0.04641	-0.0131	-0.00443		-9.6218	0.00056875	-0.19093	-0.46959			-9.6326	-0.33381	-0.11925	5.19741	-0.39544	-0.28532		-9.6218	-0.00174	-0.00244	-0.0027	-0.07906	0.00558		-9.6218	0.000648695	0.00505	-0.41534	0.03046	0.00509
-22.2281	6.79929	-0.05428	5.80621		-9.6214	0.04408	-0.0137	-0.00447		-9.6214	0.00056875	-0.19093	-0.46961			-9.6322	-0.3306	-0.11594	6.11758	-0.4032	-0.2795		-9.6214	-0.00174	-0.00256	-0.00282	-0.0808	0.00571		-9.6214	0.000648615	0.00505	-0.40931	0.03046	0.00509
-22.2272	7.926	-0.05273	6.76836		-9.621	0.0417	-0.0143	-0.00453		-9.621	0.00056875	-0.19093	-0.46961			-9.6318	-0.33381	-0.11263	7.13133	-0.41095	-0.2795		-9.621	-0.0017	-0.0027	-0.00298	-0.08251	0.00579		-9.621	0.000648534	0.00501	-0.40296	0.03046	0.00516
-22.2263	9.15238	-0.04962	7.81562		-9.6206	0.03927	-0.0149	-0.00458		-9.6206	0.000528125	-0.19093	-0.46961			-9.6314	-0.33381	-0.106	8.23475	-0.4187	-0.2795		-9.6206	-0.0016	-0.00284	-0.00315	-0.08423	0.00582		-9.6206	0.000648454	0.00501	-0.39629	0.03046	0.00516
-22.2254	10.4784	-0.04652	8.948		-9.6202	0.03683	-0.01551	-0.00464		-9.6202	0.000528125	-0.19093	-0.46961			-9.631	-0.34024	-0.09938	9.42785	-0.42646	-0.28532		-9.6202	-0.00149	-0.00289	-0.0032	-0.08591	0.00582		-9.6202	0.000648374	0.00497	-0.38931	0.03046	0.00516
-22.2245	11.8911	-0.04342	10.1544		-9.6198	0.03441	-0.01611	-0.00471		-9.6198	0.0004875	-0.19093	-0.46959			-9.6306	-0.34664	-0.09275	10.6989	-0.43421	-0.29115		-9.6198	-0.0014	-0.00287	-0.00315	-0.08743	0.00585		-9.6198	0.000648294	0.00497	-0.38202	0.03046	0.00522
-22.2235	13.3905	-0.03877	11.4348		-9.6194	0.032	-0.01672	-0.00477		-9.6194	0.0004875	-0.19093	-0.46959			-9.6302	-0.35307	-0.08282	12.048	-0.44972	-0.29697		-9.6194	-0.00134	-0.0028	-0.0031	-0.08881	0.00592		-9.6194	0.000648214	0.00493	-0.37441	0.03046	0.00522
-22.2226	14.955	-0.03412	12.7707		-9.619	0.02963	-0.01731	-0.00482		-9.619	0.0004875	-0.19091	-0.46958			-9.6298	-0.3627	-0.07288	13.4556	-0.45747	-0.30861		-9.619	-0.00131	-0.00322	-0.00296	-0.09001	0.00604		-9.619	0.000648133	0.00493	-0.36654	0.03046	0.00522
-22.2217	16.5713	-0.02946	14.151		-9.6186	0.02731	-0.0179	-0.00489		-9.6186	0.0004875	-0.1909	-0.46955			-9.6294	-0.37553	-0.06294	14.9099	-0.46523	-0.32026		-9.6186	-0.00131	-0.00315	-0.00289	-0.09104	0.00609		-9.6186	0.000648053	0.00493	-0.35835	0.03046	0.00528
-22.2208	18.2051	-0.02326	15.5461		-9.6182	0.02504	-0.01847	-0.00496		-9.6182	0.000446875	-0.19089	-0.46953			-9.629	-0.38516	-0.04969	16.3798	-0.46523	-0.33191		-9.6182	-0.00131	-0.0031	-0.00284	-0.092	0.00607		-9.6182	0.000647973	0.00489	-0.3499	0.03046	0.00528
-22.2199	19.8301	-0.01706	16.9338		-9.6178	0.02287	-0.01905	-0.00502		-9.6178	0.000446875	-0.19089	-0.46951			-9.6286	-0.39801	-0.03644	17.842	-0.47298	-0.34938		-9.6178	-0.00129	-0.00303	-0.00277	-0.09279	0.00595		-9.6178	0.000647893	0.00489	-0.34119	0.03052	0.00528
-22.2189	21.4119	-0.01086	18.2846		-9.6174	0.0208	-0.0196	-0.00509		-9.6174	0.00040625	-0.19086	-0.46946			-9.6282	-0.41084	-0.02319	19.2651	-0.48073	-0.36102		-9.6174	-0.00123	-0.00287	-0.00263	-0.09344	0.00585		-9.6174	0.000647813	0.00485	-0.33222	0.03052	0.00534
-22.218	22.9243	-0.0031	19.5761		-9.617	0.01883	-0.02015	-0.00514		-9.617	0.00040625	-0.19085	-0.46943			-9.6278	-0.42689	-0.00663	20.6259	-0.48073	-0.37849		-9.617	-0.00115	-0.00263	-0.00242	-0.09393	0.00579		-9.617	0.000647732	0.00485	-0.32309	0.03052	0.00534
-22.2171	24.324	0.00465	20.7714		-9.6166	0.01698	-0.02067	-0.00521		-9.6166	0.00040625	-0.19084	-0.46938			-9.6274	-0.43972	0.00994	21.8853	-0.48073	-0.39596		-9.6166	-0.00107	-0.0022	-0.00202	-0.09428	0.00582		-9.6166	0.000647652	0.00485	-0.3137	0.03058	0.00534
-22.2161	25.5894	0.01086	21.8519		-9.6162	0.01528	-0.02119	-0.00528		-9.6162	0.000365625	-0.19081	-0.46934			-9.627	-0.45578	0.02319	23.0238	-0.48073	-0.41343		-9.6162	-0.00104	-0.00173	-0.00159	-0.09444	0.00585		-9.6162	0.000609462	0.00481	-0.30415	0.03058	0.00541
-22.2152	26.6858	0.01861	22.7882		-9.6158	0.0137	-0.02169	-0.00534		-9.6158	0.000365625	-0.1908	-0.46931			-9.6266	-0.46862	0.03975	24.0102	-0.48073	-0.42507		-9.6158	-0.00104	-0.00123	-0.00113	-0.09444	0.00579		-9.6158	0.000609382	0.00481	-0.29449	0.03058	0.00541
-22.2143	27.5915	0.02637	23.5616		-9.6154	0.01228	-0.02215	-0.0054		-9.6154	0.000325	-0.19079	-0.46928			-9.6262	-0.48145	0.05632	24.8251	-0.48073	-0.44254		-9.6154	-0.00107	-0.000760308	-0.000699561	-0.09425	0.00562		-9.6154	0.000609302	0.00481	-0.28473	0.03063	0.00541
-22.2134	28.2892	0.03257	24.1574		-9.615	0.011	-0.02262	-0.00547		-9.615	0.000325	-0.19078	-0.46925			-9.6258	-0.49751	0.06957	25.4529	-0.48073	-0.46001		-9.615	-0.00112	-0.000235958	-0.000217106	-0.09387	0.00542		-9.615	0.000609222	0.00477	-0.27487	0.03063	0.00547
-22.2125	28.7659	0.03877	24.5644		-9.6146	0.0099	-0.02304	-0.00553		-9.6146	0.000325	-0.19078	-0.46923			-9.6254	-0.51034	0.08282	25.8818	-0.48073	-0.47166		-9.6146	-0.00115	0.000340827	0.000313597	-0.09328	0.00518		-9.6146	0.000609141	0.00477	-0.26495	0.03063	0.00547
-22.2115	29.0215	0.04342	24.7828		-9.6142	0.00894	-0.02347	-0.00559		-9.6142	0.000284375	-0.19076	-0.46921			-9.625	-0.5264	0.09275	26.1118	-0.47298	-0.4833		-9.6142	-0.00114	0.00113	0.00104	-0.09251	0.00499		-9.6142	0.000570952	0.00477	-0.25503	0.03063	0.00553
-22.2106	29.0475	0.04807	24.805		-9.6138	0.00813	-0.02386	-0.00566		-9.6138	0.000284375	-0.19078	-0.46923			-9.6246	-0.53924	0.10269	26.1352	-0.47298	-0.49495		-9.6138	-0.00106	0.00202	0.00186	-0.0916	0.00482		-9.6138	0.000570871	0.00477	-0.24511	0.03069	0.00553
-22.2097	28.8482	0.05273	24.6348		-9.6134	0.00746	-0.02423	-0.00572		-9.6134	0.00024375	-0.19079	-0.46928			-9.6242	-0.55528	0.11263	25.9559	-0.46523	-0.50659		-9.6134	-0.000995116	0.0031	0.00284	-0.09052	0.00472		-9.6134	0.000570791	0.00473	-0.2353	0.03069	0.00553
-22.2088	28.4235	0.05583	24.2721		-9.613	0.00694	-0.02459	-0.00578		-9.613	0.00024375	-0.1908	-0.46931			-9.6238	-0.56813	0.11925	25.5737	-0.46523	-0.51242		-9.613	-0.000979568	0.00418	0.00383	-0.08927	0.00458		-9.613	0.000570711	0.00473	-0.22549	0.03069	0.0056
-22.2079	27.7865	0.05893	23.7281		-9.6126	0.00659	-0.02494	-0.00584		-9.6126	0.00024375	-0.19084	-0.46938			-9.6234	-0.58096	0.12588	25.0006	-0.45747	-0.51824		-9.6126	-0.00103	0.00524	0.00482	-0.0879	0.00442		-9.6126	0.000532521	0.00473	-0.21583	0.03069	0.0056
-22.2069	26.9371	0.06048	23.0028		-9.6122	0.00637	-0.02527	-0.00591		-9.6122	0.000203125	-0.19086	-0.46945			-9.623	-0.59059	0.12919	24.2364	-0.45747	-0.51824		-9.6122	-0.00112	0.00637	0.00585	-0.08643	0.00419		-9.6122	0.000532441	0.00469	-0.20633	0.03069	0.00566
-22.206	25.8971	0.06048	22.1147		-9.6118	0.00628	-0.02559	-0.00598		-9.6118	0.000203125	-0.19089	-0.46951			-9.6226	-0.60343	0.12919	23.3006	-0.44972	-0.51824		-9.6118	-0.00117	0.00754	0.00693	-0.08481	0.00389		-9.6118	0.000532361	0.00469	-0.19699	0.03069	0.00566
-22.2051	24.6794	0.06048	21.0748		-9.6114	0.00631	-0.0259	-0.00603		-9.6114	0.000203125	-0.19093	-0.46959			-9.6222	-0.61305	0.12919	22.205	-0.44972	-0.51242		-9.6114	-0.00115	0.00888	0.00818	-0.08304	0.00358		-9.6114	0.00053228	0.00469	-0.18781	0.03069	0.00572
-22.2041	23.31	0.06048	19.9054		-9.611	0.00644	-0.02623	-0.0061		-9.611	0.0001625	-0.19095	-0.46966			-9.6218	-0.61947	0.12919	20.9729	-0.44196	-0.50659		-9.611	-0.00109	0.01039	0.00956	-0.08108	0.00337		-9.611	0.0005322	0.00469	-0.17889	0.03069	0.00572
-22.2032	21.8192	0.05738	18.6324		-9.6106	0.00671	-0.02653	-0.00618		-9.6106	0.0001625	-0.19098	-0.46973			-9.6214	-0.6259	0.12257	19.6316	-0.44196	-0.50077		-9.6106	-0.00106	0.01203	0.01107	-0.07893	0.0032		-9.6106	0.00049401	0.00465	-0.17018	0.03069	0.00579
-22.2023	20.2462	0.05428	17.2891		-9.6102	0.00707	-0.02686	-0.00625		-9.6102	0.0001625	-0.19098	-0.46974			-9.621	-0.63232	0.11594	18.2163	-0.44196	-0.48913		-9.6102	-0.00106	0.01373	0.01264	-0.07673	0.00304		-9.6102	0.00049393	0.00465	-0.16173	0.03069	0.00579
-22.2014	18.6124	0.04962	15.894		-9.6098	0.00753	-0.02721	-0.00633		-9.6098	0.0001625	-0.19099	-0.46976			-9.6206	-0.63553	0.106	16.7463	-0.44196	-0.47748		-9.6098	-0.0011	0.01549	0.01422	-0.07446	0.00275		-9.6098	0.00049385	0.00465	-0.15359	0.03069	0.00585
-22.2005	16.9527	0.04497	14.4767		-9.6094	0.00807	-0.02756	-0.00641		-9.6094	0.0001625	-0.19098	-0.46974			-9.6202	-0.63873	0.09607	15.253	-0.44196	-0.46001		-9.6094	-0.00114	0.01716	0.01577	-0.07218	0.00245		-9.6094	0.00049377	0.00465	-0.14578	0.03069	0.00591
-22.1995	15.306	0.03877	13.0704		-9.609	0.00867	-0.02794	-0.0065		-9.609	0.0001625	-0.19096	-0.4697			-9.6198	-0.63873	0.08282	13.7714	-0.44196	-0.44254		-9.609	-0.0011	0.01885	0.01734	-0.06969	0.00212		-9.609	0.000493689	0.00465	-0.13827	0.03069	0.00591
-22.1986	13.6939	0.03257	11.6938		-9.6086	0.00933	-0.02832	-0.0066		-9.6086	0.000121875	-0.19093	-0.46961			-9.6194	-0.63553	0.06957	12.3209	-0.44196	-0.42507		-9.6086	-0.00104	0.02068	0.01903	-0.06709	0.00185		-9.6086	0.000493609	0.00465	-0.13114	0.03063	0.00597
-22.1977	12.1425	0.02481	10.369		-9.6082	0.01002	-0.02873	-0.0067		-9.6082	0.000121875	-0.19089	-0.46953			-9.619	-0.63232	0.053	10.9251	-0.44196	-0.4076		-9.6082	-0.00104	0.02266	0.02084	-0.0644	0.00162		-9.6082	0.000493529	0.00461	-0.12437	0.03063	0.00597
-22.1968	10.6691	0.01861	9.11082		-9.6078	0.01075	-0.02917	-0.00681		-9.6078	0.000121875	-0.19085	-0.46943			-9.6186	-0.6259	0.03975	9.59941	-0.44196	-0.39014		-9.6078	-0.00106	0.02475	0.02277	-0.06167	0.00141		-9.6078	0.000455339	0.00461	-0.11802	0.03058	0.00604
-22.1959	9.28672	0.01086	7.93035		-9.6074	0.01149	-0.02963	-0.00693		-9.6074	0.000121875	-0.1908	-0.46931			-9.6182	-0.61947	0.02319	8.35563	-0.44196	-0.36684		-9.6074	-0.00109	0.02689	0.02472	-0.05887	0.0011		-9.6074	0.000455259	0.00461	-0.11203	0.03058	0.00604
-22.1949	7.99966	0.0031	6.83127		-9.607	0.01223	-0.0301	-0.00706		-9.607	0.000121875	-0.19076	-0.46921			-9.6178	-0.60984	0.00663	7.19761	-0.44972	-0.34938		-9.607	-0.00106	0.02905	0.02672	-0.05595	0.000771932		-9.607	0.000455179	0.00461	-0.10647	0.03058	0.0061
-22.194	6.81228	-0.00465	5.81731		-9.6066	0.01295	-0.0306	-0.0072		-9.6066	0.000121875	-0.19071	-0.46908			-9.6174	-0.59701	-0.00994	6.12927	-0.44972	-0.33191		-9.6066	-0.00101	0.03114	0.02865	-0.05302	0.000468673		-9.6066	0.000455098	0.00461	-0.10133	0.03052	0.0061
-22.1931	5.72024	-0.01241	4.88476		-9.6062	0.01366	-0.03114	-0.00735		-9.6062	0.000121875	-0.19068	-0.46899			-9.617	-0.58417	-0.0265	5.14672	-0.44972	-0.30861		-9.6062	-0.000964019	0.03316	0.0305	-0.05006	0.000220552		-9.6062	0.000455018	0.00461	-0.09666	0.03052	0.0061
-22.1922	4.7322	-0.02016	4.04103		-9.6058	0.01433	-0.0317	-0.00751		-9.6058	0.0001625	-0.19063	-0.46889			-9.6166	-0.56813	-0.04307	4.25774	-0.45747	-0.29115		-9.6058	-0.000932922	0.03516	0.03236	-0.04702	-2.7569e-05		-9.6058	0.000454938	0.00461	-0.09236	0.03046	0.00616
-22.1912	3.84383	-0.02791	3.28242		-9.6054	0.01496	-0.0323	-0.00769		-9.6054	0.0001625	-0.1906	-0.4688			-9.6162	-0.55207	-0.05963	3.45845	-0.45747	-0.27368		-9.6054	-0.000917373	0.0373	0.03429	-0.04412	-0.00024812		-9.6054	0.000454858	0.00461	-0.08853	0.03046	0.00616
-22.1903	3.05513	-0.03567	2.60891		-9.605	0.01554	-0.03292	-0.00788		-9.605	0.0001625	-0.19056	-0.46871			-9.6158	-0.53603	-0.07619	2.74882	-0.46523	-0.26203		-9.605	-0.000932922	0.03944	0.03628	-0.04123	-0.000496242		-9.605	0.000454778	0.00461	-0.08506	0.03041	0.00623
-22.1894	2.36177	-0.04187	2.01682		-9.6046	0.01606	-0.03358	-0.00808		-9.6046	0.0001625	-0.19054	-0.46865			-9.6154	-0.51997	-0.08944	2.12498	-0.46523	-0.25039		-9.6046	-0.000932922	0.04165	0.0383	-0.03836	-0.000771932		-9.6046	0.000454697	0.00461	-0.08202	0.03035	0.00623
-22.1885	1.76807	-0.04807	1.50983		-9.6042	0.01651	-0.03427	-0.0083		-9.6042	0.0001625	-0.19051	-0.46859			-9.615	-0.50072	-0.10269	1.5908	-0.46523	-0.23874		-9.6042	-0.000932922	0.04383	0.04032	-0.0354	-0.00105		-9.6042	0.000454617	0.00461	-0.07939	0.03035	0.00623
-22.1875	1.26539	-0.05428	1.08057		-9.6038	0.01689	-0.035	-0.00853		-9.6038	0.000203125	-0.1905	-0.46856			-9.6146	-0.48466	-0.11594	1.13852	-0.47298	-0.22709		-9.6038	-0.000932922	0.04595	0.0423	-0.03239	-0.00127		-9.6038	0.000454537	0.00461	-0.07714	0.03029	0.00623
-22.1866	0.85371	-0.05893	0.72902		-9.6034	0.0172	-0.03575	-0.00878		-9.6034	0.000203125	-0.19049	-0.46853			-9.6142	-0.46862	-0.12588	0.76812	-0.47298	-0.22127		-9.6034	-0.000932922	0.04801	0.04416	-0.02946	-0.00141		-9.6034	0.000454457	0.00465	-0.07525	0.03029	0.00623
-22.1857	0.51136	-0.06358	0.43667		-9.603	0.01743	-0.03655	-0.00904		-9.603	0.000203125	-0.19049	-0.46853			-9.6138	-0.45257	-0.13582	0.46009	-0.47298	-0.21545		-9.603	-0.000917373	0.04999	0.04596	-0.0267	-0.00152		-9.603	0.000454377	0.00465	-0.07368	0.03024	0.00629
-22.1848	0.23401	-0.06823	0.19983		-9.6026	0.01759	-0.03737	-0.00933		-9.6026	0.00024375	-0.19049	-0.46853			-9.6134	-0.43972	-0.14575	0.21055	-0.47298	-0.20963		-9.6026	-0.000886275	0.05199	0.04782	-0.02414	-0.00162		-9.6026	0.000454296	0.00465	-0.07242	0.03024	0.00629
-22.1838	-0.00434	-0.06978	-0.00371		-9.6022	0.01767	-0.0382	-0.00962		-9.6022	0.00024375	-0.19049	-0.46854			-9.613	-0.42689	-0.14907	-0.00391	-0.47298	-0.2038		-9.6022	-0.000839629	0.05391	0.04963	-0.02169	-0.00182		-9.6022	0.000454216	0.00465	-0.07147	0.03018	0.00629
-22.1829	-0.20801	-0.07288	-0.17762		-9.6018	0.01768	-0.03907	-0.00993		-9.6018	0.00024375	-0.19049	-0.46854			-9.6126	-0.41405	-0.15569	-0.18715	-0.47298	-0.2038		-9.6018	-0.000808532	0.05589	0.05144	-0.01924	-0.00201		-9.6018	0.000454136	0.00465	-0.07079	0.03018	0.00629
-22.182	-0.38569	-0.07443	-0.32936		-9.6014	0.01762	-0.03995	-0.01026		-9.6014	0.000284375	-0.19051	-0.46859			-9.6122	-0.40763	-0.159	-0.34702	-0.47298	-0.2038		-9.6014	-0.000824081	0.05786	0.05325	-0.01683	-0.00215		-9.6014	0.000454056	0.00469	-0.07037	0.03012	0.00629
-22.1811	-0.53736	-0.07443	-0.45887		-9.601	0.01749	-0.04085	-0.01061		-9.601	0.000284375	-0.19051	-0.4686			-9.6118	-0.40122	-0.159	-0.48348	-0.47298	-0.2038		-9.601	-0.000839629	0.05976	0.05497	-0.01441	-0.00224		-9.601	0.000453976	0.00469	-0.07011	0.03012	0.00635
-22.1802	-0.66304	-0.07443	-0.5662		-9.6006	0.01729	-0.04177	-0.01097		-9.6006	0.000284375	-0.19051	-0.4686			-9.6114	-0.3948	-0.159	-0.59656	-0.47298	-0.2038		-9.6006	-0.000870727	0.06157	0.05666	-0.01217	-0.00225		-9.6006	0.000453895	0.00469	-0.07005	0.03007	0.00635
-22.1792	-0.75837	-0.07443	-0.64761		-9.6002	0.01703	-0.04267	-0.01134		-9.6002	0.000325	-0.19051	-0.4686			-9.611	-0.3948	-0.159	-0.68234	-0.47298	-0.20963		-9.6002	-0.000886275	0.06336	0.0583	-0.01012	-0.00225		-9.6002	0.000453815	0.00473	-0.07016	0.03007	0.00641
-22.1783	-0.8277	-0.07288	-0.70682		-9.5998	0.01673	-0.04358	-0.01174		-9.5998	0.000325	-0.19051	-0.46859			-9.6106	-0.3948	-0.15569	-0.74472	-0.46523	-0.20963		-9.5998	-0.000839629	0.06515	0.05995	-0.00825	-0.00228		-9.5998	0.000453735	0.00473	-0.07037	0.03001	0.00648
-22.1774	-0.86238	-0.06978	-0.73642		-9.5994	0.01635	-0.04446	-0.01215		-9.5994	0.000325	-0.19049	-0.46854			-9.6102	-0.40122	-0.14907	-0.77591	-0.46523	-0.21545		-9.5994	-0.000777435	0.06686	0.06152	-0.00645	-0.00231		-9.5994	0.000453655	0.00473	-0.07074	0.03001	0.00654
-22.1765	-0.86238	-0.06823	-0.73642		-9.599	0.01593	-0.04533	-0.01258		-9.599	0.000365625	-0.19046	-0.46848			-9.6098	-0.40763	-0.14575	-0.77591	-0.45747	-0.21545		-9.599	-0.000730789	0.06853	0.06307	-0.00464	-0.00234		-9.599	0.000453575	0.00477	-0.07116	0.02995	0.0066
-22.1755	-0.8277	-0.06358	-0.70682		-9.5986	0.01544	-0.04617	-0.01302		-9.5986	0.000365625	-0.19043	-0.46839			-9.6094	-0.41726	-0.13582	-0.74472	-0.44972	-0.22127		-9.5986	-0.000730789	0.07018	0.06458	-0.00296	-0.00231		-9.5986	0.000453494	0.00477	-0.07163	0.02995	0.00673
-22.1746	-0.76269	-0.06048	-0.6513		-9.5982	0.01492	-0.04699	-0.01349		-9.5982	0.000365625	-0.1904	-0.4683			-9.609	-0.42689	-0.12919	-0.68623	-0.44196	-0.22127		-9.5982	-0.000777435	0.07175	0.06603	-0.00141	-0.00224		-9.5982	0.000453414	0.00481	-0.0721	0.0299	0.00685
-22.1737	-0.6587	-0.05583	-0.56249		-9.5978	0.01435	-0.04777	-0.01397		-9.5978	0.00040625	-0.19036	-0.46823			-9.6086	-0.44293	-0.11925	-0.59265	-0.44196	-0.22709		-9.5978	-0.000839629	0.0733	0.06747	3.05938e-05	-0.00212		-9.5978	0.000453334	0.00481	-0.07257	0.0299	0.00704
-22.1728	-0.52002	-0.05118	-0.44407		-9.5974	0.01375	-0.04848	-0.01447		-9.5974	0.00040625	-0.19034	-0.46815			-9.6082	-0.45578	-0.10932	-0.46788	-0.43421	-0.22709		-9.5974	-0.000870727	0.07483	0.06885	0.00132	-0.00198		-9.5974	0.000453254	0.00481	-0.07299	0.02984	0.00729
-22.1718	-0.35535	-0.04497	-0.30345		-9.597	0.01311	-0.04917	-0.01499		-9.597	0.00040625	-0.19031	-0.46809			-9.6078	-0.47503	-0.09607	-0.31972	-0.42646	-0.22709		-9.597	-0.000855178	0.07643	0.07031	0.00248	-0.00185		-9.597	0.000453174	0.00485	-0.07341	0.02984	0.00761
-22.1709	-0.156	-0.04032	-0.13323		-9.5966	0.01245	-0.04979	-0.01553		-9.5966	0.000446875	-0.1903	-0.46806			-9.6074	-0.49109	-0.08613	-0.14037	-0.4187	-0.23292		-9.5966	-0.000792983	0.078	0.07177	0.00352	-0.00168		-9.5966	0.000453093	0.00485	-0.07373	0.02978	0.00792
-22.17	0.06501	-0.03412	0.05551		-9.5962	0.01177	-0.05036	-0.01608		-9.5962	0.000446875	-0.19029	-0.46805			-9.607	-0.51034	-0.07288	0.05849	-0.41095	-0.23292		-9.5962	-0.000730789	0.07967	0.07327	0.00444	-0.00143		-9.5962	0.000453013	0.00485	-0.07394	0.02973	0.00836
-22.1691	0.31201	-0.02791	0.26644		-9.5958	0.01107	-0.05086	-0.01664		-9.5958	0.000446875	-0.19029	-0.46805			-9.6066	-0.52961	-0.05963	0.28073	-0.4032	-0.23292		-9.5958	-0.000699691	0.08129	0.07478	0.0052	-0.00116		-9.5958	0.000452933	0.00489	-0.07404	0.02973	0.00887
-22.1682	0.57203	-0.02171	0.48847		-9.5954	0.01038	-0.05128	-0.01723		-9.5954	0.0004875	-0.19031	-0.46809			-9.6062	-0.54565	-0.04638	0.51467	-0.39544	-0.23292		-9.5954	-0.000761886	0.08291	0.07628	0.00588	-0.000964915		-9.5954	0.000452853	0.00489	-0.07399	0.02967	0.00943
-22.1672	0.84936	-0.01706	0.72531		-9.595	0.00969	-0.05163	-0.01783		-9.595	0.0004875	-0.19033	-0.46814			-9.6058	-0.56492	-0.03644	0.76421	-0.38769	-0.23292		-9.595	-0.000855178	0.08444	0.07767	0.00648	-0.000771932		-9.595	0.000452773	0.00489	-0.07383	0.02961	0.01012
-22.1663	1.13106	-0.01086	0.96585		-9.5946	0.00901	-0.05192	-0.01846		-9.5946	0.0004875	-0.19034	-0.46818			-9.6054	-0.58417	-0.02319	1.01765	-0.38769	-0.23292		-9.5946	-0.000886275	0.0859	0.07903	0.00694	-0.00055138		-9.5946	0.000452692	0.00493	-0.07352	0.02961	0.01094
-22.1654	1.41273	-0.0062	1.20639		-9.5942	0.00834	-0.05212	-0.0191		-9.5942	0.0004875	-0.19036	-0.46823			-9.605	-0.60022	-0.01325	1.27108	-0.37993	-0.22709		-9.5942	-0.000824081	0.08738	0.08039	0.00728	-0.000220552		-9.5942	0.000452612	0.00493	-0.07299	0.02956	0.01188
-22.1645	1.69441	-0.00155	1.44694		-9.5938	0.0077	-0.05225	-0.01976		-9.5938	0.000528125	-0.19038	-0.46826			-9.6046	-0.61626	-0.00332	1.52453	-0.37993	-0.22709		-9.5938	-0.00071524	0.08893	0.08182	0.0074	0.000165415		-9.5938	0.000452532	0.00493	-0.07226	0.0295	0.01295
-22.1635	1.96309	0.0031	1.67637		-9.5934	0.00707	-0.05228	-0.02044		-9.5934	0.000528125	-0.19039	-0.46829			-9.6042	-0.63232	0.00663	1.76627	-0.37993	-0.22709		-9.5934	-0.000621948	0.09058	0.08335	0.0075	0.00057895		-9.5934	0.000452452	0.00497	-0.07142	0.02944	0.01421
-22.1626	2.21876	0.0062	1.89469		-9.593	0.00646	-0.05222	-0.02113		-9.593	0.000528125	-0.1904	-0.4683			-9.6038	-0.64515	0.01325	1.9963	-0.37218	-0.22127		-9.593	-0.000575302	0.09231	0.08495	0.00756	0.000937346		-9.593	0.000490481	0.00497	-0.07032	0.02939	0.01559
-22.1617	2.45277	0.00931	2.09453		-9.5926	0.0059	-0.05208	-0.02185		-9.5926	0.000528125	-0.1904	-0.46833			-9.6034	-0.65478	0.01988	2.20685	-0.37218	-0.22127		-9.5926	-0.00059085	0.09403	0.0865	0.00756	0.00127		-9.5926	0.000490401	0.00497	-0.06911	0.02933	0.01723
-22.1608	2.66512	0.01086	2.27586		-9.5922	0.00535	-0.05183	-0.02259		-9.5922	0.000528125	-0.19041	-0.46835			-9.603	-0.66442	0.02319	2.39791	-0.37218	-0.21545		-9.5922	-0.000606399	0.0957	0.08805	0.00747	0.00159		-9.5922	0.000490321	0.00497	-0.06764	0.02927	0.01899
-22.1598	2.85145	0.01241	2.43498		-9.5918	0.00484	-0.0515	-0.02335		-9.5918	0.00056875	-0.19043	-0.46838			-9.6026	-0.67403	0.0265	2.56556	-0.37993	-0.21545		-9.5918	-0.000606399	0.09732	0.08956	0.00737	0.00195		-9.5918	0.000490241	0.00501	-0.06607	0.02922	0.021
-22.1589	3.00746	0.01241	2.5682		-9.5914	0.00437	-0.05107	-0.02413		-9.5914	0.00056875	-0.19043	-0.46839			-9.6022	-0.67725	0.0265	2.70593	-0.37993	-0.20963		-9.5914	-0.000544204	0.0989	0.09099	0.00713	0.0024		-9.5914	0.000490161	0.00501	-0.06428	0.02916	0.02327
-22.158	3.13313	0.01241	2.67552		-9.591	0.00393	-0.05055	-0.02495		-9.591	0.00056875	-0.19045	-0.46844			-9.6018	-0.68046	0.0265	2.819	-0.37993	-0.20963		-9.591	-0.000435363	0.10049	0.09245	0.00685	0.00284		-9.591	0.00049008	0.00501	-0.06234	0.0291	0.02578
-22.1571	3.22414	0.01086	2.75323		-9.5906	0.00351	-0.04993	-0.02578		-9.5906	0.00056875	-0.19046	-0.46848			-9.6014	-0.67725	0.02319	2.90088	-0.38769	-0.2038		-9.5906	-0.000310974	0.10212	0.09395	0.00654	0.00325		-9.5906	0.00052811	0.00501	-0.06024	0.02905	0.02849
-22.1562	3.28481	0.00931	2.80503		-9.5902	0.00314	-0.04922	-0.02665		-9.5902	0.00056875	-0.19049	-0.46854			-9.601	-0.67403	0.01988	2.95546	-0.39544	-0.19798		-9.5902	-0.000217682	0.10374	0.09545	0.00622	0.00364		-9.5902	0.00052803	0.00501	-0.05804	0.02899	0.03157
-22.1552	3.31514	0.00776	2.83094		-9.5898	0.0028	-0.04842	-0.02755		-9.5898	0.00056875	-0.19051	-0.4686			-9.6006	-0.66763	0.01657	2.98276	-0.39544	-0.19798		-9.5898	-0.000140063	0.10533	0.09694	0.00588	0.00406		-9.5898	0.00052795	0.00501	-0.05573	0.02893	0.03484
-22.1543	3.31081	0.00465	2.82724		-9.5894	0.00248	-0.04752	-0.02847		-9.5894	0.000609375	-0.19055	-0.46868			-9.6002	-0.66121	0.00994	2.97886	-0.4032	-0.19216		-9.5894	-7.78679e-05	0.10689	0.09835	0.00557	0.00449		-9.5894	0.000527869	0.00501	-0.05326	0.02888	0.03848
-22.1534	3.28481	0.00155	2.80503		-9.589	0.00218	-0.04653	-0.02942		-9.589	0.000609375	-0.19058	-0.46876			-9.5998	-0.64836	0.00332	2.95546	-0.41095	-0.19216		-9.589	-1.55487e-05	0.10844	0.0998	0.00523	0.00491		-9.589	0.000565899	0.00501	-0.0508	0.02876	0.04244
-22.1525	3.2328	-0.0031	2.76064		-9.5886	0.00191	-0.04547	-0.03041		-9.5886	0.000609375	-0.1906	-0.46883			-9.5994	-0.63553	-0.00663	2.90868	-0.41095	-0.19216		-9.5886	1.55487e-05	0.10992	0.10112	0.00492	0.00529		-9.5886	0.000565819	0.00505	-0.04817	0.02871	0.04672
-22.1515	3.15479	-0.00776	2.69402		-9.5882	0.00167	-0.04433	-0.03144		-9.5882	0.000609375	-0.19063	-0.46886			-9.599	-0.61947	-0.01657	2.83849	-0.4187	-0.18633		-9.5882	7.78679e-05	0.11133	0.10243	0.0045	0.00565		-9.5882	0.000565738	0.00505	-0.0456	0.02865	0.05131
-22.1506	3.0638	-0.01241	2.61631		-9.5878	0.00147	-0.04311	-0.0325		-9.5878	0.000609375	-0.19065	-0.46893			-9.5986	-0.60022	-0.0265	2.75662	-0.42646	-0.18633		-9.5878	0.000155487	0.11262	0.10363	0.00404	0.00598		-9.5878	0.000603768	0.00505	-0.04292	0.02859	0.05628
-22.1497	2.95113	-0.01706	2.5201		-9.5874	0.00127	-0.04183	-0.0336		-9.5874	0.00065	-0.19066	-0.46898			-9.5982	-0.58096	-0.03644	2.65525	-0.42646	-0.18633		-9.5874	0.000279876	0.11396	0.10485	0.00358	0.00637		-9.5874	0.000603688	0.00505	-0.04025	0.02848	0.06162
-22.1488	2.82979	-0.02171	2.41648		-9.587	0.00109	-0.04049	-0.03472		-9.587	0.00065	-0.19069	-0.46901			-9.5978	-0.55849	-0.04638	2.54607	-0.42646	-0.18633		-9.587	0.000404266	0.11506	0.10589	0.00315	0.00675		-9.587	0.000603608	0.00505	-0.03762	0.02842	0.06735
-22.1478	2.70412	-0.02637	2.30916		-9.5866	0.00093478	-0.0391	-0.03589		-9.5866	0.00065	-0.1907	-0.46906			-9.5974	-0.53603	-0.05632	2.43299	-0.43421	-0.18633		-9.5866	0.000528656	0.1161	0.10683	0.00278	0.00711		-9.5866	0.000641637	0.00505	-0.035	0.02837	0.07345
-22.1469	2.56978	-0.03101	2.19445		-9.5862	0.0008	-0.03767	-0.03709		-9.5862	0.00065	-0.19071	-0.4691			-9.597	-0.51034	-0.06625	2.31213	-0.43421	-0.19216		-9.5862	0.000621948	0.11694	0.10758	0.00255	0.00744		-9.5862	0.000641557	0.00505	-0.03238	0.02831	0.07992
-22.146	2.43111	-0.03567	2.07603		-9.5858	0.00067826	-0.03621	-0.03833		-9.5858	0.00065	-0.19074	-0.46914			-9.5966	-0.48466	-0.07619	2.18736	-0.43421	-0.19216		-9.5858	0.000684142	0.11765	0.10826	0.00227	0.00772		-9.5858	0.000641477	0.00505	-0.02981	0.02819	0.08678
-22.1451	2.29676	-0.04032	1.96131		-9.5854	0.00057391	-0.03471	-0.0396		-9.5854	0.00065	-0.19076	-0.46921			-9.5962	-0.45899	-0.08613	2.06649	-0.43421	-0.19216		-9.5854	0.000699691	0.11828	0.10883	0.0019	0.00796		-9.5854	0.000679506	0.00505	-0.02734	0.02814	0.09401
-22.1441	2.16676	-0.04497	1.85028		-9.585	0.00048261	-0.03319	-0.04091		-9.585	0.000690625	-0.19078	-0.46925			-9.5958	-0.4301	-0.09607	1.94951	-0.43421	-0.19798		-9.585	0.00071524	0.1188	0.1093	0.00141	0.00819		-9.585	0.000679426	0.00505	-0.02498	0.02808	0.10162
-22.1432	2.04109	-0.04807	1.74298		-9.5846	0.0004007	-0.03166	-0.04225		-9.5846	0.000690625	-0.1908	-0.46929			-9.5954	-0.40443	-0.10269	1.83645	-0.42646	-0.2038		-9.5846	0.000808532	0.11913	0.10962	0.000948409	0.00843		-9.5846	0.000717456	0.00505	-0.02267	0.02802	0.1096
-22.1423	1.91975	-0.05118	1.63937		-9.5842	0.00033906	-0.03011	-0.04362		-9.5842	0.000690625	-0.19081	-0.46934			-9.595	-0.37874	-0.10932	1.72728	-0.42646	-0.2038		-9.5842	0.00094847	0.11934	0.10981	0.000673064	0.00866		-9.5842	0.000717375	0.00505	-0.02047	0.02797	0.11796
-22.1414	1.80708	-0.05428	1.54315		-9.5838	0.00029796	-0.02857	-0.04503		-9.5838	0.000690625	-0.19083	-0.46936			-9.5946	-0.35307	-0.11594	1.6259	-0.4187	-0.20963		-9.5838	0.00107	0.11932	0.10979	0.000550689	0.00882		-9.5838	0.000717295	0.00505	-0.01842	0.02791	0.12671
-22.1405	1.7074	-0.05738	1.45803		-9.5834	0.00025686	-0.02703	-0.04647		-9.5834	0.000690625	-0.19081	-0.46934			-9.5942	-0.32739	-0.12257	1.53622	-0.4187	-0.21545		-9.5834	0.00114	0.11904	0.10951	0.000489502	0.00896		-9.5834	0.000755325	0.00505	-0.01653	0.02785	0.13582
-22.1395	1.61207	-0.06048	1.37662		-9.583	0.00022604	-0.02549	-0.04792		-9.583	0.00073125	-0.1908	-0.46931			-9.5938	-0.30493	-0.12919	1.45044	-0.41095	-0.22127		-9.583	0.00115	0.11852	0.10906	0.000305938	0.00908		-9.583	0.000755245	0.00505	-0.01475	0.02774	0.14526
-22.1386	1.5254	-0.06203	1.30261		-9.5826	0.00020549	-0.02398	-0.04941		-9.5826	0.00073125	-0.19078	-0.46923			-9.5934	-0.28245	-0.1325	1.37246	-0.4032	-0.22709		-9.5826	0.00117	0.11779	0.10838	0	0.00912		-9.5826	0.000755164	0.00505	-0.01317	0.02774	0.155
-22.1377	1.44307	-0.06358	1.2323		-9.5822	0.00017467	-0.02246	-0.05092		-9.5822	0.00073125	-0.19074	-0.46914			-9.593	-0.2632	-0.13582	1.29838	-0.4032	-0.23292		-9.5822	0.00123	0.11683	0.10751	-0.000305938	0.00915		-9.5822	0.000793194	0.00505	-0.0117	0.02768	0.16506
-22.1368	1.37373	-0.06358	1.17309		-9.5818	0.0001542	-0.02099	-0.05246		-9.5818	0.00073125	-0.19069	-0.46901			-9.5926	-0.24395	-0.13582	1.236	-0.39544	-0.23292		-9.5818	0.00129	0.11575	0.1065	-0.000489502	0.00918		-9.5818	0.000793114	0.00505	-0.01044	0.02763	0.17538
-22.1359	1.3044	-0.06513	1.11388		-9.5814	0.00013365	-0.01953	-0.054		-9.5814	0.00073125	-0.19061	-0.46884			-9.5922	-0.22468	-0.13913	1.17361	-0.38769	-0.23874		-9.5814	0.00134	0.11448	0.10532	-0.000489502	0.00921		-9.5814	0.000793034	0.00505	-0.00934	0.02757	0.18594
-22.1349	1.24373	-0.06358	1.06207		-9.581	0.00010274	-0.0181	-0.05558		-9.581	0.00073125	-0.19055	-0.46868			-9.5918	-0.20864	-0.13582	1.11903	-0.37993	-0.23874		-9.581	0.00134	0.11302	0.10396	-0.000458907	0.00915		-9.581	0.000792953	0.00509	-0.00845	0.02751	0.19675
-22.134	1.18738	-0.06358	1.01395		-9.5806	7.2e-05	-0.01672	-0.05716		-9.5806	0.000771875	-0.19048	-0.4685			-9.5914	-0.19579	-0.13582	1.06833	-0.37218	-0.24456		-9.5806	0.00127	0.11133	0.10243	-0.000489502	0.00905		-9.5806	0.000792873	0.00509	-0.00777	0.02746	0.20776
-22.1331	1.13538	-0.06203	0.96956		-9.5802	4.11e-05	-0.01537	-0.05874		-9.5802	0.000771875	-0.1904	-0.46833			-9.591	-0.18295	-0.1325	1.02155	-0.36443	-0.24456		-9.5802	0.00124	0.10945	0.10072	-0.000642471	0.00891		-9.5802	0.000830903	0.00509	-0.00724	0.02746	0.21901
-22.1321	1.08337	-0.06048	0.92515		-9.5798	0	-0.01408	-0.06031		-9.5798	0.000771875	-0.19034	-0.46818			-9.5906	-0.17333	-0.12919	0.97476	-0.35667	-0.24456		-9.5798	0.00126	0.10733	0.09877	-0.00079544	0.00872		-9.5798	0.000830823	0.00509	-0.00687	0.0274	0.23033
-22.1312	1.03572	-0.05893	0.88444		-9.5794	-3.091e-05	-0.01283	-0.0619		-9.5794	0.000771875	-0.19029	-0.46805			-9.5902	-0.1637	-0.12588	0.93187	-0.34892	-0.24456		-9.5794	0.00127	0.10498	0.09663	-0.000917815	0.00852		-9.5794	0.000830742	0.00509	-0.00677	0.0274	0.24178
-22.1303	0.98372	-0.05583	0.84004		-9.579	-7.2e-05	-0.01164	-0.06347		-9.579	0.000771875	-0.19025	-0.46796			-9.5898	-0.15727	-0.11925	0.88509	-0.34117	-0.24456		-9.579	0.00129	0.10247	0.09426	-0.000917815	0.00836		-9.579	0.000830662	0.00509	-0.00682	0.02734	0.25335
-22.1294	0.93603	-0.05273	0.79932		-9.5786	-0.0001131	-0.0105	-0.06502		-9.5786	0.000771875	-0.19024	-0.46793			-9.5894	-0.15406	-0.11263	0.84219	-0.33341	-0.23874		-9.5786	0.00124	0.09974	0.09179	-0.00088722	0.00816		-9.5786	0.000830582	0.00509	-0.00703	0.02734	0.26492
-22.1285	0.88404	-0.04962	0.75492		-9.5782	-0.0001542	-0.00942	-0.06654		-9.5782	0.000771875	-0.19024	-0.46793			-9.589	-0.15085	-0.106	0.7954	-0.32566	-0.23874		-9.5782	0.00115	0.09692	0.08918	-0.000856627	0.00789		-9.5782	0.000830502	0.00509	-0.00745	0.02729	0.27655
-22.1275	0.83204	-0.04652	0.71051		-9.5778	-0.00019522	-0.00842	-0.06804		-9.5778	0.000771875	-0.19025	-0.46796			-9.5886	-0.14766	-0.09938	0.74861	-0.3179	-0.23292		-9.5778	0.00104	0.09398	0.08648	-0.000948409	0.00753		-9.5778	0.000830422	0.00509	-0.00808	0.02729	0.28812
-22.1266	0.78003	-0.04187	0.66611		-9.5774	-0.00023631	-0.00746	-0.06949		-9.5774	0.0008125	-0.19029	-0.46803			-9.5882	-0.14444	-0.08944	0.70183	-0.31015	-0.22709		-9.5774	0.00094847	0.0909	0.08363	-0.00107	0.00711		-9.5774	0.000830341	0.00509	-0.00887	0.02723	0.29963
-22.1257	0.72803	-0.03722	0.6217		-9.577	-0.00027741	-0.00656	-0.07091		-9.577	0.0008125	-0.19031	-0.46811			-9.5878	-0.14444	-0.0795	0.65504	-0.3024	-0.21545		-9.577	0.000886275	0.08773	0.08072	-0.00119	0.00675		-9.577	0.000830261	0.00509	-0.00981	0.02723	0.31107
-22.1248	0.6717	-0.03257	0.5736		-9.5766	-0.00031851	-0.00573	-0.07227		-9.5766	0.0008125	-0.19038	-0.46824			-9.5874	-0.14123	-0.06957	0.60436	-0.29464	-0.20963		-9.5766	0.000870727	0.08444	0.07767	-0.00128	0.00645		-9.5766	0.000830181	0.00505	-0.01097	0.02723	0.32233
-22.1239	0.61536	-0.02791	0.52548		-9.5762	-0.00035961	-0.00495	-0.07358		-9.5762	0.0008125	-0.19043	-0.46838			-9.587	-0.13802	-0.05963	0.55366	-0.28689	-0.19798		-9.5762	0.000839629	0.08096	0.07449	-0.00141	0.00615		-9.5762	0.000791991	0.00505	-0.01228	0.02717	0.33346
-22.1229	0.55903	-0.02326	0.47738		-9.5758	-0.0004007	-0.00424	-0.07482		-9.5758	0.0008125	-0.19049	-0.46853			-9.5866	-0.13481	-0.04969	0.50298	-0.27914	-0.18633		-9.5758	0.000792983	0.07739	0.0712	-0.00147	0.00576		-9.5758	0.000791911	0.00505	-0.01375	0.02717	0.3444
-22.122	0.50268	-0.01706	0.42927		-9.5754	-0.00043153	-0.00359	-0.076		-9.5754	0.000771875	-0.19055	-0.46868			-9.5862	-0.1316	-0.03644	0.45229	-0.27138	-0.16886		-9.5754	0.00071524	0.07375	0.06784	-0.00159	0.00529		-9.5754	0.000791831	0.00505	-0.01538	0.02717	0.35503
-22.1211	0.44636	-0.01241	0.38117		-9.575	-0.00047391	-0.00299	-0.0771		-9.575	0.000771875	-0.1906	-0.4688			-9.5858	-0.12518	-0.0265	0.40161	-0.26363	-0.15722		-9.575	0.00059085	0.07006	0.06446	-0.00174	0.00479		-9.575	0.00079175	0.00505	-0.01716	0.02712	0.36546
-22.1201	0.39001	-0.0062	0.33305		-9.5746	-0.00050435	-0.00245	-0.07812		-9.5746	0.000771875	-0.19065	-0.46893			-9.5854	-0.11875	-0.01325	0.35091	-0.25587	-0.13393		-9.5746	0.000482009	0.06635	0.06105	-0.0019	0.00436		-9.5746	0.00079167	0.00505	-0.0191	0.02712	0.37553
-22.1192	0.33802	-0.00155	0.28864		-9.5742	-0.00053478	-0.00196	-0.07906		-9.5742	0.000771875	-0.1907	-0.46906			-9.585	-0.10914	-0.00332	0.30412	-0.24812	-0.11646		-9.5742	0.000373169	0.0627	0.05769	-0.00208	0.00397		-9.5742	0.00075348	0.00501	-0.02115	0.02712	0.38527
-22.1183	0.28168	0.0031	0.24054		-9.5738	-0.00056522	-0.00152	-0.07992		-9.5738	0.000771875	-0.19075	-0.46916			-9.5846	-0.0995	0.00663	0.25344	-0.24037	-0.09317		-9.5738	0.000295425	0.05901	0.05431	-0.00224	0.00356		-9.5738	0.0007534	0.00501	-0.02335	0.02706	0.39464
-22.1174	0.22534	0.00776	0.19243		-9.5734	-0.00059565	-0.00113	-0.08068		-9.5734	0.000771875	-0.19079	-0.46928			-9.5842	-0.08987	0.01657	0.20275	-0.23261	-0.06405		-9.5734	0.000248779	0.05539	0.05097	-0.00245	0.00317		-9.5734	0.00075332	0.00501	-0.02571	0.02706	0.40363
-22.1165	0.17334	0.01086	0.14802		-9.573	-0.00061739	-0.00078261	-0.08135		-9.573	0.000771875	-0.19083	-0.46936			-9.5838	-0.07383	0.02319	0.15596	-0.22486	-0.03494		-9.573	0.000202257	0.0518	0.04766	-0.00273	0.0027		-9.573	0.00071513	0.00497	-0.02818	0.02706	0.41219
-22.1155	0.12134	0.01551	0.10361		-9.5726	-0.00064783	-0.00048696	-0.08193		-9.5726	0.000771875	-0.19086	-0.46945			-9.5834	-0.05777	0.03313	0.10917	-0.21711	0		-9.5726	0.00012439	0.04825	0.04437	-0.00293	0.00221		-9.5726	0.00071505	0.00497	-0.03075	0.027	0.42036
-22.1146	0.06933	0.01861	0.05921		-9.5722	-0.00066957	-0.0002226	-0.08241		-9.5722	0.00073125	-0.19089	-0.46953			-9.583	-0.03852	0.03975	0.06238	-0.20935	0.04658		-9.5722	4.67705e-05	0.0447	0.04112	-0.00315	0.00168		-9.5722	0.000714969	0.00497	-0.03348	0.027	0.42803
-22.1137	0.01734	0.02016	0.01481		-9.5718	-0.00068696	1.06e-05	-0.08279		-9.5718	0.00073125	-0.19091	-0.46958			-9.5826	-0.01285	0.04307	0.0156	-0.2016	0.09317		-9.5718	-4.67705e-05	0.04122	0.03795	-0.00333	0.0013		-9.5718	0.00067678	0.00493	-0.03631	0.027	0.4352
-22.1128	-0.026	0.02171	-0.0222		-9.5714	-0.0007087	0.0002014	-0.08306		-9.5714	0.00073125	-0.19093	-0.46961			-9.5822	0.01285	0.04638	-0.02339	-0.19384	0.1514		-9.5714	-0.000140063	0.03786	0.03485	-0.00352	0.000964915		-9.5714	0.000676699	0.00493	-0.03925	0.027	0.44193
-22.1119	-0.07367	0.02326	-0.06292		-9.571	-0.00073043	0.000371	-0.08323		-9.571	0.00073125	-0.19094	-0.46964			-9.5818	0.04494	0.04969	-0.06629	-0.19384	0.21545		-9.571	-0.000217682	0.03462	0.03187	-0.00376	0.000606518		-9.571	0.000676619	0.00493	-0.04224	0.02695	0.44815
-22.1109	-0.11701	0.02326	-0.09992		-9.5706	-0.00075217	0.0005087	-0.08328		-9.5706	0.00073125	-0.19095	-0.46966			-9.5814	0.08025	0.04969	-0.10528	-0.18609	0.29697		-9.5706	-0.000279876	0.03152	0.029	-0.00407	0.000165415		-9.5706	0.000638429	0.00489	-0.04539	0.02695	0.45388
-22.11	-0.16034	0.02171	-0.13693		-9.5702	-0.00076087	0.00062609	-0.08323		-9.5702	0.000690625	-0.19095	-0.46966			-9.581	0.11875	0.04638	-0.14427	-0.18609	0.39014		-9.5702	-0.000310974	0.02853	0.02625	-0.00438	-0.00030326		-9.5702	0.000638349	0.00489	-0.04859	0.02695	0.45909
-22.1091	-0.21235	0.02016	-0.18134		-9.5698	-0.00078261	0.00072174	-0.08308		-9.5698	0.000690625	-0.19095	-0.46966			-9.5806	0.1637	0.04307	-0.19106	-0.17834	0.50077		-9.5698	-0.000310974	0.02571	0.02364	-0.00461	-0.000744363		-9.5698	0.000638269	0.00485	-0.0519	0.02689	0.46381
-22.1081	-0.27302	0.01861	-0.23315		-9.5694	-0.0007913	0.00078261	-0.08282		-9.5694	0.000690625	-0.19094	-0.46964			-9.5802	0.21185	0.03975	-0.24565	-0.17834	0.64052		-9.5694	-0.000295425	0.02294	0.0211	-0.0048	-0.00108		-9.5694	0.000638189	0.00485	-0.05526	0.02689	0.46802
-22.1072	-0.34668	0.01551	-0.29604		-9.569	-0.0008	0.00083913	-0.08244		-9.569	0.000690625	-0.19093	-0.46959			-9.5798	0.26641	0.03313	-0.31192	-0.17834	0.80939		-9.569	-0.000326523	0.02031	0.01866	-0.00498	-0.00135		-9.569	0.000599999	0.00481	-0.05872	0.02689	0.47173
-22.1063	-0.44636	0.01086	-0.38117		-9.5686	-0.00081304	0.00085652	-0.08197		-9.5686	0.000690625	-0.19091	-0.46958			-9.5794	0.3143	0.02319	-0.40161	-0.17834	1.03066		-9.5686	-0.000404266	0.01744	0.01636	-0.00523	-0.00159		-9.5686	0.000599918	0.00481	-0.06218	0.02683	0.475
-22.1054	-0.57203	0.0062	-0.48847		-9.5682	-0.00081304	0.00086957	-0.0814		-9.5682	0.00065	-0.19089	-0.46953			-9.579	0.379	0.01325	-0.51467	-0.17834	1.3218		-9.5682	-0.000466461	0.01509	0.01417	-0.00541	-0.00192		-9.5682	0.000599838	0.00477	-0.06575	0.02683	0.47777
-22.1045	-0.73237	0.00155	-0.6254		-9.5678	-0.00082174	0.00086957	-0.08073		-9.5678	0.00065	-0.19088	-0.46949			-9.5786	0.45295	0.00332	-0.65894	-0.17834	1.70611		-9.5678	-0.000497558	0.01288	0.01208	-0.00563	-0.00225		-9.5678	0.000599758	0.00477	-0.06932	0.02678	0.4801
-22.1035	-0.94038	-0.00465	-0.80304		-9.5674	-0.00083043	0.00085652	-0.07997		-9.5674	0.00065	-0.19086	-0.46945			-9.5782	0.53307	-0.00994	-0.8461	-0.17834	2.18942		-9.5674	-0.000466461	0.01086	0.01018	-0.00582	-0.00248		-9.5674	0.000561568	0.00473	-0.07294	0.02678	0.48198
-22.1026	-1.20039	-0.01086	-1.02507		-9.567	-0.00083043	0.00082609	-0.0791		-9.567	0.00065	-0.19085	-0.46943			-9.5778	0.62243	-0.02319	-1.08004	-0.18609	2.78335		-9.567	-0.000388717	0.00895	0.00841	-0.00597	-0.00264		-9.567	0.000561488	0.00473	-0.07661	0.02678	0.48343
-22.1017	-1.52974	-0.01706	-1.30631		-9.5666	-0.00083043	0.00079565	-0.07816		-9.5666	0.00065	-0.19084	-0.4694			-9.5774	0.72411	-0.03644	-1.37636	-0.18609	3.48793		-9.5666	-0.000326523	0.00726	0.00681	-0.00603	-0.00281		-9.5666	0.000561408	0.00469	-0.08029	0.02672	0.4845
-22.1008	-1.92842	-0.02326	-1.64676		-9.5662	-0.00084348	0.00076522	-0.07715		-9.5662	0.00065	-0.19084	-0.46938			-9.577	0.83812	-0.04969	-1.73507	-0.19384	4.29731		-9.5662	-0.000279876	0.00566	0.00533	-0.00603	-0.00301		-9.5662	0.000561327	0.00469	-0.08396	0.02672	0.48519
-22.0998	-2.40511	-0.02946	-2.05383		-9.5658	-0.00084348	0.00072174	-0.07606		-9.5658	0.00065	-0.19084	-0.46938			-9.5766	0.96445	-0.06294	-2.16397	-0.19384	5.21733		-9.5658	-0.000279876	0.00423	0.00397	-0.00603	-0.00323		-9.5658	0.000561247	0.00465	-0.08763	0.02672	0.4855
-22.0989	-2.97279	-0.03722	-2.53859		-9.5654	-0.00084348	0.00066957	-0.07492		-9.5654	0.000609375	-0.19084	-0.46938			-9.5762	1.10928	-0.0795	-2.67473	-0.2016	6.24799		-9.5654	-0.000295425	0.00294	0.00275	-0.00606	-0.0034		-9.5654	0.000561167	0.00465	-0.09131	0.02672	0.4855
-22.098	-3.63583	-0.04342	-3.10479		-9.565	-0.00084348	0.00062609	-0.0737		-9.565	0.000609375	-0.19084	-0.46938			-9.5758	1.27258	-0.09275	-3.27129	-0.20935	7.38346		-9.565	-0.000295425	0.00172	0.00162	-0.00615	-0.00344		-9.565	0.000522977	0.00461	-0.09503	0.02666	0.48519
-22.0971	-4.38986	-0.04962	-3.74869		-9.5646	-0.00084348	0.00058261	-0.07245		-9.5646	0.000609375	-0.19084	-0.4694			-9.5754	1.45746	-0.106	-3.94972	-0.20935	8.61209		-9.5646	-0.000264328	0.000514068	0.000578948	-0.00619	-0.0034		-9.5646	0.000522897	0.00461	-0.09871	0.02666	0.48462
-22.0962	-5.24789	-0.05428	-4.48141		-9.5642	-0.00084348	0.00053043	-0.07114		-9.5642	0.000609375	-0.19084	-0.4694			-9.575	1.67008	-0.11594	-4.72173	-0.21711	9.93977		-9.5642	-0.000186584	-0.000278454	-0.000313597	-0.00609	-0.00341		-9.5642	0.000522817	0.00461	-0.10233	0.02666	0.48381
-22.0952	-6.20126	-0.06048	-5.29554		-9.5638	-0.00083043	0.00048696	-0.0698		-9.5638	0.000609375	-0.19085	-0.46943			-9.5746	1.91042	-0.12919	-5.57952	-0.22486	11.3547		-9.5638	-7.78679e-05	-0.00101	-0.00113	-0.00588	-0.0035		-9.5638	0.000522736	0.00457	-0.106	0.02666	0.4828
-22.0943	-7.24998	-0.06513	-6.19107		-9.5634	-0.00083043	0.00044348	-0.06843		-9.5634	0.000609375	-0.19086	-0.46945			-9.5742	2.18157	-0.13913	-6.52308	-0.23261	12.857		-9.5634	1.55487e-05	-0.00161	-0.00181	-0.00557	-0.0037		-9.5634	0.000522656	0.00457	-0.10962	0.02661	0.48161
-22.0934	-8.38968	-0.06823	-7.16432		-9.563	-0.00083043	0.0003922	-0.06704		-9.563	0.000609375	-0.19086	-0.46945			-9.5738	2.48662	-0.14575	-7.54852	-0.24037	14.4175		-9.563	0.000108965	-0.00214	-0.00242	-0.00535	-0.00383		-9.563	0.000522576	0.00453	-0.11324	0.02661	0.48029
-22.0925	-9.61173	-0.07288	-8.20789		-9.5626	-0.00083043	0.0003604	-0.06563		-9.5626	0.000609375	-0.19085	-0.46943			-9.5734	2.82865	-0.15569	-8.64805	-0.24812	16.0247		-9.5626	0.000140063	-0.00256	-0.00289	-0.0052	-0.0038		-9.5626	0.000522496	0.00453	-0.11681	0.02661	0.47884
-22.0915	-10.9075	-0.07599	-9.31436		-9.5622	-0.00082174	0.000318	-0.0642		-9.5622	0.000609375	-0.19085	-0.46943			-9.573	3.20765	-0.16232	-9.81386	-0.26363	17.6376		-9.5622	0.000155487	-0.00291	-0.00327	-0.00504	-0.00367		-9.5622	0.000484306	0.00453	-0.12038	0.02661	0.47733
-22.0906	-12.2638	-0.07754	-10.4726		-9.5618	-0.00082174	0.0002756	-0.06276		-9.5618	0.000609375	-0.19084	-0.4694			-9.5726	3.63597	-0.16563	-11.0343	-0.27138	19.233		-9.5618	0.000155487	-0.00322	-0.00362	-0.00483	-0.00356		-9.5618	0.000484226	0.00453	-0.12389	0.02661	0.47576
-22.0897	-13.6679	-0.07909	-11.6716		-9.5614	-0.00081304	0.0002332	-0.06131		-9.5614	0.000609375	-0.19084	-0.4694			-9.5722	4.11358	-0.16894	-12.2975	-0.27914	20.7762		-9.5614	0.000186584	-0.00345	-0.00388	-0.0045	-0.0035		-9.5614	0.000484146	0.00453	-0.12741	0.02661	0.47412
-22.0888	-15.0893	-0.08064	-12.8854		-9.561	-0.00081304	0.0002014	-0.05987		-9.561	0.000609375	-0.19084	-0.46938			-9.5718	4.65588	-0.17225	-13.5764	-0.28689	22.2261		-9.561	0.000264328	-0.00354	-0.00414	-0.00401	-0.00356		-9.561	0.000445956	0.00449	-0.13087	0.02661	0.47255
-22.0878	-16.5193	-0.08064	-14.1066		-9.5606	-0.0008	0.0001696	-0.05843		-9.5606	0.000609375	-0.19084	-0.46938			-9.5714	5.26291	-0.17225	-14.8631	-0.29464	23.5653		-9.5606	0.000373169	-0.0037	-0.0043	-0.00355	-0.00361		-9.5606	0.000445875	0.00449	-0.13434	0.02661	0.47098
-22.0869	-17.9277	-0.07909	-15.3093		-9.5602	-0.0007913	0.00013788	-0.05698		-9.5602	0.000609375	-0.19084	-0.46938			-9.571	5.94696	-0.16894	-16.1303	-0.29464	24.7474		-9.5602	0.000482009	-0.00379	-0.00442	-0.00309	-0.00364		-9.5602	0.000445795	0.00449	-0.13775	0.02661	0.46947
-22.086	-19.2971	-0.07754	-16.4787		-9.5598	-0.0007913	9.548e-05	-0.05556		-9.5598	0.000609375	-0.19084	-0.4694			-9.5706	6.71112	-0.16563	-17.3624	-0.3024	25.7606		-9.5598	0.000575302	-0.00386	-0.00449	-0.00275	-0.00358		-9.5598	0.000407605	0.00449	-0.14121	0.02661	0.46802
-22.0851	-20.6059	-0.07443	-17.5963		-9.5594	-0.00078261	6.36e-05	-0.05415		-9.5594	0.000609375	-0.19085	-0.46943			-9.5702	7.55235	-0.159	-18.5399	-0.31015	26.5642		-9.5594	0.000621948	-0.00388	-0.00451	-0.00239	-0.0035		-9.5594	0.000369415	0.00449	-0.14457	0.02661	0.4667
-22.0842	-21.8236	-0.07133	-18.6361		-9.559	-0.00076957	3.188e-05	-0.05276		-9.559	0.000609375	-0.19086	-0.46946			-9.5698	8.47059	-0.15238	-19.6355	-0.31015	27.1581		-9.559	0.000637496	-0.00386	-0.00449	-0.00196	-0.00344		-9.559	0.000369335	0.00449	-0.14798	0.02661	0.46551
-22.0832	-22.9416	-0.06668	-19.5909		-9.5586	-0.00076087	-1.06e-05	-0.05138		-9.5586	0.000609375	-0.19089	-0.46951			-9.5694	9.46277	-0.14244	-20.6415	-0.31015	27.5308		-9.5586	0.000621948	-0.00379	-0.00442	-0.00147	-0.00341		-9.5586	0.000331145	0.00449	-0.15139	0.02661	0.46444
-22.0823	-23.9296	-0.06203	-20.4346		-9.5582	-0.00075217	-4.24e-05	-0.05004		-9.5582	0.000609375	-0.1909	-0.46955			-9.569	10.5196	-0.1325	-21.5304	-0.31015	27.6764		-9.5582	0.000637496	-0.00372	-0.00435	-0.000948409	-0.0034		-9.5582	0.000292955	0.00449	-0.15475	0.02661	0.46356
-22.0814	-24.7834	-0.05738	-21.1636		-9.5578	-0.00073913	-7.428e-05	-0.04873		-9.5578	0.000609375	-0.19093	-0.46959			-9.5686	11.632	-0.12257	-22.2986	-0.31015	27.6006		-9.5578	0.000699691	-0.00363	-0.00423	-0.000428313	-0.00337		-9.5578	0.000254765	0.00449	-0.15821	0.02661	0.4628
-22.0805	-25.4767	-0.05273	-21.7557		-9.5574	-0.00073913	-0.000106	-0.04745		-9.5574	0.000609375	-0.19094	-0.46964			-9.5682	12.7937	-0.11263	-22.9224	-0.31015	27.2921		-9.5574	0.000792983	-0.00354	-0.00414	6.11876e-05	-0.00334		-9.5574	0.000178465	0.00449	-0.16162	0.02661	0.46218
-22.0795	-26.0011	-0.04652	-22.2035		-9.557	-0.00071739	-0.00013788	-0.0462		-9.557	0.000609375	-0.19095	-0.46968			-9.5678	13.9923	-0.09938	-23.3942	-0.31015	26.768		-9.557	0.000870727	-0.00345	-0.00402	0.000489502	-0.00331		-9.557	0.000140276	0.00449	-0.16514	0.02661	0.4618
-22.0786	-26.3521	-0.04032	-22.5032		-9.5566	-0.0007087	-0.0001696	-0.045		-9.5566	0.000609375	-0.19096	-0.4697			-9.5674	15.2156	-0.08613	-23.71	-0.3024	26.0343		-9.5566	0.000932922	-0.00338	-0.00397	0.000856627	-0.00334		-9.5566	6.39758e-05	0.00449	-0.16866	0.02666	0.46155
-22.0777	-26.5254	-0.03412	-22.6513		-9.5562	-0.0007	-0.0002014	-0.04383		-9.5562	0.000609375	-0.19098	-0.46973			-9.567	16.4543	-0.07288	-23.866	-0.3024	25.0968		-9.5562	0.00094847	-0.00331	-0.00385	0.00122	-0.0034		-9.5562	-1.23239e-05	0.00449	-0.17228	0.02666	0.46148
-22.0768	-26.5168	-0.02791	-22.6439		-9.5558	-0.00068696	-0.0002226	-0.04269		-9.5558	0.000609375	-0.19098	-0.46973			-9.5666	17.6898	-0.05963	-23.8582	-0.29464	23.9729		-9.5558	0.000917373	-0.0032	-0.00374	0.00162	-0.00341		-9.5558	-8.86236e-05	0.00449	-0.17595	0.02666	0.46161
-22.0758	-26.3348	-0.02016	-22.4884		-9.5554	-0.00067826	-0.0002544	-0.04159		-9.5554	0.000609375	-0.19098	-0.46973			-9.5662	18.907	-0.04307	-23.6944	-0.28689	22.6861		-9.5554	0.000886275	-0.00308	-0.0036	0.00208	-0.0034		-9.5554	-0.000164923	0.00449	-0.17973	0.02666	0.46199
-22.0749	-25.9794	-0.01396	-22.185		-9.555	-0.00066957	-0.0002756	-0.04053		-9.555	0.000609375	-0.19096	-0.4697			-9.5658	20.0872	-0.02982	-23.3747	-0.27914	21.2595		-9.555	0.000870727	-0.0029	-0.00341	0.00255	-0.0034		-9.555	-0.000241223	0.00449	-0.18361	0.02666	0.46243
-22.074	-25.4594	-0.00776	-21.7409		-9.5546	-0.00065652	-0.0003074	-0.0395		-9.5546	0.00056875	-0.19095	-0.46968			-9.5654	21.2088	-0.01657	-22.9068	-0.27914	19.728		-9.5546	0.000886275	-0.00277	-0.00324	0.0029	-0.00341		-9.5546	-0.000355633	0.00449	-0.18755	0.02666	0.46312
-22.0731	-24.7877	-0.0031	-21.1673		-9.5542	-0.00063913	-0.000318	-0.03849		-9.5542	0.00056875	-0.19095	-0.46968			-9.565	22.2472	-0.00663	-22.3025	-0.27138	18.1267		-9.5542	0.000932922	-0.00263	-0.00305	0.00318	-0.00344		-9.5542	-0.000470042	0.00449	-0.19169	0.02666	0.46394
-22.0722	-23.9817	0.0031	-20.479		-9.5538	-0.00062609	-0.0003392	-0.03752		-9.5538	0.00056875	-0.19095	-0.46966			-9.5646	23.187	0.00663	-21.5772	-0.26363	16.4846		-9.5538	0.000979568	-0.00249	-0.00291	0.00333	-0.00353		-9.5538	-0.000622561	0.00449	-0.19589	0.02666	0.46488
-22.0712	-23.063	0.00776	-19.6945		-9.5534	-0.00061739	-0.0003604	-0.03657		-9.5534	0.000528125	-0.19094	-0.46964			-9.5642	24.0035	0.01657	-20.7506	-0.25587	14.8368		-9.5534	0.00103	-0.0024	-0.0028	0.00352	-0.00367		-9.5534	-0.000736971	0.00449	-0.2003	0.02672	0.46601
-22.0703	-22.0402	0.01086	-18.8211		-9.553	-0.00060435	-0.0003816	-0.03563		-9.553	0.000528125	-0.19093	-0.46959			-9.5638	24.6721	0.02319	-19.8305	-0.24812	13.2122		-9.553	0.00101	-0.00256	-0.0027	0.00376	-0.00383		-9.553	-0.00088949	0.00449	-0.20481	0.02672	0.46727
-22.0694	-20.9395	0.01396	-17.8812		-9.5526	-0.00058696	-0.0004028	-0.03473		-9.5526	0.000528125	-0.1909	-0.46955			-9.5634	25.1837	0.02982	-18.8401	-0.24037	11.6458		-9.5526	0.000979568	-0.00249	-0.00263	0.00404	-0.00397		-9.5526	-0.00108	0.00449	-0.20948	0.02672	0.46859
-22.0685	-19.7825	0.01551	-16.8931		-9.5522	-0.00057391	-0.0004134	-0.03384		-9.5522	0.0004875	-0.19089	-0.46953			-9.563	25.5195	0.03313	-17.7991	-0.24037	10.1435		-9.5522	0.000917373	-0.00247	-0.00258	0.00426	-0.00406		-9.5522	-0.00123	0.00449	-0.21426	0.02672	0.47004
-22.0675	-18.5864	0.01706	-15.8718		-9.5518	-0.00056522	-0.000424	-0.03297		-9.5518	0.0004875	-0.19088	-0.46949			-9.5626	25.6736	0.03644	-16.7229	-0.23261	8.72855		-9.5518	0.000870727	-0.0024	-0.00254	0.00435	-0.0041		-9.5518	-0.00142	0.00449	-0.21924	0.02672	0.47155
-22.0666	-17.3687	0.01706	-14.8319		-9.5514	-0.00055652	-0.0004346	-0.03211		-9.5514	0.0004875	-0.19085	-0.46943			-9.5622	25.6397	0.03644	-15.6273	-0.23261	7.41257		-9.5514	0.000855178	-0.00236	-0.00249	0.00435	-0.00419		-9.5514	-0.00165	0.00449	-0.22433	0.02672	0.47305
-22.0657	-16.151	0.01706	-13.7921		-9.551	-0.00054348	-0.00044348	-0.03128		-9.551	0.000446875	-0.19084	-0.46938			-9.5618	25.4209	0.03644	-14.5317	-0.23261	6.18394		-9.551	0.000886275	-0.00231	-0.00244	0.00432	-0.00433		-9.551	-0.00184	0.00449	-0.22963	0.02672	0.47463
-22.0648	-14.9463	0.01551	-12.7633		-9.5506	-0.00053478	-0.00044348	-0.03044		-9.5506	0.000446875	-0.19081	-0.46934			-9.5614	25.0203	0.03313	-13.4478	-0.23261	5.05429		-9.5506	0.000932922	-0.00227	-0.00237	0.00432	-0.00458		-9.5506	-0.00207	0.00449	-0.23504	0.02666	0.4762
-22.0638	-13.7676	0.01241	-11.7567		-9.5502	-0.00052609	-0.00044348	-0.02962		-9.5502	0.00040625	-0.1908	-0.46929			-9.561	24.4472	0.0265	-12.3872	-0.23261	4.01199		-9.5502	0.000964019	-0.0022	-0.00232	0.00432	-0.00475		-9.5502	-0.00234	0.00449	-0.2406	0.02666	0.47771
-22.0629	-12.6322	0.00931	-10.7872		-9.5498	-0.00051304	-0.00044348	-0.02881		-9.5498	0.00040625	-0.19078	-0.46925			-9.5606	23.7139	0.01988	-11.3657	-0.23261	3.06285		-9.5498	0.000932922	-0.00218	-0.00229	0.00423	-0.00488		-9.5498	-0.00257	0.00449	-0.24632	0.02666	0.47922
-22.062	-11.5445	0.0062	-9.85834		-9.5494	-0.00050435	-0.00044348	-0.02801		-9.5494	0.000365625	-0.19078	-0.46925			-9.5602	22.8234	0.01325	-10.387	-0.24037	2.19524		-9.5494	0.000886275	-0.00218	-0.00229	0.00407	-0.00499		-9.5494	-0.00283	0.00449	-0.2522	0.02666	0.4806
-22.0611	-10.5131	0.00155	-8.97761		-9.549	-0.0004913	-0.00044348	-0.02722		-9.549	0.000365625	-0.19079	-0.46928			-9.5598	21.7973	0.00332	-9.45905	-0.24037	1.42661		-9.549	0.000808532	-0.0022	-0.00232	0.00389	-0.00512		-9.549	-0.00314	0.00449	-0.25813	0.02666	0.48192
-22.0602	-9.55105	-0.00465	-8.15607		-9.5486	-0.00048261	-0.00044348	-0.02643		-9.5486	0.000325	-0.19083	-0.46936			-9.5594	20.648	-0.00994	-8.59346	-0.24812	0.73951		-9.5486	0.000761886	-0.00222	-0.00234	0.00373	-0.00532		-9.5486	-0.00341	0.00449	-0.26427	0.02666	0.48312
-22.0592	-8.65403	-0.01086	-7.39006		-9.5482	-0.00047391	-0.0004346	-0.02564		-9.5482	0.000325	-0.19088	-0.46949			-9.559	19.3969	-0.02319	-7.78637	-0.25587	0.13975		-9.5482	0.000746337	-0.00229	-0.00237	0.00361	-0.00552		-9.5482	-0.00371	0.00449	-0.27046	0.02666	0.48418
-22.0583	-7.82199	-0.01861	-6.67955		-9.5478	-0.00047391	-0.000424	-0.02484		-9.5478	0.000284375	-0.19095	-0.46966			-9.5586	18.0596	-0.03975	-7.03775	-0.26363	-0.39014		-9.5478	0.000761886	-0.00236	-0.00247	0.00339	-0.00565		-9.5478	-0.00405	0.00449	-0.27681	0.02666	0.48506
-22.0574	-7.06362	-0.02481	-6.03194		-9.5474	-0.00046087	-0.000424	-0.02407		-9.5474	0.000284375	-0.19104	-0.46988			-9.5582	16.6638	-0.053	-6.35542	-0.27138	-0.8385		-9.5474	0.000792983	-0.0024	-0.00254	0.00305	-0.00579		-9.5474	-0.00436	0.00449	-0.28321	0.02661	0.48576
-22.0565	-6.3746	-0.03257	-5.44356		-9.547	-0.00045217	-0.0004134	-0.02329		-9.547	0.00024375	-0.19114	-0.47013			-9.5578	15.231	-0.06957	-5.73548	-0.28689	-1.23446		-9.547	0.000808532	-0.00247	-0.00258	0.0027	-0.00591		-9.547	-0.0047	0.00449	-0.28966	0.02661	0.4862
-22.0555	-5.75058	-0.04032	-4.91068		-9.5466	-0.00044348	-0.0003922	-0.0225		-9.5466	0.00024375	-0.19125	-0.47041			-9.5574	13.7858	-0.08613	-5.17402	-0.29464	-1.58966		-9.5466	0.000792983	-0.00254	-0.00266	0.00239	-0.00607		-9.5466	-0.00504	0.00449	-0.29622	0.02661	0.48645
-22.0546	-5.19589	-0.04807	-4.437		-9.5462	-0.00044348	-0.0003816	-0.02171		-9.5462	0.00024375	-0.19136	-0.47069			-9.557	12.3499	-0.10269	-4.67494	-0.31015	-1.91574		-9.5462	0.000746337	-0.00256	-0.0027	0.00221	-0.00628		-9.5462	-0.00543	0.00449	-0.30283	0.02661	0.48639
-22.0537	-4.69753	-0.05428	-4.01143		-9.5458	-0.00043153	-0.000371	-0.02093		-9.5458	0.000203125	-0.19148	-0.47095			-9.5566	10.951	-0.11594	-4.22655	-0.3179	-2.21853		-9.5458	0.000684142	-0.00265	-0.00277	0.00205	-0.00654		-9.5458	-0.00577	0.00449	-0.30945	0.02661	0.48607
-22.0528	-4.25118	-0.06203	-3.63027		-9.5454	-0.00042125	-0.0003498	-0.02015		-9.5454	0.000203125	-0.19156	-0.47119			-9.5562	9.60757	-0.1325	-3.82495	-0.33341	-2.49803		-9.5454	0.000637496	-0.00272	-0.00287	0.0018	-0.00673		-9.5454	-0.00615	0.00449	-0.31606	0.02661	0.48544
-22.0519	-3.8525	-0.06823	-3.28982		-9.545	-0.00042125	-0.0003392	-0.01935		-9.545	0.000203125	-0.19165	-0.47138			-9.5558	8.33501	-0.14575	-3.46624	-0.34117	-2.75424		-9.545	0.000621948	-0.00283	-0.00296	0.00138	-0.00684		-9.545	-0.00653	0.00449	-0.32267	0.02661	0.4845
-22.0509	-3.49281	-0.07443	-2.98267		-9.5446	-0.00041098	-0.000318	-0.01856		-9.5446	0.0001625	-0.19169	-0.47149			-9.5554	7.15178	-0.159	-3.14262	-0.35667	-2.96969		-9.5446	0.000637496	-0.00295	-0.0031	0.00088722	-0.00691		-9.5446	-0.00691	0.00449	-0.32923	0.02655	0.48324
-22.05	-3.17213	-0.07909	-2.70882		-9.5442	-0.0004007	-0.0003074	-0.01775		-9.5442	0.0001625	-0.1917	-0.47153			-9.555	6.06405	-0.16894	-2.85409	-0.37218	-3.15602		-9.5442	0.000668594	-0.00304	-0.0032	0.000550689	-0.00706		-9.5442	-0.00729	0.00449	-0.33579	0.02655	0.48161
-22.0491	-2.88179	-0.08374	-2.46089		-9.5438	-0.0004007	-0.0002862	-0.01694		-9.5438	0.0001625	-0.1917	-0.4715			-9.5546	5.07496	-0.17888	-2.59286	-0.37993	-3.28995		-9.5438	0.000699691	-0.0032	-0.00336	0.000367126	-0.00727		-9.5438	-0.00767	0.00453	-0.34224	0.02655	0.47966
-22.0481	-2.62178	-0.08839	-2.23886		-9.5434	-0.00039043	-0.000265	-0.01614		-9.5434	0.0001625	-0.19166	-0.47143			-9.5542	4.18752	-0.18882	-2.35892	-0.39544	-3.38311		-9.5434	0.000684142	-0.00331	-0.00348	0.000275344	-0.00753		-9.5434	-0.00806	0.00453	-0.34865	0.02655	0.47727
-22.0472	-2.38777	-0.09149	-2.03902		-9.543	-0.00038016	-0.0002544	-0.01534		-9.543	0.0001625	-0.19159	-0.47125			-9.5538	3.3987	-0.19544	-2.14837	-0.4032	-3.41805		-9.543	0.000637496	-0.00345	-0.00362	9.17815e-05	-0.00772		-9.543	-0.0084	0.00453	-0.35489	0.02655	0.4745
-22.0463	-2.17542	-0.0946	-1.85769		-9.5426	-0.00036988	-0.0002332	-0.01454		-9.5426	0.0001625	-0.19153	-0.47108			-9.5534	2.70848	-0.20207	-1.95731	-0.4187	-3.40058		-9.5426	0.000575302	-0.00356	-0.00374	-0.000214156	-0.00783		-9.5426	-0.00878	0.00453	-0.36103	0.02655	0.47136
-22.0454	-1.98475	-0.09615	-1.69487		-9.5422	-0.00035961	-0.000212	-0.01374		-9.5422	0.0001625	-0.19144	-0.47086			-9.553	2.11378	-0.20538	-1.78576	-0.42646	-3.31906		-9.5422	0.000513107	-0.00367	-0.00385	-0.000581282	-0.00792		-9.5422	-0.00916	0.00453	-0.36706	0.02655	0.46784
-22.0445	-1.81141	-0.0977	-1.54684		-9.5418	-0.00034933	-0.0002014	-0.01294		-9.5418	0.0001625	-0.19135	-0.47065			-9.5526	1.60538	-0.20869	-1.62979	-0.43421	-3.17931		-9.5418	0.000482009	-0.00379	-0.00397	-0.00088722	-0.00802		-9.5418	-0.0095	0.00453	-0.37289	0.02649	0.46387
-22.0435	-1.6554	-0.0977	-1.41362		-9.5414	-0.00033906	-0.0001802	-0.01215		-9.5414	0.000203125	-0.19126	-0.47045			-9.5522	1.18631	-0.20869	-1.48943	-0.44972	-2.97551		-9.5414	0.000497558	-0.00395	-0.00414	-0.00104	-0.00822		-9.5414	-0.00985	0.00457	-0.37861	0.02649	0.45947
-22.0426	-1.5124	-0.0977	-1.29151		-9.541	-0.00032878	-0.0001696	-0.01137		-9.541	0.000203125	-0.19121	-0.4703			-9.5518	0.84428	-0.20869	-1.36077	-0.45747	-2.71348		-9.541	0.000528656	-0.00406	-0.00428	-0.00104	-0.00843		-9.541	-0.01015	0.00457	-0.38412	0.02649	0.45469
-22.0417	-1.3824	-0.09615	-1.18049		-9.5406	-0.00030823	-0.0001484	-0.0106		-9.5406	0.000203125	-0.19115	-0.47018			-9.5514	0.5793	-0.20538	-1.2438	-0.45747	-2.39904		-9.5406	0.000544204	-0.00422	-0.00444	-0.00104	-0.00855		-9.5406	-0.01046	0.00457	-0.38942	0.02649	0.44954
-22.0408	-1.26539	-0.0946	-1.08057		-9.5402	-0.00029796	-0.00013788	-0.00985		-9.5402	0.00024375	-0.19113	-0.47009			-9.551	0.379	-0.20207	-1.13852	-0.46523	-2.02638		-9.5402	0.000528656	-0.0044	-0.00463	-0.00113	-0.00863		-9.5402	-0.01076	0.00457	-0.39456	0.02649	0.44394
-22.0399	-1.15706	-0.09149	-0.98806		-9.5398	-0.00027741	-0.0001272	-0.0091		-9.5398	0.00024375	-0.19109	-0.47003			-9.5506	0.23419	-0.19544	-1.04105	-0.47298	-1.61295		-9.5398	0.000466461	-0.0046	-0.00484	-0.00128	-0.00872		-9.5398	-0.01103	0.00457	-0.39944	0.02649	0.4379
-22.0389	-1.06171	-0.08839	-0.90665		-9.5394	-0.00026714	-0.000106	-0.00837		-9.5394	0.000284375	-0.19108	-0.46998			-9.5502	0.13558	-0.18882	-0.95527	-0.47298	-1.15876		-9.5394	0.000404266	-0.00479	-0.00505	-0.00144	-0.00885		-9.5394	-0.01126	0.00461	-0.40416	0.02649	0.43155
-22.038	-0.97071	-0.08374	-0.82893		-9.539	-0.00024659	-9.548e-05	-0.00766		-9.539	0.000284375	-0.19106	-0.46996			-9.5498	0.07087	-0.17888	-0.87338	-0.47298	-0.68128		-9.539	0.000326523	-0.00503	-0.00529	-0.0015	-0.00905		-9.539	-0.01149	0.00461	-0.40862	0.02644	0.42476
-22.0371	-0.8927	-0.07909	-0.76232		-9.5386	-0.00022604	-8.48e-05	-0.00697		-9.5386	0.000325	-0.19106	-0.46996			-9.5494	0.02773	-0.16894	-0.8032	-0.48073	-0.18633		-9.5386	0.000295425	-0.00522	-0.0055	-0.00144	-0.00918		-9.5386	-0.01168	0.00461	-0.41293	0.02644	0.41759
-22.0361	-0.81904	-0.07443	-0.69941		-9.5382	-0.00020549	-7.428e-05	-0.00628		-9.5382	0.000325	-0.19106	-0.46996			-9.549	0.00308	-0.159	-0.73692	-0.48073	0.32608		-9.5382	0.000295425	-0.00544	-0.00573	-0.00138	-0.00926		-9.5382	-0.01183	0.00461	-0.41697	0.02644	0.41005
-22.0352	-0.74971	-0.06978	-0.64021		-9.5378	-0.00018494	-6.36e-05	-0.00563		-9.5378	0.000365625	-0.19106	-0.46994			-9.5486	-0.01233	-0.14907	-0.67454	-0.47298	0.83268		-9.5378	0.000310974	-0.00569	-0.00599	-0.00125	-0.00929		-9.5378	-0.01198	0.00465	-0.4208	0.02644	0.40219
-22.0343	-0.6847	-0.06513	-0.58469		-9.5374	-0.00016439	-6.36e-05	-0.00499		-9.5374	0.00040625	-0.19104	-0.4699			-9.5482	-0.02465	-0.13913	-0.61605	-0.47298	1.32763		-9.5374	0.000326523	-0.00594	-0.00623	-0.00119	-0.00938		-9.5374	-0.01206	0.00465	-0.42437	0.02638	0.39395
-22.0334	-0.62836	-0.06048	-0.53659		-9.537	-0.00013365	-5.308e-05	-0.00437		-9.537	0.000446875	-0.19104	-0.46988			-9.5478	-0.0339	-0.12919	-0.56537	-0.47298	1.79928		-9.537	0.000310974	-0.00621	-0.00653	-0.0011	-0.00954		-9.537	-0.01214	0.00465	-0.42778	0.02638	0.38546
-22.0325	-0.57203	-0.05428	-0.48847		-9.5366	-0.0001131	-4.24e-05	-0.00377		-9.5366	0.000446875	-0.19101	-0.46983			-9.5474	-0.04006	-0.11594	-0.51467	-0.47298	2.24765		-9.5366	0.000248779	-0.00653	-0.00689	-0.000979002	-0.00975		-9.5366	-0.01214	0.00465	-0.43093	0.02638	0.37659
-22.0315	-0.52002	-0.04962	-0.44407		-9.5362	-9.255e-05	-3.188e-05	-0.00318		-9.5362	0.0004875	-0.191	-0.46979			-9.547	-0.04623	-0.106	-0.46788	-0.46523	2.65525		-9.5362	0.00017116	-0.00687	-0.00724	-0.000826033	-0.0099		-9.5362	-0.0121	0.00465	-0.43386	0.02632	0.36748
-22.0306	-0.47668	-0.04497	-0.40706		-9.5358	-6.165e-05	-3.188e-05	-0.00263		-9.5358	0.000528125	-0.19099	-0.46976			-9.5466	-0.04623	-0.09607	-0.42889	-0.46523	3.02792		-9.5358	9.32922e-05	-0.0073	-0.00766	-0.000642471	-0.00992		-9.5358	-0.01206	0.00469	-0.43659	0.02632	0.35811
-22.0297	-0.43335	-0.03877	-0.37006		-9.5354	-3.091e-05	-2.12e-05	-0.0021		-9.5354	0.00056875	-0.19098	-0.46973			-9.5462	-0.04623	-0.08282	-0.3899	-0.46523	3.34235		-9.5354	6.21948e-05	-0.00771	-0.00813	-0.000458907	-0.00987		-9.5354	-0.01194	0.00469	-0.43917	0.02627	0.34849
-22.0288	-0.39435	-0.03412	-0.33676		-9.535	-1.027e-05	-1.06e-05	-0.00159		-9.535	0.000609375	-0.19096	-0.4697			-9.5458	-0.04314	-0.07288	-0.35482	-0.45747	3.61021		-9.535	4.67705e-05	-0.00821	-0.00862	-0.000275344	-0.0099		-9.535	-0.01175	0.00469	-0.44148	0.02627	0.33861
-22.0279	-0.35969	-0.02946	-0.30716		-9.5346	2.055e-05	-1.06e-05	-0.00112		-9.5346	0.000609375	-0.19096	-0.4697			-9.5454	-0.0339	-0.06294	-0.32363	-0.45747	3.82566		-9.5346	6.21948e-05	-0.00871	-0.00916	-6.11876e-05	-0.01004		-9.5346	-0.01156	0.00469	-0.44363	0.02621	0.32862
-22.0269	-0.32502	-0.02637	-0.27755		-9.5342	5.145e-05	0	-0.00066087		-9.5342	0.00065	-0.19096	-0.4697			-9.545	-0.0185	-0.05632	-0.29243	-0.44972	3.98288		-9.5342	7.78679e-05	-0.0093	-0.00978	0.000152969	-0.01023		-9.5342	-0.0113	0.00469	-0.44551	0.02615	0.31837
-22.026	-0.29468	-0.02171	-0.25164		-9.5338	7.2e-05	0	-0.0002329		-9.5338	0.000690625	-0.19095	-0.46968			-9.5446	0.00617	-0.04638	-0.26513	-0.44972	4.08769		-9.5338	6.21948e-05	-0.00989	-0.01039	0.000428313	-0.01037		-9.5338	-0.01095	0.00469	-0.4473	0.02615	0.30805
-22.0251	-0.26435	-0.01861	-0.22574		-9.5334	0.00010274	1.06e-05	0.00017468		-9.5334	0.00073125	-0.19096	-0.4697			-9.5442	0.0339	-0.03975	-0.23785	-0.44972	4.14009		-9.5334	1.55487e-05	-0.01057	-0.01112	0.000703658	-0.0104		-9.5334	-0.01061	0.00469	-0.44887	0.0261	0.29755
-22.0241	-0.23835	-0.01706	-0.20354		-9.533	0.00013365	1.06e-05	0.00054348		-9.533	0.00073125	-0.19096	-0.4697			-9.5438	0.07396	-0.03644	-0.21445	-0.44196	4.14009		-9.533	-6.21948e-05	-0.01136	-0.01194	0.000948409	-0.0104		-9.533	-0.01015	0.00469	-0.45034	0.02604	0.28699
-22.0232	-0.21667	-0.01396	-0.18503		-9.5326	0.0001542	2.12e-05	0.0008913		-9.5326	0.000771875	-0.19096	-0.4697			-9.5434	0.11709	-0.02982	-0.19495	-0.44196	4.09351		-9.5326	-0.00012439	-0.0122	-0.01283	0.00116	-0.01041		-9.5326	-0.00966	0.00469	-0.4516	0.02598	0.27636
-22.0223	-0.19501	-0.01241	-0.16653		-9.5322	0.00018494	2.12e-05	0.0012		-9.5322	0.0008125	-0.19096	-0.4697			-9.543	0.17256	-0.0265	-0.17546	-0.44196	4.00617		-9.5322	-0.00017116	-0.01318	-0.01384	0.00138	-0.0105		-9.5322	-0.00913	0.00469	-0.45276	0.02593	0.26567
-22.0214	-0.17334	-0.01241	-0.14802		-9.5318	0.00020549	3.188e-05	0.0015		-9.5318	0.000853125	-0.19096	-0.4697			-9.5426	0.23419	-0.0265	-0.15596	-0.44196	3.88389		-9.5318	-0.00017116	-0.0142	-0.01495	0.00156	-0.01058		-9.5318	-0.00852	0.00469	-0.45376	0.02587	0.25498
-22.0205	-0.156	-0.01241	-0.13323		-9.5314	0.00022604	3.188e-05	0.00176		-9.5314	0.000853125	-0.19096	-0.4697			-9.5422	0.30196	-0.0265	-0.14037	-0.44196	3.73249		-9.5314	-0.000155487	-0.01533	-0.01612	0.00177	-0.01061		-9.5314	-0.00783	0.00469	-0.4547	0.02581	0.24429
-22.0195	-0.13867	-0.01241	-0.11842		-9.531	0.00025686	4.24e-05	0.00199		-9.531	0.00089375	-0.19095	-0.46968			-9.5418	0.38209	-0.0265	-0.12477	-0.44972	3.55198		-9.531	-0.00012439	-0.01653	-0.01739	0.00205	-0.01061		-9.531	-0.00711	0.00469	-0.45548	0.0257	0.2336
-22.0186	-0.12568	-0.01396	-0.10732		-9.5306	0.00027741	4.24e-05	0.0022		-9.5306	0.00089375	-0.19095	-0.46966			-9.5414	0.46528	-0.02982	-0.11308	-0.44972	3.354		-9.5306	-0.000108965	-0.0178	-0.01873	0.00233	-0.01064		-9.5306	-0.00631	0.00469	-0.45617	0.02564	0.22304
-22.0177	-0.11267	-0.01551	-0.09621		-9.5302	0.00029796	4.24e-05	0.0024		-9.5302	0.000934375	-0.19095	-0.46966			-9.541	0.55772	-0.03313	-0.10137	-0.44972	3.13855		-9.5302	-0.000140063	-0.01916	-0.02014	0.00258	-0.01074		-9.5302	-0.00543	0.00469	-0.4568	0.02559	0.21254
-22.0168	-0.09968	-0.01706	-0.08512		-9.5298	0.00030823	5.308e-05	0.00256		-9.5298	0.000934375	-0.19093	-0.46961			-9.5406	0.6594	-0.03644	-0.08968	-0.45747	2.91728		-9.5298	-0.000202257	-0.02062	-0.02167	0.00275	-0.01091		-9.5298	-0.00451	0.00469	-0.45737	0.02547	0.2021
-22.0159	-0.09101	-0.02016	-0.07772		-9.5294	0.00032878	5.308e-05	0.00271		-9.5294	0.000934375	-0.19093	-0.46959			-9.5402	0.76418	-0.04307	-0.08189	-0.45747	2.69601		-9.5294	-0.000264328	-0.02218	-0.02331	0.00281	-0.01106		-9.5294	-0.00352	0.00469	-0.45785	0.02542	0.19185
-22.0149	-0.07801	-0.02326	-0.06661		-9.529	0.00033906	5.308e-05	0.00284		-9.529	0.000975	-0.19091	-0.46958			-9.5398	0.8751	-0.04969	-0.07018	-0.46523	2.46892		-9.529	-0.000295425	-0.02384	-0.02507	0.00293	-0.01106		-9.529	-0.00249	0.00465	-0.45827	0.0253	0.18173
-22.014	-0.06933	-0.02637	-0.05921		-9.5286	0.00034933	5.308e-05	0.00295		-9.5286	0.000975	-0.1909	-0.46955			-9.5394	0.99218	-0.05632	-0.06238	-0.46523	2.25347		-9.5286	-0.000264328	-0.02563	-0.02695	0.00305	-0.011		-9.5286	-0.00135	0.00465	-0.45863	0.02525	0.17179
-22.0131	-0.05635	-0.02946	-0.04811		-9.5282	0.00035961	6.36e-05	0.00305		-9.5282	0.000975	-0.19089	-0.46953			-9.539	1.10928	-0.06294	-0.05069	-0.47298	2.04384		-9.5282	-0.000217682	-0.02753	-0.02895	0.00324	-0.011		-9.5282	-0.000170377	0.00465	-0.459	0.02513	0.16204
-22.0121	-0.04767	-0.03412	-0.04072		-9.5278	0.00035961	6.36e-05	0.00311		-9.5278	0.000975	-0.19089	-0.46951			-9.5386	1.22945	-0.07288	-0.0429	-0.48073	1.84004		-9.5278	-0.00017116	-0.02951	-0.03102	0.00339	-0.01108		-9.5278	0.00105	0.00465	-0.45926	0.02507	0.15249
-22.0112	-0.03901	-0.03722	-0.03331		-9.5274	0.00036988	6.36e-05	0.00317		-9.5274	0.000975	-0.19088	-0.46949			-9.5382	1.34654	-0.0795	-0.0351	-0.48073	1.64789		-9.5274	-0.000155487	-0.03159	-0.0332	0.00349	-0.01127		-9.5274	0.00238	0.00461	-0.45953	0.02496	0.14318
-22.0103	-0.03034	-0.04187	-0.02591		-9.527	0.00036988	6.36e-05	0.00321		-9.527	0.000975	-0.19086	-0.46946			-9.5378	1.46363	-0.08944	-0.0273	-0.48849	1.46738		-9.527	-0.000155487	-0.03377	-0.03551	0.00349	-0.01156		-9.527	0.00375	0.00461	-0.45979	0.02485	0.13406
-22.0094	-0.01734	-0.04652	-0.01481		-9.5266	0.00035961	6.36e-05	0.00325		-9.5266	0.000975	-0.19086	-0.46946			-9.5374	1.58073	-0.09938	-0.0156	-0.49624	1.29851		-9.5266	-0.000202257	-0.03599	-0.03783	0.00346	-0.01175		-9.5266	0.0052	0.00461	-0.45995	0.02473	0.12526
-22.0085	-0.00866	-0.05118	-0.0074		-9.5262	0.00035961	6.36e-05	0.00326		-9.5262	0.000934375	-0.19086	-0.46945			-9.537	1.68857	-0.10932	-0.0078	-0.49624	1.14129		-9.5262	-0.000233355	-0.03826	-0.04023	0.00349	-0.01183		-9.5262	0.00669	0.00457	-0.46016	0.02468	0.11671
-22.0075	0	-0.05428	0		-9.5258	0.00034933	6.36e-05	0.00326		-9.5258	0.000934375	-0.19086	-0.46945			-9.5366	1.79642	-0.11594	0	-0.49624	0.99572		-9.5258	-0.000248779	-0.04064	-0.04272	0.00352	-0.01186		-9.5258	0.00829	0.00457	-0.46031	0.02456	0.10841
-22.0066	0.01301	-0.05738	0.0111		-9.5254	0.00032878	6.36e-05	0.00325		-9.5254	0.00089375	-0.19086	-0.46945			-9.5362	1.89501	-0.12257	0.0117	-0.50399	0.86179		-9.5254	-0.000217682	-0.04309	-0.04531	0.00352	-0.01193		-9.5254	0.00989	0.00457	-0.46047	0.02445	0.10048
-22.0057	0.02167	-0.06203	0.01851		-9.525	0.00031851	6.36e-05	0.00322		-9.525	0.00089375	-0.19086	-0.46945			-9.5358	1.98745	-0.1325	0.0195	-0.50399	0.72786		-9.525	-0.000155487	-0.04568	-0.04799	0.00346	-0.01208		-9.525	0.0116	0.00453	-0.46063	0.02434	0.09281
-22.0048	0.03467	-0.06358	0.0296		-9.5246	0.00028769	5.308e-05	0.00319		-9.5246	0.000853125	-0.19085	-0.46943			-9.5354	2.07374	-0.13582	0.03119	-0.50399	0.60558		-9.5246	-9.32922e-05	-0.04828	-0.05078	0.00333	-0.01229		-9.5246	0.01332	0.00453	-0.46079	0.02422	0.08546
-22.0038	0.04333	-0.06668	0.03701		-9.5242	0.00026714	5.308e-05	0.00315		-9.5242	0.000853125	-0.19085	-0.46943			-9.535	2.15076	-0.14244	0.03899	-0.50399	0.48913		-9.5242	-6.21948e-05	-0.05101	-0.0536	0.00321	-0.01246		-9.5242	0.01515	0.00449	-0.46089	0.02411	0.07835
-22.0029	0.05635	-0.06978	0.04811		-9.5238	0.00023631	5.308e-05	0.0031		-9.5238	0.0008125	-0.19084	-0.4694			-9.5346	2.22164	-0.14907	0.05069	-0.50399	0.36684		-9.5238	-6.21948e-05	-0.05368	-0.05645	0.00315	-0.01265		-9.5238	0.01702	0.00449	-0.461	0.024	0.07162
-22.002	0.06933	-0.07133	0.05921		-9.5234	0.00020549	4.24e-05	0.00306		-9.5234	0.000771875	-0.19084	-0.4694			-9.5342	2.28018	-0.15238	0.06238	-0.49624	0.24456		-9.5234	-9.32922e-05	-0.05643	-0.05931	0.00315	-0.01276		-9.5234	0.01892	0.00445	-0.46115	0.02388	0.06521
-22.0011	0.08235	-0.07288	0.07032		-9.523	0.00016439	3.188e-05	0.003		-9.523	0.00073125	-0.19084	-0.46938			-9.5338	2.32947	-0.15569	0.07409	-0.49624	0.11064		-9.523	-0.000140063	-0.05919	-0.0622	0.00309	-0.01285		-9.523	0.0209	0.00445	-0.46126	0.02377	0.05917
-22.0002	0.09101	-0.07288	0.07772		-9.5226	0.00012329	3.188e-05	0.00294		-9.5226	0.000690625	-0.19084	-0.46938			-9.5334	2.36645	-0.15569	0.08189	-0.48849	-0.04658		-9.5226	-0.000155487	-0.06194	-0.06509	0.00287	-0.01298		-9.5226	0.02288	0.00441	-0.46142	0.02366	0.05339
-21.9992	0.10401	-0.07443	0.08882		-9.5222	8.22e-05	2.12e-05	0.00286		-9.5222	0.00065	-0.19084	-0.46938			-9.533	2.39418	-0.159	0.09358	-0.48073	-0.22127		-9.5222	-0.00012439	-0.06468	-0.06801	0.00261	-0.01312		-9.5222	0.02498	0.00437	-0.46157	0.02354	0.04798
-21.9983	0.11267	-0.07443	0.09621		-9.5218	3.091e-05	1.06e-05	0.0028		-9.5218	0.000609375	-0.19084	-0.46938			-9.5326	2.41268	-0.159	0.10137	-0.47298	-0.42507		-9.5218	-7.78679e-05	-0.06743	-0.0709	0.00239	-0.01318		-9.5218	0.02708	0.00437	-0.46168	0.02337	0.04282
-21.9974	0.12568	-0.07443	0.10732		-9.5214	-3.091e-05	0	0.00273		-9.5214	0.00056875	-0.19083	-0.46936			-9.5322	2.41885	-0.159	0.11308	-0.46523	-0.66964		-9.5214	-1.55487e-05	-0.07021	-0.07381	0.00233	-0.01325		-9.5214	0.02925	0.00433	-0.46184	0.02326	0.03804
-21.9965	0.13434	-0.07288	0.11473		-9.521	-0.00010274	-2.12e-05	0.00267		-9.521	0.000528125	-0.19083	-0.46936			-9.5318	2.41268	-0.15569	0.12088	-0.45747	-0.95496		-9.521	1.55487e-05	-0.07294	-0.07668	0.00236	-0.01328		-9.521	0.03146	0.00429	-0.46199	0.02309	0.03358
-21.9955	0.13867	-0.07288	0.11842		-9.5206	-0.00018494	-3.188e-05	0.00259		-9.5206	0.0004875	-0.19081	-0.46934			-9.5314	2.40035	-0.15569	0.12477	-0.44196	-1.29851		-9.5206	1.55487e-05	-0.07561	-0.07952	0.0023	-0.01325		-9.5206	0.03371	0.00424	-0.46215	0.02292	0.02937
-21.9946	0.14734	-0.07133	0.12582		-9.5202	-0.00026714	-4.24e-05	0.00252		-9.5202	0.000446875	-0.1908	-0.46929			-9.531	2.3757	-0.15238	0.13257	-0.42646	-1.70029		-9.5202	-3.10974e-05	-0.07822	-0.08225	0.00205	-0.01324		-9.5202	0.03599	0.0042	-0.46231	0.02281	0.02547
-21.9937	0.15168	-0.06823	0.12952		-9.5198	-0.00036988	-6.36e-05	0.00246		-9.5198	0.000365625	-0.19078	-0.46925			-9.5306	2.34489	-0.14575	0.13647	-0.41095	-2.17195		-9.5198	-7.78679e-05	-0.08074	-0.08488	0.00171	-0.01312		-9.5198	0.03832	0.00416	-0.46247	0.02264	0.02188
-21.9928	0.156	-0.06668	0.13323		-9.5194	-0.00048261	-7.428e-05	0.00239		-9.5194	0.000325	-0.19076	-0.46921			-9.5302	2.30483	-0.14244	0.14037	-0.39544	-2.71348		-9.5194	-0.000108965	-0.08314	-0.08742	0.00147	-0.01298		-9.5194	0.04068	0.00412	-0.46262	0.02247	0.01855
-21.9918	0.16034	-0.06358	0.13693		-9.519	-0.00060435	-9.548e-05	0.00232		-9.519	0.000284375	-0.19074	-0.46914			-9.5298	2.25861	-0.13582	0.14427	-0.37993	-3.33071		-9.519	-0.00012439	-0.08546	-0.08986	0.00141	-0.01282		-9.519	0.04308	0.00408	-0.46278	0.0223	0.01553
-21.9909	0.16468	-0.06048	0.14062		-9.5186	-0.00075217	-0.000106	0.00225		-9.5186	0.00024375	-0.19071	-0.46908			-9.5294	2.20622	-0.12919	0.14816	-0.36443	-4.02946		-9.5186	-7.78679e-05	-0.08766	-0.09219	0.00147	-0.01252		-9.5186	0.04552	0.00404	-0.46294	0.02212	0.0127
-21.99	0.16468	-0.05738	0.14062		-9.5182	-0.00090435	-0.0001272	0.00218		-9.5182	0.000203125	-0.19069	-0.46901			-9.529	2.14768	-0.12257	0.14816	-0.34117	-4.80391		-9.5182	-4.67705e-05	-0.08983	-0.09444	0.00147	-0.01208		-9.5182	0.048	0.004	-0.4631	0.02195	0.01019
-21.9891	0.16468	-0.05428	0.14062		-9.5178	-0.00108	-0.00013788	0.00213		-9.5178	0.000121875	-0.19066	-0.46895			-9.5286	2.08605	-0.11594	0.14816	-0.3179	-5.6657		-9.5178	-1.55487e-05	-0.09185	-0.09656	0.00135	-0.0115		-9.5178	0.05051	0.00396	-0.46325	0.02184	0.00786
-21.9882	0.16034	-0.05118	0.13693		-9.5174	-0.00127	-0.00015908	0.00207		-9.5174	8.125e-05	-0.19064	-0.46891			-9.5282	2.01518	-0.10932	0.14427	-0.29464	-6.60901		-9.5174	-4.67705e-05	-0.09378	-0.0986	0.00113	-0.01067		-9.5174	0.05307	0.00388	-0.46341	0.02173	0.00579
-21.9872	0.16034	-0.04807	0.13693		-9.517	-0.00149	-0.0001802	0.00201		-9.517	4.0625e-05	-0.19063	-0.46889			-9.5278	1.94124	-0.10269	0.14427	-0.27138	-7.63384		-9.517	-0.000108965	-0.09555	-0.10046	0.000979002	-0.00984		-9.517	0.05566	0.00384	-0.46357	0.02167	0.0039
-21.9863	0.156	-0.04342	0.13323		-9.5166	-0.00173	-0.0001908	0.00195		-9.5166	0	-0.19063	-0.46889			-9.5274	1.8642	-0.09275	0.14037	-0.24812	-8.72855		-9.5166	-0.000186584	-0.09716	-0.10213	0.000979002	-0.00896		-9.5166	0.05825	0.00376	-0.46373	0.02161	0.00226
-21.9854	0.14734	-0.04032	0.12582		-9.5162	-0.00199	-0.000212	0.00189		-9.5162	-4.0625e-05	-0.19064	-0.46891			-9.527	1.78409	-0.08613	0.13257	-0.21711	-9.88154		-9.5162	-0.000248779	-0.09856	-0.10363	0.0011	-0.00796		-9.5162	0.06092	0.00372	-0.46383	0.02156	0.000817454
-21.9845	0.14302	-0.03567	0.12212		-9.5158	-0.00228	-0.0002332	0.00184		-9.5158	-8.125e-05	-0.19066	-0.46898			-9.5266	1.70398	-0.07619	0.12867	-0.18609	-11.0927		-9.5158	-0.000279876	-0.09983	-0.10495	0.00125	-0.00681		-9.5158	0.06362	0.00368	-0.46399	0.02161	-0.000503049
-21.9835	0.13434	-0.03257	0.11473		-9.5154	-0.00259	-0.0002438	0.0018		-9.5154	-0.000121875	-0.19069	-0.46901			-9.5262	1.62077	-0.06957	0.12088	-0.15508	-12.3446		-9.5154	-0.000264328	-0.10095	-0.1061	0.00132	-0.00546		-9.5154	0.06637	0.0036	-0.46415	0.02167	-0.00163
-21.9826	0.13	-0.02791	0.11102		-9.515	-0.00293	-0.000265	0.00175		-9.515	-0.0001625	-0.19071	-0.4691			-9.5258	1.54067	-0.05963	0.11697	-0.11631	-13.614		-9.515	-0.000248779	-0.10192	-0.10716	0.00132	-0.00394		-9.515	0.06911	0.00356	-0.46425	0.02178	-0.00258
-21.9817	0.12134	-0.02481	0.10361		-9.5146	-0.00331	-0.0002862	0.00171		-9.5146	-0.000203125	-0.19075	-0.46916			-9.5254	1.46054	-0.053	0.10917	-0.06978	-14.895		-9.5146	-0.000248779	-0.10276	-0.10805	0.00132	-0.00225		-9.5146	0.07193	0.00348	-0.46441	0.02201	-0.0034
-21.9808	0.11267	-0.02016	0.09621		-9.5142	-0.00371	-0.0002968	0.00166		-9.5142	-0.00024375	-0.19078	-0.46923			-9.525	1.38044	-0.04307	0.10137	-0.02326	-16.1644		-9.5142	-0.000295425	-0.10349	-0.1088	0.00141	-0.000358397		-9.5142	0.07479	0.00344	-0.46451	0.02224	-0.00409
-21.9798	0.10834	-0.01706	0.09252		-9.5138	-0.00414	-0.000318	0.00162		-9.5138	-0.000284375	-0.1908	-0.46929			-9.5246	1.30648	-0.03644	0.09748	0.02326	-17.4047		-9.5138	-0.000373169	-0.10398	-0.10934	0.00156	0.00182		-9.5138	0.07768	0.00336	-0.46462	0.02258	-0.00465
-21.9789	0.10401	-0.01241	0.08882		-9.5134	-0.0046	-0.0003286	0.00158		-9.5134	-0.000284375	-0.19081	-0.46934			-9.5242	1.23254	-0.0265	0.09358	0.08529	-18.5926		-9.5134	-0.000466461	-0.10432	-0.10967	0.0018	0.00416		-9.5134	0.08066	0.00332	-0.46477	0.02298	-0.00516
-21.978	0.09968	-0.00931	0.08512		-9.513	-0.0051	-0.0003392	0.00154		-9.513	-0.000325	-0.19084	-0.46938			-9.5238	1.16474	-0.01988	0.08968	0.15508	-19.7106		-9.513	-0.000544204	-0.10444	-0.10981	0.00208	0.0067		-9.513	0.08363	0.00323	-0.46488	0.02349	-0.00553
-21.9771	0.09533	-0.0062	0.08141		-9.5126	-0.00562	-0.0003604	0.00151		-9.5126	-0.000325	-0.19084	-0.4694			-9.5234	1.09695	-0.01325	0.08578	0.23261	-20.7471		-9.5126	-0.00059085	-0.10442	-0.10977	0.00236	0.00926		-9.5126	0.08668	0.00319	-0.46498	0.02417	-0.00579
-21.9762	0.09101	-0.00465	0.07772		-9.5122	-0.00617	-0.000371	0.00148		-9.5122	-0.000365625	-0.19085	-0.46943			-9.523	1.03533	-0.00994	0.08189	0.3179	-21.6845		-9.5122	-0.000606399	-0.10417	-0.10955	0.00258	0.01193		-9.5122	0.0898	0.00315	-0.46509	0.0249	-0.00597
-21.9752	0.08667	-0.0031	0.07401		-9.5118	-0.00676	-0.0003816	0.00146		-9.5118	-0.000365625	-0.19086	-0.46945			-9.5226	0.97678	-0.00663	0.07798	0.4187	-22.5056		-9.5118	-0.00059085	-0.10385	-0.10918	0.00278	0.0148		-9.5118	0.09297	0.00311	-0.46519	0.02581	-0.0061
-21.9743	0.08667	-0.00155	0.07401		-9.5114	-0.00737	-0.0003922	0.00143		-9.5114	-0.000365625	-0.19086	-0.46945			-9.5222	0.92439	-0.00332	0.07798	0.54276	-23.2043		-9.5114	-0.00059085	-0.10335	-0.10868	0.00299	0.01794		-9.5114	0.09624	0.00303	-0.4653	0.02683	-0.00616
-21.9734	0.08667	0	0.07401		-9.511	-0.008	-0.0004028	0.0014		-9.511	-0.00040625	-0.19086	-0.46946			-9.5218	0.87818	0	0.07798	0.69008	-23.7575		-9.511	-0.000637496	-0.10271	-0.108	0.0033	0.0214		-9.511	0.09956	0.00299	-0.4654	0.02808	-0.00616
-21.9725	0.08667	0	0.07401		-9.5106	-0.00865	-0.0004134	0.00138		-9.5106	-0.00040625	-0.19089	-0.46951			-9.5214	0.83503	0	0.07798	0.86842	-24.1709		-9.5106	-0.000699691	-0.10192	-0.10716	0.00367	0.02498		-9.5106	0.10295	0.00295	-0.46551	0.0295	-0.0061
-21.9715	0.09101	0	0.07772		-9.5102	-0.00933	-0.000424	0.00135		-9.5102	-0.00040625	-0.1909	-0.46955			-9.521	0.79806	0	0.08189	1.09328	-24.433		-9.5102	-0.000792983	-0.10095	-0.1061	0.0041	0.02861		-9.5102	0.10642	0.00291	-0.46561	0.03114	-0.00604
-21.9706	0.09533	-0.00155	0.08141		-9.5098	-0.01003	-0.0004346	0.00133		-9.5098	-0.00040625	-0.19093	-0.46961			-9.5206	0.77033	-0.00332	0.08578	1.38017	-24.5435		-9.5098	-0.000886275	-0.09983	-0.10495	0.00454	0.03234		-9.5098	0.10996	0.00291	-0.46566	0.03302	-0.00591
-21.9697	0.10401	-0.0031	0.08882		-9.5094	-0.01073	-0.00044348	0.0013		-9.5094	-0.000365625	-0.19095	-0.46968			-9.5202	0.74568	-0.00663	0.09358	1.73684	-24.5028		-9.5094	-0.000917373	-0.09859	-0.10366	0.0048	0.03617		-9.5094	0.11362	0.00287	-0.46577	0.03512	-0.00572
-21.9688	0.11267	-0.00465	0.09621		-9.509	-0.01147	-0.00044348	0.00128		-9.509	-0.000365625	-0.19099	-0.46976			-9.5198	0.7272	-0.00994	0.10137	2.19431	-24.3106		-9.509	-0.000917373	-0.09727	-0.10227	0.00504	0.04027		-9.509	0.11739	0.00283	-0.46582	0.03744	-0.0056
-21.9678	0.12134	-0.00776	0.10361		-9.5086	-0.0122	-0.00044348	0.00126		-9.5086	-0.000365625	-0.19103	-0.46985			-9.5194	0.71487	-0.01657	0.10917	2.74483	-23.9788		-9.5086	-0.000886275	-0.09582	-0.10077	0.00532	0.04457		-9.5086	0.12124	0.00283	-0.46593	0.04011	-0.00541
-21.9669	0.13434	-0.01086	0.11473		-9.5082	-0.01295	-0.00045652	0.00124		-9.5082	-0.000325	-0.19105	-0.46991			-9.519	0.70562	-0.02319	0.12088	3.41165	-23.5129		-9.5082	-0.000870727	-0.09428	-0.09912	0.00569	0.04888		-9.5082	0.12517	0.00283	-0.46598	0.043	-0.00522
-21.966	0.14302	-0.01396	0.12212		-9.5078	-0.01367	-0.00046522	0.00122		-9.5078	-0.000325	-0.19109	-0.47			-9.5186	0.70255	-0.02982	0.12867	4.17928	-22.919		-9.5078	-0.000901824	-0.0926	-0.09736	0.00612	0.05315		-9.5078	0.12925	0.00283	-0.46608	0.04624	-0.00503
-21.9651	0.156	-0.01861	0.13323		-9.5074	-0.01441	-0.00046522	0.0012		-9.5074	-0.000284375	-0.1911	-0.47005			-9.5182	0.70562	-0.03975	0.14037	5.05545	-22.2261		-9.5074	-0.000964019	-0.09078	-0.09545	0.00648	0.05735		-9.5074	0.13344	0.00283	-0.46614	0.04975	-0.00478
-21.9642	0.16902	-0.02326	0.14433		-9.507	-0.01513	-0.00046522	0.00118		-9.507	-0.000284375	-0.19113	-0.47009			-9.5178	0.7087	-0.04969	0.15207	6.04018	-21.4342		-9.507	-0.00104	-0.0889	-0.09348	0.00682	0.06161		-9.507	0.13774	0.00283	-0.46619	0.05361	-0.00459
-21.9632	0.182	-0.02946	0.15543		-9.5066	-0.01584	-0.00047826	0.00117		-9.5066	-0.00024375	-0.19114	-0.47013			-9.5174	0.71487	-0.06294	0.16376	7.13346	-20.5665		-9.5066	-0.0011	-0.08695	-0.09141	0.00713	0.06597		-9.5066	0.14217	0.00283	-0.46629	0.05781	-0.0044
-21.9623	0.19501	-0.03412	0.16653		-9.5062	-0.01652	-0.00047826	0.00114		-9.5062	-0.00024375	-0.19114	-0.47013			-9.517	0.7272	-0.07288	0.17546	8.31978	-19.6407		-9.5062	-0.00112	-0.085	-0.08939	0.0074	0.07039		-9.5062	0.1467	0.00287	-0.46635	0.0624	-0.00415
-21.9614	0.20801	-0.04032	0.17762		-9.5058	-0.01717	-0.00047826	0.00113		-9.5058	-0.000203125	-0.19115	-0.47015			-9.5166	0.73951	-0.08613	0.18715	9.60691	-18.6625		-9.5058	-0.0011	-0.08303	-0.08728	0.00762	0.07479		-9.5058	0.15139	0.00287	-0.4664	0.06728	-0.00396
-21.9605	0.22101	-0.04652	0.18874		-9.5054	-0.01779	-0.00048696	0.0011		-9.5054	-0.0001625	-0.19114	-0.47013			-9.5162	0.75184	-0.09938	0.19886	10.9793	-17.6609		-9.5054	-0.00106	-0.08099	-0.08516	0.00781	0.07908		-9.5054	0.15619	0.00291	-0.46645	0.07256	-0.00377
-21.9595	0.22969	-0.05118	0.19613		-9.505	-0.01836	-0.00048696	0.00109		-9.505	-0.000121875	-0.19114	-0.47013			-9.5158	0.76724	-0.10932	0.20665	12.437	-16.6419		-9.505	-0.00103	-0.0789	-0.08293	0.00805	0.08309		-9.505	0.16111	0.00295	-0.46656	0.07817	-0.00352
-21.9586	0.24267	-0.05738	0.20724		-9.5046	-0.0189	-0.00048696	0.00108		-9.5046	-0.000121875	-0.19113	-0.47011			-9.5154	0.78266	-0.12257	0.21835	13.9568	-15.6229		-9.5046	-0.00104	-0.07663	-0.0806	0.00828	0.08692		-9.5046	0.16617	0.00303	-0.46661	0.08419	-0.00333
-21.9577	0.25135	-0.06358	0.21463		-9.5042	-0.01936	-0.00048696	0.00106		-9.5042	-8.125e-05	-0.19113	-0.47009			-9.515	0.80114	-0.13582	0.22614	15.5152	-14.6097		-9.5042	-0.00107	-0.07437	-0.07818	0.0085	0.09065		-9.5042	0.17139	0.00307	-0.46671	0.0906	-0.00314
-21.9568	0.26001	-0.06823	0.22203		-9.5038	-0.01977	-0.00048696	0.00104		-9.5038	-4.0625e-05	-0.19111	-0.47006			-9.5146	0.81655	-0.14575	0.23394	17.1048	-13.6198		-9.5038	-0.00114	-0.07203	-0.07574	0.00868	0.09424		-9.5038	0.17669	0.00311	-0.46677	0.09735	-0.00302
-21.9559	0.26435	-0.07288	0.22574		-9.5034	-0.02011	-0.0005	0.00103		-9.5034	0	-0.1911	-0.47005			-9.5142	0.83195	-0.15569	0.23785	18.6789	-12.659		-9.5034	-0.00117	-0.06965	-0.07322	0.00872	0.09765		-9.5034	0.18218	0.00319	-0.46687	0.10444	-0.00283
-21.9549	0.26867	-0.07754	0.22944		-9.503	-0.02038	-0.0005	0.00101		-9.503	4.0625e-05	-0.1911	-0.47005			-9.5138	0.84428	-0.16563	0.24174	20.2218	-11.7332		-9.503	-0.00118	-0.06736	-0.0708	0.00868	0.10079		-9.503	0.18778	0.00323	-0.46692	0.11193	-0.00264
-21.954	0.26867	-0.08064	0.22944		-9.5026	-0.02058	-0.0005	0.001		-9.5026	8.125e-05	-0.19111	-0.47006			-9.5134	0.85661	-0.17225	0.24174	21.695	-10.8597		-9.5026	-0.00115	-0.06507	-0.06841	0.00862	0.10363		-9.5026	0.1935	0.00332	-0.46703	0.11981	-0.00252
-21.9531	0.26867	-0.08374	0.22944		-9.5022	-0.02068	-0.0005	0.00097826		-9.5022	0.000121875	-0.19113	-0.47009			-9.513	0.86585	-0.17888	0.24174	23.0675	-10.0329		-9.5022	-0.00109	-0.06275	-0.06599	0.00862	0.10625		-9.5022	0.19933	0.0034	-0.46708	0.1281	-0.00239
-21.9521	0.26867	-0.08684	0.22944		-9.5018	-0.02071	-0.0005087	0.00096957		-9.5018	0.000121875	-0.19113	-0.47011			-9.5126	0.87201	-0.1855	0.24174	24.3003	-9.25844		-9.5018	-0.00104	-0.06046	-0.06357	0.00856	0.10851		-9.5018	0.20531	0.00348	-0.46719	0.13666	-0.00226
-21.9512	0.26435	-0.08994	0.22574		-9.5014	-0.02065	-0.0005087	0.00095217		-9.5014	0.0001625	-0.19115	-0.47015			-9.5122	0.8751	-0.19213	0.23785	25.3781	-8.5364		-9.5014	-0.00103	-0.05808	-0.06105	0.00841	0.11047		-9.5014	0.21137	0.00356	-0.46729	0.14563	-0.00214
-21.9503	0.26001	-0.09149	0.22203		-9.501	-0.02051	-0.0005087	0.00094348		-9.501	0.000203125	-0.19116	-0.4702			-9.5118	0.8751	-0.19544	0.23394	26.262	-7.87258		-9.501	-0.00106	-0.0557	-0.05854	0.00821	0.11206		-9.501	0.21758	0.00364	-0.46734	0.15493	-0.00201
-21.9494	0.25569	-0.09149	0.21834		-9.5006	-0.02027	-0.0005087	0.00093043		-9.5006	0.00024375	-0.19118	-0.47021			-9.5114	0.87201	-0.19544	0.23005	26.9521	-7.25535		-9.5006	-0.00109	-0.05327	-0.056	0.00802	0.11334		-9.5006	0.22387	0.00372	-0.46745	0.16452	-0.00195
-21.9485	0.24701	-0.09304	0.21094		-9.5002	-0.01994	-0.0005087	0.00092174		-9.5002	0.000284375	-0.19118	-0.47024			-9.511	0.86276	-0.19875	0.22225	27.425	-6.69635		-9.5002	-0.00112	-0.05094	-0.05358	0.00781	0.11427		-9.5002	0.23027	0.0038	-0.46755	0.17445	-0.00182
-21.9475	0.23835	-0.09149	0.20354		-9.4998	-0.01953	-0.0005087	0.00091304		-9.4998	0.000284375	-0.19119	-0.47026			-9.5106	0.85353	-0.19544	0.21445	27.6731	-6.18394		-9.4998	-0.00114	-0.04862	-0.05111	0.00753	0.11486		-9.4998	0.23675	0.00392	-0.46766	0.18466	-0.00176
-21.9466	0.22969	-0.09149	0.19613		-9.4994	-0.01904	-0.00051739	0.00090435		-9.4994	0.000325	-0.19119	-0.47026			-9.5102	0.83503	-0.19544	0.20665	27.6964	-5.7181		-9.4994	-0.0011	-0.04633	-0.04871	0.0071	0.11513		-9.4994	0.24327	0.004	-0.46776	0.1951	-0.00163
-21.9457	0.22101	-0.08994	0.18874		-9.499	-0.01845	-0.00051739	0.0008913		-9.499	0.000325	-0.19118	-0.47024			-9.5098	0.81655	-0.19213	0.19886	27.5026	-5.29303		-9.499	-0.00104	-0.04404	-0.04629	0.00657	0.11505		-9.499	0.2499	0.00408	-0.46787	0.20576	-0.00157
-21.9448	0.21235	-0.08684	0.18134		-9.4986	-0.0178	-0.00051739	0.0008913		-9.4986	0.000365625	-0.19116	-0.4702			-9.5094	0.79191	-0.1855	0.19106	27.0916	-4.9029		-9.4986	-0.000995116	-0.04175	-0.0439	0.00606	0.1145		-9.4986	0.25657	0.00416	-0.46797	0.21665	-0.00151
-21.9439	0.19934	-0.08374	0.17023		-9.4982	-0.01708	-0.00051739	0.00088261		-9.4982	0.00040625	-0.19115	-0.47015			-9.509	0.76724	-0.17888	0.17936	26.4636	-4.5477		-9.4982	-0.000979568	-0.03953	-0.04157	0.00566	0.1135		-9.4982	0.26331	0.00429	-0.46808	0.22772	-0.00138
-21.9429	0.19068	-0.08064	0.16283		-9.4978	-0.01627	-0.00051739	0.00087391		-9.4978	0.00040625	-0.19114	-0.47013			-9.5086	0.73643	-0.17225	0.17156	25.6339	-4.22744		-9.4978	-0.000995116	-0.03735	-0.03927	0.00529	0.11215		-9.4978	0.27006	0.00437	-0.46818	0.23883	-0.00132
-21.942	0.17768	-0.07599	0.15173		-9.4974	-0.01542	-0.00051739	0.00087391		-9.4974	0.000446875	-0.19113	-0.47009			-9.5082	0.70255	-0.16232	0.15987	24.6104	-3.93047		-9.4974	-0.00106	-0.03524	-0.03708	0.00486	0.1105		-9.4974	0.27684	0.00445	-0.46829	0.25012	-0.00126
-21.9411	0.16902	-0.07133	0.14433		-9.497	-0.0145	-0.00051739	0.00087391		-9.497	0.000446875	-0.1911	-0.47005			-9.5078	0.66557	-0.15238	0.15207	23.4164	-3.65679		-9.497	-0.0011	-0.03327	-0.03499	0.00426	0.10848		-9.497	0.28363	0.00453	-0.46839	0.26141	-0.00119
-21.9401	0.16034	-0.06513	0.13693		-9.4966	-0.01353	-0.0005087	0.00086522		-9.4966	0.000446875	-0.1911	-0.47005			-9.5074	0.62859	-0.13913	0.14427	22.0827	-3.40641		-9.4966	-0.00114	-0.03127	-0.03288	0.00352	0.10611		-9.4966	0.29041	0.00461	-0.4685	0.27276	-0.00113
-21.9392	0.15168	-0.06048	0.12952		-9.4962	-0.01253	-0.0005087	0.00086522		-9.4962	0.0004875	-0.1911	-0.47005			-9.507	0.58853	-0.12919	0.13647	20.6173	-3.17931		-9.4962	-0.0011	-0.02926	-0.03076	0.00275	0.1034		-9.4962	0.29719	0.00469	-0.46866	0.28405	-0.00107
-21.9383	0.14734	-0.05428	0.12582		-9.4958	-0.0115	-0.0005087	0.00086522		-9.4958	0.0004875	-0.19111	-0.47006			-9.5066	0.54848	-0.11594	0.13257	19.0742	-2.96969		-9.4958	-0.00107	-0.02726	-0.02865	0.00208	0.10023		-9.4958	0.3039	0.00477	-0.46876	0.29528	-0.00101
-21.9374	0.14302	-0.04807	0.12212		-9.4954	-0.01045	-0.0005087	0.00086522		-9.4954	0.0004875	-0.19114	-0.47013			-9.5062	0.50534	-0.10269	0.12867	17.4693	-2.77753		-9.4954	-0.00103	-0.02531	-0.02658	0.00153	0.09673		-9.4954	0.31061	0.00485	-0.46887	0.3064	-0.000880335
-21.9365	0.13867	-0.04187	0.11842		-9.495	-0.0094	-0.0005	0.00086522		-9.495	0.0004875	-0.19116	-0.4702			-9.5058	0.4622	-0.08944	0.12477	15.8332	-2.60284		-9.495	-0.00101	-0.0234	-0.0246	0.00107	0.09305		-9.495	0.31728	0.00493	-0.46897	0.31746	-0.000817454
-21.9355	0.13434	-0.03567	0.11473		-9.4946	-0.00835	-0.0005	0.00086522		-9.4946	0.000528125	-0.19119	-0.47026			-9.5054	0.42213	-0.07619	0.12088	14.2049	-2.4398		-9.4946	-0.00106	-0.02166	-0.02277	0.000428313	0.08916		-9.4946	0.32383	0.00497	-0.46908	0.3283	-0.000754573
-21.9346	0.13434	-0.02946	0.11473		-9.4942	-0.00733	-0.00048696	0.00086522		-9.4942	0.000528125	-0.19123	-0.47035			-9.505	0.379	-0.06294	0.12088	12.6076	-2.29423		-9.4942	-0.00112	-0.02	-0.02103	-0.000428313	0.0851		-9.4942	0.33035	0.00505	-0.46918	0.33902	-0.000691692
-21.9337	0.13434	-0.02171	0.11473		-9.4938	-0.00636	-0.00048696	0.00086522		-9.4938	0.000528125	-0.19125	-0.47041			-9.5046	0.33894	-0.04638	0.12088	11.0646	-2.15448		-9.4938	-0.00118	-0.01846	-0.01943	-0.00135	0.08077		-9.4938	0.33675	0.00509	-0.46929	0.34946	-0.000628811
-21.9328	0.13434	-0.01551	0.11473		-9.4934	-0.00543	-0.00047826	0.00086522		-9.4934	0.000528125	-0.19128	-0.47048			-9.5042	0.30196	-0.03313	0.12088	9.5914	-2.02638		-9.4934	-0.00121	-0.0169	-0.01779	-0.00211	0.07623		-9.4934	0.34304	0.00517	-0.46939	0.35967	-0.000503049
-21.9319	0.13867	-0.00931	0.11842		-9.493	-0.00456	-0.00047826	0.00086522		-9.493	0.000528125	-0.1913	-0.47051			-9.5038	0.26807	-0.01988	0.12477	8.20348	-1.90992		-9.493	-0.0012	-0.01535	-0.01614	-0.00273	0.07158		-9.493	0.34925	0.00522	-0.4695	0.3696	-0.000440168
-21.9309	0.13867	-0.00465	0.11842		-9.4926	-0.00377	-0.00046522	0.00086522		-9.4926	0.000528125	-0.1913	-0.47054			-9.5034	0.23419	-0.00994	0.12477	6.9086	-1.8051		-9.4926	-0.00117	-0.01383	-0.01452	-0.00327	0.06677		-9.4926	0.35531	0.00526	-0.46955	0.37919	-0.000377287
-21.93	0.14302	0.00155	0.12212		-9.4922	-0.00305	-0.00045652	0.00086522		-9.4922	0.000528125	-0.1913	-0.47054			-9.503	0.20644	0.00332	0.12867	5.70677	-1.70611		-9.4922	-0.00115	-0.01236	-0.01297	-0.00392	0.0619		-9.4922	0.36122	0.0053	-0.46965	0.38849	-0.000251524
-21.9291	0.14734	0.00465	0.12582		-9.4918	-0.00244	-0.00044348	0.00086522		-9.4918	0.000528125	-0.19131	-0.47056			-9.5026	0.17871	0.00994	0.13257	4.60573	-1.61295		-9.4918	-0.00114	-0.01102	-0.01159	-0.00467	0.05701		-9.4918	0.36697	0.00534	-0.46976	0.3974	-0.000188643
-21.9281	0.156	0.00931	0.13323		-9.4914	-0.00196	-0.0004346	0.00086522		-9.4914	0.000528125	-0.19131	-0.47056			-9.5022	0.15715	0.01988	0.14037	3.59774	-1.5256		-9.4914	-0.00117	-0.00987	-0.01039	-0.00557	0.05213		-9.4914	0.37261	0.00538	-0.46981	0.40596	-0.000125762
-21.9272	0.16034	0.01241	0.13693		-9.491	-0.00159	-0.000424	0.00086522		-9.491	0.000528125	-0.19133	-0.4706			-9.5018	0.13558	0.0265	0.14427	2.69055	-1.44408		-9.491	-0.00123	-0.00882	-0.00926	-0.00634	0.04717		-9.491	0.37802	0.00542	-0.46992	0.41407	0
-21.9263	0.16902	0.01396	0.14433		-9.4906	-0.00136	-0.0004134	0.00086522		-9.4906	0.000528125	-0.19135	-0.47066			-9.5014	0.12017	0.02982	0.15207	1.88416	-1.36839		-9.4906	-0.00129	-0.00778	-0.00818	-0.00691	0.04232		-9.4906	0.38332	0.00542	-0.46997	0.42173	6.28811e-05
-21.9254	0.17768	0.01396	0.15173		-9.4902	-0.00127	-0.0004028	0.00086522		-9.4902	0.000528125	-0.19139	-0.47075			-9.501	0.10477	0.02982	0.15987	1.17082	-1.29269		-9.4902	-0.00134	-0.00678	-0.00712	-0.00734	0.03755		-9.4902	0.38839	0.00546	-0.47002	0.42899	0.000188643
-21.9245	0.18635	0.01396	0.15913		-9.4898	-0.00135	-0.0003922	0.00086522		-9.4898	0.000528125	-0.19144	-0.47086			-9.5006	0.09552	0.02982	0.16766	0.55827	-1.22864		-9.4898	-0.00135	-0.00578	-0.00609	-0.00787	0.0329		-9.4898	0.39331	0.00546	-0.47007	0.43575	0.000314405
-21.9235	0.19501	0.01241	0.16653		-9.4894	-0.00157	-0.0003816	0.00086522		-9.4894	0.000528125	-0.19149	-0.47099			-9.5002	0.08936	0.0265	0.17546	0.03877	-1.16458		-9.4894	-0.00134	-0.00483	-0.00508	-0.00847	0.02831		-9.4894	0.39799	0.0055	-0.47018	0.44204	0.000377287
-21.9226	0.20368	0.01086	0.17393		-9.489	-0.00197	-0.000371	0.00086522		-9.489	0.000528125	-0.19155	-0.47114			-9.4998	0.08319	0.02319	0.18326	-0.38769	-1.10053		-9.489	-0.00131	-0.00356	-0.00418	-0.00918	0.02379		-9.489	0.40249	0.0055	-0.47023	0.44783	0.000503049
-21.9217	0.21235	0.00776	0.18134		-9.4886	-0.00254	-0.0003604	0.00086522		-9.4886	0.000528125	-0.19161	-0.47129			-9.4994	0.08319	0.01657	0.19106	-0.74436	-1.0423		-9.4886	-0.00129	-0.00295	-0.00343	-0.00976	0.01952		-9.4886	0.4068	0.00554	-0.47023	0.45316	0.00056593
-21.9208	0.22534	0.00465	0.19243		-9.4882	-0.00326	-0.0003498	0.00085217		-9.4882	0.000528125	-0.19168	-0.47144			-9.499	0.08319	0.00994	0.20275	-1.0235	-0.9899		-9.4882	-0.00131	-0.0024	-0.00282	-0.01018	0.01549		-9.4882	0.41091	0.00554	-0.47028	0.45799	0.000691692
-21.9199	0.23401	0	0.19983		-9.4878	-0.00415	-0.0003286	0.00085217		-9.4878	0.000528125	-0.19171	-0.47155			-9.4986	0.08936	0	0.21055	-1.24836	-0.93749		-9.4878	-0.00137	-0.00195	-0.00227	-0.01049	0.0116		-9.4878	0.4148	0.00554	-0.47034	0.46235	0.000817454
-21.9189	0.24267	-0.0062	0.20724		-9.4874	-0.00522	-0.0003286	0.00084348		-9.4874	0.000528125	-0.19174	-0.47161			-9.4982	0.09244	-0.01325	0.21835	-1.42669	-0.88508		-9.4874	-0.00145	-0.00149	-0.00174	-0.01083	0.00799		-9.4874	0.4185	0.00554	-0.47039	0.46621	0.000943216
-21.918	0.25135	-0.01241	0.21463		-9.487	-0.00645	-0.000318	0.00083478		-9.487	0.000528125	-0.19175	-0.47164			-9.4978	0.10169	-0.0265	0.22614	-1.57401	-0.8385		-9.487	-0.00149	-0.00101	-0.00118	-0.0112	0.0046		-9.487	0.42196	0.00554	-0.47039	0.46961	0.00101
-21.9171	0.26435	-0.01861	0.22574		-9.4866	-0.00785	-0.0003074	0.00083478		-9.4866	0.000528125	-0.19175	-0.47164			-9.4974	0.10785	-0.03975	0.23785	-1.66706	-0.79192		-9.4866	-0.00149	-0.000578755	-0.000675439	-0.0116	0.00143		-9.4866	0.42524	0.00554	-0.47044	0.47262	0.00113
-21.9161	0.27302	-0.02481	0.23315		-9.4862	-0.0094	-0.0002968	0.00082609		-9.4862	0.000528125	-0.19173	-0.47156			-9.497	0.12017	-0.053	0.24565	-1.72909	-0.75116		-9.4862	-0.00146	-0.000186028	-0.000217106	-0.01196	-0.00141		-9.4862	0.42829	0.00554	-0.47044	0.47512	0.00126
-21.9152	0.28168	-0.03257	0.24054		-9.4858	-0.0111	-0.0002862	0.00081304		-9.4858	0.00056875	-0.19169	-0.47149			-9.4966	0.12942	-0.06957	0.25344	-1.7601	-0.7104		-9.4858	-0.00141	0.000103349	0.000120614	-0.0122	-0.004		-9.4858	0.43115	0.00554	-0.47044	0.47733	0.00138
-21.9143	0.29035	-0.04032	0.24794		-9.4854	-0.01293	-0.0002862	0.00080435		-9.4854	0.00056875	-0.19164	-0.47135			-9.4962	0.13867	-0.08613	0.26124	-1.73684	-0.66964		-9.4854	-0.00138	0.000289378	0.000337719	-0.01236	-0.00631		-9.4854	0.43381	0.00554	-0.47044	0.47909	0.00145
-21.9134	0.30334	-0.04807	0.25904		-9.485	-0.01491	-0.0002756	0.00078696		-9.485	0.00056875	-0.19158	-0.4712			-9.4958	0.15098	-0.10269	0.27293	-1.67481	-0.6347		-9.485	-0.00141	0.000413396	0.000482457	-0.01242	-0.0083		-9.485	0.43626	0.00554	-0.47044	0.48051	0.00157
-21.9125	0.31201	-0.05428	0.26644		-9.4846	-0.017	-0.0002756	0.00077826		-9.4846	0.00056875	-0.1915	-0.47101			-9.4954	0.16023	-0.11594	0.28073	-1.57401	-0.59976		-9.4846	-0.00146	0.000556907	0.000627192	-0.01257	-0.01001		-9.4846	0.43854	0.00554	-0.47044	0.48164	0.0017
-21.9115	0.32068	-0.06203	0.27384		-9.4842	-0.01921	-0.0002756	0.00076522		-9.4842	0.00056875	-0.19138	-0.47071			-9.495	0.16948	-0.1325	0.28853	-1.43445	-0.56482		-9.4842	-0.00151	0.000706844	0.000796054	-0.01279	-0.01139		-9.4842	0.44064	0.0055	-0.47044	0.48243	0.00176
-21.9106	0.32502	-0.06823	0.27755		-9.4838	-0.0215	-0.0002756	0.00074783		-9.4838	0.00056875	-0.1912	-0.47028			-9.4946	0.1818	-0.14575	0.29243	-1.24836	-0.53571		-9.4838	-0.00154	0.0008782	0.000989036	-0.01303	-0.01249		-9.4838	0.44251	0.0055	-0.47044	0.483	0.00189
-21.9097	0.33368	-0.07443	0.28495		-9.4834	-0.0239	-0.0002756	0.00073913		-9.4834	0.000609375	-0.19094	-0.46964			-9.4942	0.19104	-0.159	0.30023	-1.039	-0.50659		-9.4834	-0.00154	0.00103	0.00116	-0.01307	-0.01337		-9.4834	0.44426	0.0055	-0.47044	0.48334	0.00201
-21.9088	0.34236	-0.07909	0.29235		-9.483	-0.02635	-0.0002756	0.00071739		-9.483	0.000609375	-0.19055	-0.46868			-9.4938	0.20029	-0.16894	0.30803	-0.78313	-0.4833		-9.483	-0.00149	0.00107	0.00121	-0.01297	-0.01392		-9.483	0.44578	0.00546	-0.47044	0.48346	0.00208
-21.9078	0.34668	-0.08374	0.29604		-9.4826	-0.02886	-0.0002862	0.0007087		-9.4826	0.000609375	-0.18999	-0.4673			-9.4934	0.20644	-0.17888	0.31192	-0.50399	-0.46001		-9.4826	-0.00145	0.00103	0.00116	-0.01285	-0.01417		-9.4826	0.44719	0.00546	-0.47044	0.4834	0.0022
-21.9069	0.35102	-0.08684	0.29976		-9.4822	-0.0314	-0.0002862	0.00068696		-9.4822	0.000609375	-0.18921	-0.46539			-9.493	0.21569	-0.1855	0.31583	-0.20935	-0.43672		-9.4822	-0.00141	0.000942458	0.00106	-0.01285	-0.01417		-9.4822	0.44841	0.00542	-0.47044	0.48317	0.00226
-21.906	0.35535	-0.08994	0.30345		-9.4818	-0.03395	-0.0002968	0.00067826		-9.4818	0.000609375	-0.18816	-0.46281			-9.4926	0.22186	-0.19213	0.31972	0.10855	-0.41343		-9.4818	-0.00143	0.00085678	0.000964912	-0.01291	-0.0139		-9.4818	0.44952	0.00542	-0.47039	0.48289	0.00239
-21.9051	0.35535	-0.09149	0.30345		-9.4814	-0.03648	-0.0003074	0.00066087		-9.4814	0.00065	-0.18683	-0.45953			-9.4922	0.22494	-0.19544	0.31972	0.43421	-0.39596		-9.4814	-0.00146	0.000835361	0.00094079	-0.01288	-0.0134		-9.4814	0.45047	0.00538	-0.47039	0.48249	0.00245
-21.9042	0.35969	-0.09304	0.30716		-9.481	-0.039	-0.000318	0.00065217		-9.481	0.00065	-0.18516	-0.45543			-9.4918	0.22802	-0.19875	0.32363	0.76762	-0.37267		-9.481	-0.00151	0.000835361	0.00094079	-0.01276	-0.01262		-9.481	0.45127	0.00538	-0.47039	0.48204	0.00258
-21.9032	0.35969	-0.0946	0.30716		-9.4806	-0.04147	-0.0003286	0.00063043		-9.4806	0.00065	-0.18313	-0.45043			-9.4914	0.23111	-0.20207	0.32363	1.10103	-0.36102		-9.4806	-0.00155	0.00085678	0.000964912	-0.01251	-0.01172		-9.4806	0.45196	0.00534	-0.47039	0.48153	0.00264
-21.9023	0.35535	-0.09304	0.30345		-9.4802	-0.04388	-0.0003498	0.00061304		-9.4802	0.000690625	-0.18074	-0.44456			-9.491	0.23111	-0.19875	0.31972	1.41894	-0.34355		-9.4802	-0.00154	0.000813941	0.000916667	-0.01229	-0.01064		-9.4802	0.45253	0.00534	-0.47039	0.48107	0.0027
-21.9014	0.35535	-0.09149	0.30345		-9.4798	-0.04621	-0.000371	0.0005913		-9.4798	0.000690625	-0.17803	-0.43786			-9.4906	0.22802	-0.19544	0.31972	1.72133	-0.33191		-9.4798	-0.00149	0.000706844	0.000796054	-0.01211	-0.00941		-9.4798	0.45298	0.0053	-0.47034	0.48062	0.00283
-21.9005	0.35102	-0.08994	0.29976		-9.4794	-0.04844	-0.0003816	0.00058261		-9.4794	0.000690625	-0.17498	-0.43038			-9.4902	0.22494	-0.19213	0.31583	2.00047	-0.32026		-9.4794	-0.00145	0.000535488	0.00060307	-0.01196	-0.0081		-9.4794	0.45333	0.00526	-0.47034	0.48022	0.00289
-21.8995	0.34668	-0.08684	0.29604		-9.479	-0.05057	-0.0004028	0.00056087		-9.479	0.00073125	-0.17164	-0.42218			-9.4898	0.21877	-0.1855	0.31192	2.25634	-0.30861		-9.479	-0.0014	0.000364132	0.000410088	-0.01179	-0.0067		-9.479	0.45359	0.00522	-0.47034	0.47988	0.00296
-21.8986	0.34236	-0.08374	0.29235		-9.4786	-0.05257	-0.000424	0.00054348		-9.4786	0.00073125	-0.16808	-0.41341			-9.4894	0.21261	-0.17888	0.30803	2.4812	-0.29697		-9.4786	-0.00138	0.000257034	0.000289473	-0.01157	-0.00518		-9.4786	0.45378	0.00517	-0.47034	0.47966	0.00302
-21.8977	0.33368	-0.07909	0.28495		-9.4782	-0.05444	-0.00044348	0.00053478		-9.4782	0.00073125	-0.16434	-0.4042			-9.489	0.20644	-0.16894	0.30023	2.66729	-0.29115		-9.4782	-0.00143	0.000235615	0.000265351	-0.01132	-0.00361		-9.4782	0.4539	0.00517	-0.47034	0.47948	0.00308
-21.8968	0.32502	-0.07443	0.27755		-9.4778	-0.05616	-0.00047826	0.00051304		-9.4778	0.000771875	-0.16045	-0.39465			-9.4886	0.19413	-0.159	0.29243	2.81461	-0.28532		-9.4778	-0.00148	0.000214195	0.000241229	-0.01101	-0.00195		-9.4778	0.4539	0.00513	-0.47034	0.47948	0.00314
-21.8958	0.31636	-0.06823	0.27015		-9.4774	-0.05771	-0.0005087	0.00049565		-9.4774	0.000771875	-0.15649	-0.3849			-9.4882	0.18488	-0.14575	0.28464	2.92317	-0.2795		-9.4774	-0.00149	0.000192776	0.000217106	-0.01074	-0.00027569		-9.4774	0.45386	0.00509	-0.47034	0.4796	0.00321
-21.8949	0.30768	-0.06203	0.26275		-9.477	-0.05909	-0.00053043	0.00048696		-9.477	0.0008125	-0.15248	-0.37505			-9.4878	0.17256	-0.1325	0.27684	2.99295	-0.27368		-9.477	-0.00148	8.5678e-05	9.64912e-05	-0.01049	0.00141		-9.477	0.45374	0.00505	-0.47034	0.47988	0.00327
-21.894	0.29902	-0.05738	0.25535		-9.4766	-0.06029	-0.00056087	0.00047391		-9.4766	0.0008125	-0.14846	-0.36518			-9.4874	0.15715	-0.12257	0.26904	3.01621	-0.26785		-9.4766	-0.00143	-8.5678e-05	-9.64912e-05	-0.01034	0.00307		-9.4766	0.45359	0.00501	-0.47034	0.48028	0.00333
-21.8931	0.29035	-0.05118	0.24794		-9.4762	-0.06131	-0.00058261	0.00045652		-9.4762	0.0008125	-0.14448	-0.35536			-9.487	0.14175	-0.10932	0.26124	3.01621	-0.26203		-9.4762	-0.00135	-0.000257034	-0.000289473	-0.01012	0.00466		-9.4762	0.4534	0.00497	-0.47034	0.48085	0.0034
-21.8922	0.27735	-0.04497	0.23684		-9.4758	-0.06214	-0.00061304	0.00044783		-9.4758	0.000853125	-0.14054	-0.34566			-9.4866	0.12633	-0.09607	0.24954	2.97744	-0.26203		-9.4758	-0.00131	-0.000385551	-0.00043421	-0.00983	0.00618		-9.4758	0.45317	0.00493	-0.47034	0.48159	0.0034
-21.8912	0.26867	-0.03877	0.22944		-9.4754	-0.06277	-0.00064783	0.00042699		-9.4754	0.000853125	-0.13663	-0.33604			-9.4862	0.10785	-0.08282	0.24174	2.90766	-0.25621		-9.4754	-0.00129	-0.000406971	-0.000458333	-0.00946	0.00759		-9.4754	0.45287	0.00485	-0.47034	0.48243	0.00346
-21.8903	0.26001	-0.03257	0.22203		-9.475	-0.0632	-0.00067826	0.00041729		-9.475	0.000853125	-0.13275	-0.32653			-9.4858	0.08936	-0.06957	0.23394	2.81461	-0.25621		-9.475	-0.00131	-0.000385551	-0.00043421	-0.00912	0.00891		-9.475	0.45256	0.00481	-0.47034	0.48346	0.00352
-21.8894	0.24701	-0.02637	0.21094		-9.4746	-0.06343	-0.0007	0.00039788		-9.4746	0.000853125	-0.12894	-0.31713			-9.4854	0.06779	-0.05632	0.22225	2.69831	-0.25039		-9.4746	-0.00134	-0.000364132	-0.000410088	-0.0089	0.01011		-9.4746	0.45222	0.00477	-0.47034	0.48459	0.00352
-21.8885	0.23835	-0.02171	0.20354		-9.4742	-0.06346	-0.00073043	0.00038817		-9.4742	0.00089375	-0.12515	-0.30784			-9.485	0.04931	-0.04638	0.21445	2.55874	-0.25039		-9.4742	-0.00137	-0.00042839	-0.000482457	-0.00878	0.0112		-9.4742	0.45188	0.00473	-0.47034	0.4859	0.00358
-21.8875	0.22969	-0.01551	0.19613		-9.4738	-0.06329	-0.00075217	0.00037847		-9.4738	0.00089375	-0.12141	-0.29865			-9.4846	0.02773	-0.03313	0.20665	2.41142	-0.25039		-9.4738	-0.00134	-0.000556907	-0.000627192	-0.00856	0.01213		-9.4738	0.45149	0.00469	-0.47039	0.48726	0.00358
-21.8866	0.21667	-0.01086	0.18503		-9.4734	-0.06292	-0.00078261	0.00036877		-9.4734	0.00089375	-0.11773	-0.28956			-9.4842	0.00925	-0.02319	0.19495	2.24859	-0.25039		-9.4734	-0.00127	-0.000685424	-0.00077193	-0.00825	0.01291		-9.4734	0.45112	0.00465	-0.47039	0.48868	0.00365
-21.8857	0.20801	-0.00776	0.17762		-9.473	-0.06237	-0.00081739	0.00034936		-9.473	0.00089375	-0.11409	-0.28061			-9.4838	-0.01233	-0.01657	0.18715	2.07801	-0.25039		-9.473	-0.0012	-0.000771102	-0.000868421	-0.0079	0.01351		-9.473	0.4507	0.00461	-0.47044	0.49021	0.00365
-21.8848	0.19934	-0.0031	0.17023		-9.4726	-0.06163	-0.00083913	0.00033965		-9.4726	0.00089375	-0.1105	-0.27179			-9.4834	-0.03081	-0.00663	0.17936	1.91518	-0.25039		-9.4726	-0.00112	-0.000792522	-0.000892543	-0.00753	0.01392		-9.4726	0.45031	0.00457	-0.47044	0.4918	0.00371
-21.8838	0.19501	0	0.16653		-9.4722	-0.06071	-0.00085652	0.00032995		-9.4722	0.000934375	-0.107	-0.26318			-9.483	-0.04931	0	0.17546	1.7446	-0.24456		-9.4722	-0.00107	-0.000749683	-0.000844299	-0.00728	0.01407		-9.4722	0.44989	0.00453	-0.47049	0.49339	0.00371
-21.8829	0.18635	0.0031	0.15913		-9.4718	-0.05964	-0.00087826	0.00031054		-9.4718	0.000934375	-0.10359	-0.25479			-9.4826	-0.06779	0.00663	0.16766	1.58177	-0.24456		-9.4718	-0.00107	-0.000706844	-0.000796054	-0.00716	0.01401		-9.4718	0.44948	0.00449	-0.47049	0.49497	0.00377
-21.882	0.182	0.00465	0.15543		-9.4714	-0.05841	-0.0009	0.00030083		-9.4714	0.000934375	-0.10028	-0.24665			-9.4822	-0.08319	0.00994	0.16376	1.42669	-0.24456		-9.4714	-0.00109	-0.000706844	-0.000796054	-0.007	0.01368		-9.4714	0.44906	0.00449	-0.47055	0.4965	0.00377
-21.8811	0.17768	0.00465	0.15173		-9.471	-0.05704	-0.00092174	0.00028143		-9.471	0.000934375	-0.09709	-0.23881			-9.4818	-0.0986	0.00994	0.15987	1.28712	-0.24456		-9.471	-0.0011	-0.000771102	-0.000868421	-0.00673	0.01312		-9.471	0.44868	0.00445	-0.47055	0.49804	0.00377
-21.8802	0.17334	0.00465	0.14802		-9.4706	-0.05553	-0.00094348	0.00027172		-9.4706	0.000934375	-0.09405	-0.23133			-9.4814	-0.11094	0.00994	0.15596	1.15531	-0.24456		-9.4706	-0.00106	-0.0008782	-0.000989036	-0.00631	0.01235		-9.4706	0.44826	0.00441	-0.4706	0.49951	0.00384
-21.8792	0.17334	0.00465	0.14802		-9.4702	-0.05391	-0.00095217	0.00025231		-9.4702	0.000934375	-0.09113	-0.22413			-9.481	-0.12325	0.00994	0.15596	1.03125	-0.23874		-9.4702	-0.000979568	-0.000963878	-0.00109	-0.00597	0.01136		-9.4702	0.44787	0.00437	-0.47065	0.50087	0.00384
-21.8783	0.17334	0.0031	0.14802		-9.4698	-0.05218	-0.00096522	0.00024261		-9.4698	0.000934375	-0.08831	-0.21721			-9.4806	-0.1325	0.00663	0.15596	0.9227	-0.23874		-9.4698	-0.000870727	-0.00101	-0.00113	-0.00572	0.01014		-9.4698	0.44746	0.00437	-0.4707	0.50212	0.00384
-21.8774	0.17334	0.00155	0.14802		-9.4694	-0.05037	-0.00098696	0.0002232		-9.4694	0.000975	-0.08559	-0.21051			-9.4802	-0.14175	0.00332	0.15596	0.82965	-0.23874		-9.4694	-0.000777435	-0.000963878	-0.00109	-0.00563	0.00875		-9.4694	0.44708	0.00433	-0.4707	0.50326	0.00384
-21.8765	0.17768	-0.00155	0.15173		-9.469	-0.04847	-0.00098696	0.0002135		-9.469	0.000975	-0.08294	-0.20401			-9.4798	-0.1479	-0.00332	0.15987	0.74436	-0.23292		-9.469	-0.000699691	-0.000899619	-0.00101	-0.00551	0.00708		-9.469	0.44669	0.00433	-0.47076	0.50422	0.0039
-21.8755	0.182	-0.0062	0.15543		-9.4686	-0.04652	-0.00099565	0.00019409		-9.4686	0.000975	-0.08033	-0.19758			-9.4794	-0.15098	-0.01325	0.16376	0.66682	-0.23292		-9.4686	-0.000668594	-0.00085678	-0.000964912	-0.00529	0.00515		-9.4686	0.44635	0.00433	-0.47081	0.50501	0.0039
-21.8746	0.18635	-0.00931	0.15913		-9.4682	-0.04452	-0.00099565	0.00017468		-9.4682	0.000975	-0.0777	-0.19111			-9.479	-0.15407	-0.01988	0.16766	0.59704	-0.23292		-9.4682	-0.000653045	-0.0008782	-0.000989036	-0.00495	0.00298		-9.4682	0.44601	0.00433	-0.47086	0.50564	0.0039
-21.8737	0.19068	-0.01396	0.16283		-9.4678	-0.04247	-0.00101	0.00015527		-9.4678	0.000975	-0.07501	-0.18453			-9.4786	-0.15407	-0.02982	0.17156	0.54276	-0.22709		-9.4678	-0.000653045	-0.000985297	-0.00111	-0.00461	0.00055138		-9.4678	0.44566	0.00433	-0.47091	0.50603	0.0039
-21.8728	0.19934	-0.02016	0.17023		-9.4674	-0.04041	-0.00101	0.00013586		-9.4674	0.000975	-0.07226	-0.17774			-9.4782	-0.15407	-0.04307	0.17936	0.48849	-0.22709		-9.4674	-0.000606399	-0.00107	-0.00121	-0.00438	-0.00209		-9.4674	0.44532	0.00433	-0.47097	0.50621	0.0039
-21.8718	0.20801	-0.02637	0.17762		-9.467	-0.03833	-0.00099565	0.00011645		-9.467	0.000975	-0.06938	-0.17065			-9.4778	-0.15098	-0.05632	0.18715	0.44196	-0.22127		-9.467	-0.000528656	-0.00111	-0.00125	-0.00429	-0.00488		-9.467	0.44498	0.00433	-0.47102	0.50615	0.0039
-21.8709	0.21667	-0.03257	0.18503		-9.4666	-0.03627	-0.00099565	9.704e-05		-9.4666	0.000975	-0.06636	-0.16324			-9.4774	-0.14482	-0.06957	0.19495	0.4032	-0.21545		-9.4666	-0.000419815	-0.00109	-0.00123	-0.00423	-0.00786		-9.4666	0.44467	0.00437	-0.47107	0.50581	0.0039
-21.87	0.22969	-0.03722	0.19613		-9.4662	-0.03419	-0.00098696	7.763e-05		-9.4662	0.00102	-0.06321	-0.15548			-9.477	-0.13867	-0.0795	0.20665	0.35667	-0.21545		-9.4662	-0.000295425	-0.00101	-0.00113	-0.00407	-0.01103		-9.4662	0.44437	0.00437	-0.47112	0.50519	0.0039
-21.8691	0.23835	-0.04342	0.20354		-9.4658	-0.03215	-0.00097391	5.823e-05		-9.4658	0.00102	-0.05991	-0.14738			-9.4766	-0.1325	-0.09275	0.21445	0.3179	-0.20963		-9.4658	-0.000202257	-0.000942458	-0.00106	-0.00376	-0.01434		-9.4658	0.4441	0.00441	-0.47118	0.50433	0.0039
-21.8681	0.25135	-0.04962	0.21463		-9.4654	-0.03011	-0.00096522	3.882e-05		-9.4654	0.00102	-0.05653	-0.13903			-9.4762	-0.12325	-0.106	0.22614	0.28689	-0.2038		-9.4654	-0.000155487	-0.000942458	-0.00106	-0.00346	-0.01781		-9.4654	0.44383	0.00445	-0.47128	0.50314	0.0039
-21.8672	0.26435	-0.05583	0.22574		-9.465	-0.02813	-0.00095217	1.941e-05		-9.465	0.00102	-0.05305	-0.13049			-9.4758	-0.114	-0.11925	0.23785	0.24812	-0.2038		-9.465	-0.000155487	-0.00103	-0.00116	-0.00321	-0.02144		-9.465	0.44357	0.00449	-0.47133	0.50167	0.0039
-21.8663	0.27302	-0.06048	0.23315		-9.4646	-0.02619	-0.00094348	-9.7e-06		-9.4646	0.00102	-0.04955	-0.12188			-9.4754	-0.10477	-0.12919	0.24565	0.21711	-0.19798		-9.4646	-0.000140063	-0.00114	-0.00128	-0.00315	-0.02528		-9.4646	0.4433	0.00453	-0.47139	0.49997	0.0039
-21.8654	0.28601	-0.06513	0.24424		-9.4642	-0.02431	-0.00092174	-2.919e-05		-9.4642	0.00106	-0.04609	-0.11338			-9.475	-0.09552	-0.13913	0.25734	0.17834	-0.19798		-9.4642	-0.000108965	-0.00118	-0.00133	-0.00309	-0.02924		-9.4642	0.44307	0.00457	-0.47144	0.49792	0.0039
-21.8645	0.29468	-0.06978	0.25164		-9.4638	-0.02249	-0.0009	-4.86e-05		-9.4638	0.00106	-0.04273	-0.10509			-9.4746	-0.08627	-0.14907	0.26513	0.14732	-0.19216		-9.4638	-3.10974e-05	-0.00116	-0.0013	-0.00293	-0.03327		-9.4638	0.44284	0.00461	-0.47154	0.4956	0.00384
-21.8635	0.30334	-0.07288	0.25904		-9.4634	-0.02073	-0.00087826	-6.801e-05		-9.4634	0.00106	-0.0395	-0.09716			-9.4742	-0.08012	-0.15569	0.27293	0.10855	-0.19216		-9.4634	7.78679e-05	-0.00109	-0.00123	-0.00264	-0.03736		-9.4634	0.44261	0.00465	-0.4716	0.49305	0.00384
-21.8626	0.30768	-0.07599	0.26275		-9.463	-0.01905	-0.00085652	-8.742e-05		-9.463	0.0011	-0.03648	-0.08971			-9.4738	-0.07087	-0.16232	0.27684	0.06978	-0.19216		-9.463	0.000186584	-0.00101	-0.00113	-0.00239	-0.04143		-9.463	0.44239	0.00473	-0.47165	0.49015	0.00384
-21.8617	0.31201	-0.07909	0.26644		-9.4626	-0.01746	-0.00083913	-0.00010683		-9.4626	0.0011	-0.03369	-0.08286			-9.4734	-0.06092	-0.16894	0.28073	0.03102	-0.19216		-9.4626	0.000264328	-0.000985297	-0.00111	-0.00227	-0.04555		-9.4626	0.4422	0.00477	-0.47175	0.48703	0.00384
-21.8608	0.31636	-0.07909	0.27015		-9.4622	-0.01593	-0.00081739	-0.00012623		-9.4622	0.00114	-0.03119	-0.0767			-9.473	-0.05538	-0.16894	0.28464	-0.01551	-0.19216		-9.4622	0.000295425	-0.00103	-0.00116	-0.00224	-0.04968		-9.4622	0.442	0.00485	-0.47181	0.48363	0.00384
-21.8599	0.31636	-0.08064	0.27015		-9.4618	-0.01451	-0.00079565	-0.00014564		-9.4618	0.00114	-0.02896	-0.07123			-9.4726	-0.05538	-0.17225	0.28464	-0.06203	-0.19216		-9.4618	0.000295425	-0.00111	-0.00125	-0.00218	-0.05381		-9.4618	0.44181	0.00493	-0.47186	0.48	0.00377
-21.8589	0.31636	-0.07909	0.27015		-9.4614	-0.01315	-0.00077391	-0.00016497		-9.4614	0.00114	-0.02704	-0.06651			-9.4722	-0.05538	-0.16894	0.28464	-0.11631	-0.19216		-9.4614	0.000279876	-0.00118	-0.00133	-0.00199	-0.05795		-9.4614	0.44166	0.00497	-0.47191	0.47619	0.00377
-21.858	0.31636	-0.07754	0.27015		-9.461	-0.01188	-0.00074348	-0.00018438		-9.461	0.00118	-0.02541	-0.06251			-9.4718	-0.05815	-0.16563	0.28464	-0.17834	-0.19216		-9.461	0.000279876	-0.00118	-0.00133	-0.00177	-0.06214		-9.461	0.44151	0.00505	-0.47196	0.47211	0.00377
-21.8571	0.30768	-0.07443	0.26275		-9.4606	-0.0107	-0.00072174	-0.00020379		-9.4606	0.00118	-0.02408	-0.05923			-9.4714	-0.06369	-0.159	0.27684	-0.24037	-0.19798		-9.4606	0.000326523	-0.00111	-0.00125	-0.00162	-0.06636		-9.4606	0.44132	0.00513	-0.47207	0.46786	0.00371
-21.8561	0.30334	-0.07133	0.25904		-9.4602	-0.0096	-0.00068696	-0.0002135		-9.4602	0.00122	-0.02299	-0.05655			-9.471	-0.06923	-0.15238	0.27293	-0.3179	-0.19798		-9.4602	0.000404266	-0.00103	-0.00116	-0.00156	-0.07049		-9.4602	0.4412	0.00522	-0.47212	0.46343	0.00371
-21.8552	0.29468	-0.06823	0.25164		-9.4598	-0.00858	-0.00066957	-0.0002329		-9.4598	0.00122	-0.02213	-0.05443			-9.4706	-0.0803	-0.14575	0.26513	-0.4032	-0.2038		-9.4598	0.000482009	-0.000985297	-0.00111	-0.00156	-0.07452		-9.4598	0.44105	0.0053	-0.47217	0.45889	0.00365
-21.8543	0.28168	-0.06358	0.24054		-9.4594	-0.00764	-0.00063478	-0.00024261		-9.4594	0.00122	-0.02146	-0.05279			-9.4702	-0.09415	-0.13582	0.25344	-0.50399	-0.2038		-9.4594	0.000528656	-0.000985297	-0.00111	-0.00153	-0.0784		-9.4594	0.4409	0.00534	-0.47223	0.45413	0.00365
-21.8534	0.26867	-0.05738	0.22944		-9.459	-0.00678	-0.00061304	-0.00025231		-9.459	0.00126	-0.02095	-0.05155			-9.4698	-0.11076	-0.12257	0.24174	-0.6203	-0.20963		-9.459	0.000528656	-0.00105	-0.00118	-0.00144	-0.0821		-9.459	0.44078	0.00542	-0.47228	0.4493	0.00365
-21.8525	0.25135	-0.05118	0.21463		-9.4586	-0.00599	-0.00058261	-0.00026202		-9.4586	0.00126	-0.0206	-0.05066			-9.4694	-0.13291	-0.10932	0.22614	-0.75211	-0.21545		-9.4586	0.000482009	-0.00114	-0.00128	-0.00125	-0.08563		-9.4586	0.44067	0.0055	-0.47233	0.44443	0.00358
-21.8515	0.23835	-0.04652	0.20354		-9.4582	-0.00528	-0.00056087	-0.00027172		-9.4582	0.00126	-0.02035	-0.05006			-9.469	-0.15508	-0.09938	0.21445	-0.91494	-0.22709		-9.4582	0.000419815	-0.00116	-0.0013	-0.0011	-0.08899		-9.4582	0.44055	0.00558	-0.47238	0.43943	0.00358
-21.8506	0.22101	-0.04032	0.18874		-9.4578	-0.00463	-0.00053043	-0.00027172		-9.4578	0.0013	-0.0202	-0.04968			-9.4686	-0.18277	-0.08613	0.19886	-1.10103	-0.23292		-9.4578	0.000373169	-0.00111	-0.00125	-0.00104	-0.09222		-9.4578	0.44044	0.00566	-0.47244	0.43438	0.00358
-21.8497	0.20368	-0.03412	0.17393		-9.4574	-0.00405	-0.0005087	-0.00028143		-9.4574	0.0013	-0.0201	-0.04944			-9.4682	-0.21046	-0.07288	0.18326	-1.32589	-0.23874		-9.4574	0.00035762	-0.00101	-0.00113	-0.0011	-0.0953		-9.4574	0.44033	0.0057	-0.47249	0.42934	0.00352
-21.8488	0.18635	-0.02637	0.15913		-9.457	-0.00353	-0.00048696	-0.00028143		-9.457	0.0013	-0.02005	-0.04931			-9.4678	-0.24367	-0.05632	0.16766	-1.58952	-0.25039		-9.457	0.000388717	-0.000921039	-0.00104	-0.00116	-0.09825		-9.457	0.44025	0.00578	-0.47249	0.42423	0.00352
-21.8479	0.16902	-0.02016	0.14433		-9.4566	-0.00305	-0.00046522	-0.00028143		-9.4566	0.0013	-0.02003	-0.04925			-9.4674	-0.2769	-0.04307	0.15207	-1.89967	-0.25621		-9.4566	0.000435363	-0.000899619	-0.00101	-0.0011	-0.10102		-9.4566	0.44014	0.00582	-0.47254	0.41918	0.00352
-21.8469	0.156	-0.01396	0.13323		-9.4562	-0.00263	-0.00044348	-0.00027172		-9.4562	0.00134	-0.02003	-0.04925			-9.467	-0.31568	-0.02982	0.14037	-2.25634	-0.26785		-9.4562	0.000450912	-0.000942458	-0.00106	-0.000979002	-0.10356		-9.4562	0.44006	0.0059	-0.47259	0.41419	0.00346
-21.846	0.13867	-0.00776	0.11842		-9.4558	-0.00225	-0.000424	-0.00027172		-9.4558	0.00134	-0.02003	-0.04928			-9.4666	-0.35444	-0.01657	0.12477	-2.66729	-0.27368		-9.4558	0.000435363	-0.00101	-0.00113	-0.000826033	-0.10581		-9.4558	0.43998	0.00594	-0.47259	0.4092	0.00346
-21.8451	0.12568	-0.00155	0.10732		-9.4554	-0.00192	-0.0004028	-0.00026202		-9.4554	0.00134	-0.02003	-0.04928			-9.4662	-0.39875	-0.00332	0.11308	-3.14803	-0.28532		-9.4554	0.000342071	-0.00105	-0.00118	-0.00079544	-0.10776		-9.4554	0.4399	0.00598	-0.47265	0.40432	0.00346
-21.8441	0.11267	0.0031	0.09621		-9.455	-0.00162	-0.0003816	-0.00025231		-9.455	0.00134	-0.02003	-0.04928			-9.4658	-0.44305	0.00663	0.10137	-3.69079	-0.29697		-9.455	0.000248779	-0.00103	-0.00116	-0.000826033	-0.10945		-9.455	0.43983	0.00602	-0.47265	0.39944	0.00346
-21.8432	0.10401	0.00776	0.08882		-9.4546	-0.00137	-0.0003604	-0.00024261		-9.4546	0.0013	-0.02001	-0.04923			-9.4654	-0.4929	0.01657	0.09358	-4.30334	-0.30279		-9.4546	0.000155487	-0.000921039	-0.00104	-0.000948409	-0.11089		-9.4546	0.43979	0.0061	-0.4727	0.39473	0.00346
-21.8423	0.09533	0.01241	0.08141		-9.4542	-0.00113	-0.0003498	-0.0002329		-9.4542	0.0013	-0.01996	-0.0491			-9.465	-0.54828	0.0265	0.08578	-4.98567	-0.31444		-9.4542	0.00012439	-0.000835361	-0.00094079	-0.00101	-0.11206		-9.4542	0.43972	0.00614	-0.4727	0.39008	0.00346
-21.8414	0.09101	0.01706	0.07772		-9.4538	-0.00093478	-0.0003286	-0.0002135		-9.4538	0.0013	-0.01989	-0.0489			-9.4646	-0.60642	0.03644	0.08189	-5.74554	-0.32608		-9.4538	0.00012439	-0.000771102	-0.000868421	-0.000979002	-0.11307		-9.4538	0.43968	0.00614	-0.4727	0.3856	0.0034
-21.8405	0.08667	0.02016	0.07401		-9.4534	-0.00076087	-0.0003074	-0.00020379		-9.4534	0.0013	-0.01979	-0.04866			-9.4642	-0.67288	0.04307	0.07798	-6.56743	-0.33773		-9.4534	0.000140063	-0.000792522	-0.000892543	-0.000826033	-0.1138		-9.4534	0.4396	0.00619	-0.4727	0.38123	0.0034
-21.8395	0.08235	0.02171	0.07032		-9.453	-0.00061739	-0.0002968	-0.00018438		-9.453	0.00126	-0.01965	-0.04833			-9.4638	-0.75318	0.04638	0.07409	-7.46687	-0.34355		-9.453	0.00012439	-0.000835361	-0.00094079	-0.000734251	-0.11427		-9.453	0.43956	0.00623	-0.4727	0.37692	0.0034
-21.8386	0.08235	0.02326	0.07032		-9.4526	-0.00050435	-0.0002862	-0.00016497		-9.4526	0.00126	-0.01948	-0.04791			-9.4634	-0.85288	0.04969	0.07409	-8.42834	-0.3552		-9.4526	9.32922e-05	-0.0008782	-0.000989036	-0.000764845	-0.1145		-9.4526	0.43953	0.00623	-0.47275	0.37283	0.00346
-21.8377	0.08235	0.02481	0.07032		-9.4522	-0.0004007	-0.0002756	-0.00014564		-9.4522	0.00122	-0.01929	-0.04745			-9.463	-0.98025	0.053	0.07409	-9.45183	-0.36102		-9.4522	0	-0.00085678	-0.000964912	-0.00088722	-0.11441		-9.4522	0.43949	0.00623	-0.47275	0.3688	0.00346
-21.8368	0.08667	0.02481	0.07401		-9.4518	-0.00031851	-0.000265	-0.00012623		-9.4518	0.00118	-0.01906	-0.04689			-9.4626	-1.14362	0.053	0.07798	-10.5296	-0.37267		-9.4518	-0.00012439	-0.000792522	-0.000892543	-0.00101	-0.11403		-9.4518	0.43945	0.00627	-0.4727	0.36495	0.00346
-21.8359	0.09101	0.02481	0.07772		-9.4514	-0.00024659	-0.0002544	-9.704e-05		-9.4514	0.00114	-0.01881	-0.04626			-9.4622	-1.35408	0.053	0.08189	-11.6462	-0.37849		-9.4514	-0.000233355	-0.000685424	-0.00077193	-0.000979002	-0.1134		-9.4514	0.43945	0.00627	-0.4727	0.36126	0.00346
-21.8349	0.09968	0.02326	0.08512		-9.451	-0.00019522	-0.0002438	-7.763e-05		-9.451	0.0011	-0.01854	-0.0456			-9.4618	-1.6199	0.04969	0.08968	-12.8015	-0.38431		-9.451	-0.000279876	-0.000599746	-0.000675439	-0.000917815	-0.11254		-9.451	0.43941	0.00627	-0.4727	0.35768	0.00346
-21.834	0.10834	0.02171	0.09252		-9.4506	-0.00014384	-0.0002438	-5.823e-05		-9.4506	0.00106	-0.01825	-0.04489			-9.4614	-1.94389	0.04638	0.09748	-13.9723	-0.39014		-9.4506	-0.000295425	-0.000556907	-0.000627192	-0.000856627	-0.11146		-9.4506	0.43941	0.00623	-0.4727	0.35417	0.00352
-21.8331	0.11701	0.02016	0.09992		-9.4502	-9.255e-05	-0.0002438	-2.919e-05		-9.4502	0.00102	-0.01795	-0.04414			-9.461	-2.3371	0.04307	0.10528	-15.1587	-0.39596		-9.4502	-0.000279876	-0.000599746	-0.000675439	-0.000826033	-0.11014		-9.4502	0.43937	0.00623	-0.4727	0.35082	0.00352
-21.8321	0.12568	0.01706	0.10732		-9.4498	-6.165e-05	-0.0002332	-9.7e-06		-9.4498	0.000975	-0.01763	-0.04336			-9.4606	-2.80229	0.03644	0.11308	-16.3216	-0.39596		-9.4498	-0.000279876	-0.000642585	-0.000723686	-0.000917815	-0.10859		-9.4498	0.43937	0.00623	-0.4727	0.34759	0.00352
-21.8312	0.13867	0.01396	0.11842		-9.4494	-2.055e-05	-0.0002332	1.941e-05		-9.4494	0.000934375	-0.0173	-0.04255			-9.4602	-3.3478	0.02982	0.12477	-17.477	-0.40178		-9.4494	-0.000310974	-0.000664005	-0.000747805	-0.000979002	-0.1068		-9.4494	0.43937	0.00623	-0.47265	0.34447	0.00358
-21.8303	0.14734	0.01086	0.12582		-9.449	1.027e-05	-0.0002332	3.882e-05		-9.449	0.00089375	-0.01696	-0.04174			-9.4598	-3.9736	0.02319	0.13257	-18.578	-0.40178		-9.449	-0.000388717	-0.000621166	-0.000699561	-0.00101	-0.10488		-9.449	0.43933	0.00619	-0.47265	0.3414	0.00358
-21.8294	0.16034	0.0062	0.13693		-9.4486	4.11e-05	-0.0002332	6.801e-05		-9.4486	0.000853125	-0.01663	-0.0409			-9.4594	-4.6908	0.01325	0.14427	-19.6248	-0.40178		-9.4486	-0.000497558	-0.000514068	-0.000578948	-0.000979002	-0.10277		-9.4486	0.43933	0.00619	-0.47265	0.33845	0.00365
-21.8285	0.16902	0.00155	0.14433		-9.4482	7.2e-05	-0.0002438	8.742e-05		-9.4482	0.000771875	-0.0163	-0.04008			-9.459	-5.49382	0.00332	0.15207	-20.6018	-0.40178		-9.4482	-0.000606399	-0.000406971	-0.000458333	-0.000856627	-0.10055		-9.4482	0.43933	0.00614	-0.47259	0.3355	0.00371
-21.8275	0.182	-0.00465	0.15543		-9.4478	9.255e-05	-0.0002438	0.00010683		-9.4478	0.00073125	-0.01596	-0.03926			-9.4586	-6.391	-0.00994	0.16376	-21.4856	-0.40178		-9.4478	-0.000668594	-0.000342712	-0.000385964	-0.000856627	-0.09812		-9.4478	0.43933	0.0061	-0.47259	0.33267	0.00371
-21.8266	0.19068	-0.00931	0.16283		-9.4474	0.00012329	-0.0002438	0.00013586		-9.4474	0.00065	-0.01563	-0.03843			-9.4582	-7.37959	-0.01988	0.17156	-22.2688	-0.40178		-9.4474	-0.000668594	-0.000364132	-0.000410088	-0.000917815	-0.09558		-9.4474	0.43933	0.0061	-0.47259	0.32983	0.00377
-21.8257	0.19934	-0.01551	0.17023		-9.447	0.00014384	-0.0002544	0.00015527		-9.447	0.000609375	-0.0153	-0.03764			-9.4578	-8.45673	-0.03313	0.17936	-22.9278	-0.40178		-9.447	-0.000637496	-0.00042839	-0.000482457	-0.00107	-0.09289		-9.447	0.43937	0.00606	-0.47259	0.32699	0.00377
-21.8248	0.20801	-0.02171	0.17762		-9.4466	0.00016439	-0.000265	0.00017468		-9.4466	0.000528125	-0.01499	-0.03686			-9.4574	-9.61421	-0.04638	0.18715	-23.4707	-0.39596		-9.4466	-0.000606399	-0.000471229	-0.000530701	-0.00107	-0.09002		-9.4466	0.43937	0.00602	-0.47254	0.32416	0.00384
-21.8239	0.21667	-0.02791	0.18503		-9.4462	0.00018494	-0.0002756	0.00019409		-9.4462	0.0004875	-0.01468	-0.03609			-9.457	-10.8465	-0.05963	0.19495	-23.8816	-0.39014		-9.4462	-0.000621948	-0.00044981	-0.000506579	-0.000979002	-0.08698		-9.4462	0.43937	0.00598	-0.47254	0.32132	0.0039
-21.8229	0.22101	-0.03412	0.18874		-9.4458	0.00019522	-0.0002862	0.0002135		-9.4458	0.00040625	-0.01439	-0.03538			-9.4566	-12.1396	-0.07288	0.19886	-24.153	-0.39014		-9.4458	-0.000668594	-0.000364132	-0.000410088	-0.000856627	-0.08391		-9.4458	0.43937	0.00598	-0.47254	0.31843	0.0039
-21.822	0.22534	-0.03877	0.19243		-9.4454	0.00021576	-0.0002968	0.0002329		-9.4454	0.000365625	-0.0141	-0.03468			-9.4562	-13.4798	-0.08282	0.20275	-24.2771	-0.38431		-9.4454	-0.000746337	-0.000278454	-0.000313597	-0.000856627	-0.08086		-9.4454	0.43941	0.00594	-0.47254	0.31548	0.00396
-21.8211	0.22969	-0.04497	0.19613		-9.445	0.00022604	-0.0003074	0.00024261		-9.445	0.000284375	-0.01384	-0.03403			-9.4558	-14.8477	-0.09607	0.20665	-24.2693	-0.37267		-9.445	-0.000839629	-0.000214195	-0.000241229	-0.000979002	-0.07786		-9.445	0.43941	0.0059	-0.47254	0.31247	0.00402
-21.8202	0.23401	-0.05118	0.19983		-9.4446	0.00023631	-0.000318	0.00025231		-9.4446	0.00024375	-0.01358	-0.03339			-9.4554	-16.2239	-0.10932	0.21055	-24.1142	-0.36684		-9.4446	-0.000886275	-0.000235615	-0.000265351	-0.00113	-0.07482		-9.4446	0.43941	0.00586	-0.47254	0.30929	0.00402
-21.8192	0.23835	-0.05583	0.20354		-9.4442	0.00023631	-0.0003392	0.00027172		-9.4442	0.0001625	-0.01333	-0.03279			-9.455	-17.5891	-0.11925	0.21445	-23.8272	-0.36102		-9.4442	-0.000886275	-0.000299873	-0.000337719	-0.00113	-0.07171		-9.4442	0.43945	0.00586	-0.47254	0.30606	0.00409
-21.8183	0.23835	-0.06048	0.20354		-9.4438	0.00024659	-0.0003498	0.00028143		-9.4438	0.000121875	-0.0131	-0.03223			-9.4546	-18.9155	-0.12919	0.21445	-23.4087	-0.3552		-9.4438	-0.000839629	-0.000364132	-0.000410088	-0.000917815	-0.06851		-9.4438	0.43945	0.00582	-0.47254	0.30271	0.00415
-21.8174	0.23835	-0.06513	0.20354		-9.4434	0.00024659	-0.000371	0.00029113		-9.4434	4.0625e-05	-0.01289	-0.03169			-9.4542	-20.1893	-0.13913	0.21445	-22.8658	-0.34938		-9.4434	-0.000792983	-0.000385551	-0.00043421	-0.000734251	-0.06523		-9.4434	0.43948	0.00578	-0.47254	0.2992	0.00415
-21.8165	0.23835	-0.06978	0.20354		-9.443	0.00024659	-0.0003922	0.00030083		-9.443	-4.0625e-05	-0.01269	-0.03119			-9.4538	-21.3855	-0.14907	0.21445	-22.2146	-0.34355		-9.443	-0.000761886	-0.000342712	-0.000385964	-0.000611876	-0.06203		-9.443	0.43948	0.00578	-0.47254	0.29551	0.00421
-21.8155	0.23401	-0.07288	0.19983		-9.4426	0.00024659	-0.0004134	0.00030083		-9.4426	-8.125e-05	-0.01249	-0.03073			-9.4534	-22.4876	-0.15569	0.21055	-21.4702	-0.33773		-9.4426	-0.000777435	-0.000257034	-0.000289473	-0.000642471	-0.05891		-9.4426	0.43948	0.00574	-0.47254	0.29165	0.00421
-21.8146	0.22969	-0.07599	0.19613		-9.4422	0.00024659	-0.0004346	0.00031054		-9.4422	-0.0001625	-0.01231	-0.03028			-9.453	-23.479	-0.16232	0.20665	-20.6405	-0.32608		-9.4422	-0.000839629	-0.000192776	-0.000217106	-0.000703658	-0.05586		-9.4422	0.43952	0.0057	-0.47259	0.28762	0.00428
-21.8137	0.22534	-0.07909	0.19243		-9.4418	0.00024659	-0.00045652	0.00031054		-9.4418	-0.000203125	-0.01214	-0.02986			-9.4526	-24.3456	-0.16894	0.20275	-19.7411	-0.32026		-9.4418	-0.000917373	-0.000192776	-0.000217106	-0.000581282	-0.05293		-9.4418	0.43952	0.0057	-0.47259	0.28337	0.00434
-21.8128	0.22101	-0.08064	0.18874		-9.4414	0.00024659	-0.00047826	0.00031054		-9.4414	-0.00024375	-0.01199	-0.0295			-9.4522	-25.0711	-0.17225	0.19886	-18.7874	-0.31444		-9.4414	-0.00094847	-0.000278454	-0.000313597	-0.000244751	-0.05004		-9.4414	0.43952	0.00566	-0.47259	0.279	0.00434
-21.8118	0.21667	-0.08219	0.18503		-9.441	0.00024659	-0.0005	0.00032024		-9.441	-0.000325	-0.01186	-0.02918			-9.4518	-25.6498	-0.17557	0.19495	-17.7948	-0.30861		-9.441	-0.00094847	-0.000364132	-0.000410088	0.000122375	-0.04725		-9.441	0.43952	0.00566	-0.47265	0.27435	0.0044
-21.8109	0.20801	-0.08219	0.17762		-9.4406	0.00023631	-0.00051739	0.00032024		-9.4406	-0.000365625	-0.01174	-0.02888			-9.4514	-26.068	-0.17557	0.18715	-16.7791	-0.30861		-9.4406	-0.000886275	-0.00042839	-0.000482457	0.000428313	-0.0445		-9.4406	0.43956	0.00562	-0.47265	0.26953	0.0044
-21.81	0.20368	-0.08064	0.17393		-9.4402	0.00023631	-0.00053913	0.00032024		-9.4402	-0.00040625	-0.01164	-0.02861			-9.451	-26.3172	-0.17225	0.18326	-15.7556	-0.30279		-9.4402	-0.000824081	-0.00042839	-0.000482457	0.000581282	-0.04191		-9.4402	0.43956	0.00562	-0.4727	0.26453	0.0044
-21.8091	0.19501	-0.07909	0.16653		-9.4398	0.00023631	-0.00056087	0.00032024		-9.4398	-0.0004875	-0.01154	-0.02838			-9.4506	-26.4003	-0.16894	0.17546	-14.7321	-0.29697		-9.4398	-0.000777435	-0.000385551	-0.00043421	0.000734251	-0.03942		-9.4398	0.43956	0.00562	-0.4727	0.25931	0.00446
-21.8082	0.18635	-0.07754	0.15913		-9.4394	0.00022604	-0.00059565	0.00031054		-9.4394	-0.000528125	-0.01146	-0.02819			-9.4502	-26.3172	-0.16563	0.16766	-13.7241	-0.29697		-9.4394	-0.000761886	-0.000321293	-0.000361842	0.00107	-0.03706		-9.4394	0.43956	0.00558	-0.47275	0.25393	0.00446
-21.8072	0.182	-0.07443	0.15543		-9.439	0.00022604	-0.00061304	0.00031054		-9.439	-0.00056875	-0.01139	-0.028			-9.4498	-26.0708	-0.159	0.16376	-12.7472	-0.29697		-9.439	-0.000808532	-0.000321293	-0.000361842	0.00165	-0.03474		-9.439	0.43956	0.00558	-0.4728	0.24831	0.00453
-21.8063	0.17334	-0.07133	0.14802		-9.4386	0.00022604	-0.00063478	0.00031054		-9.4386	-0.000609375	-0.01131	-0.02783			-9.4494	-25.672	-0.15238	0.15596	-11.7935	-0.29697		-9.4386	-0.000855178	-0.000385551	-0.00043421	0.00239	-0.0325		-9.4386	0.43952	0.00558	-0.4728	0.24258	0.00453
-21.8054	0.16902	-0.06668	0.14433		-9.4382	0.00021576	-0.00065652	0.00031054		-9.4382	-0.00065	-0.01124	-0.02765			-9.449	-25.1293	-0.14244	0.15207	-10.8863	-0.29697		-9.4382	-0.000901824	-0.000492649	-0.000554823	0.00299	-0.03042		-9.4382	0.43952	0.00558	-0.47286	0.23662	0.00453
-21.8045	0.16468	-0.06358	0.14062		-9.4378	0.00021576	-0.00067826	0.00030083		-9.4378	-0.000690625	-0.01118	-0.02748			-9.4486	-24.4619	-0.13582	0.14816	-10.0179	-0.30279		-9.4378	-0.000886275	-0.000578327	-0.000651317	0.00355	-0.02851		-9.4378	0.43952	0.00558	-0.47291	0.23055	0.00453
-21.8035	0.156	-0.05893	0.13323		-9.4374	0.00021576	-0.0007	0.00030083		-9.4374	-0.000771875	-0.0111	-0.02731			-9.4482	-23.6811	-0.12588	0.14037	-9.20371	-0.30279		-9.4374	-0.000839629	-0.000621166	-0.000699561	0.00404	-0.02672		-9.4374	0.43952	0.00558	-0.47291	0.22431	0.00459
-21.8026	0.15168	-0.05428	0.12952		-9.437	0.00020549	-0.00072174	0.00030083		-9.437	-0.0008125	-0.01103	-0.02711			-9.4478	-22.8116	-0.11594	0.13647	-8.44384	-0.30861		-9.437	-0.000761886	-0.000578327	-0.000651317	0.00489	-0.02504		-9.437	0.43948	0.00558	-0.47296	0.2179	0.00459
-21.8017	0.14734	-0.04807	0.12582		-9.4366	0.00020549	-0.00073043	0.00030083		-9.4366	-0.000853125	-0.01095	-0.02693			-9.4474	-21.8729	-0.10269	0.13257	-7.7305	-0.31444		-9.4366	-0.000684142	-0.000514068	-0.000578948	0.00594	-0.02352		-9.4366	0.43945	0.00558	-0.47301	0.21143	0.00459
-21.8008	0.14734	-0.04342	0.12582		-9.4362	0.00020549	-0.00075217	0.00029113		-9.4362	-0.00089375	-0.01086	-0.02671			-9.447	-20.8788	-0.09275	0.13257	-7.07918	-0.32608		-9.4362	-0.000653045	-0.000492649	-0.000554823	0.00719	-0.02211		-9.4362	0.43945	0.00558	-0.47307	0.20485	0.00459
-21.7998	0.14734	-0.03722	0.12582		-9.4358	0.00020549	-0.00077391	0.00029113		-9.4358	-0.000934375	-0.01076	-0.02648			-9.4466	-19.8515	-0.0795	0.13257	-6.48214	-0.33191		-9.4358	-0.000684142	-0.000514068	-0.000578948	0.00835	-0.02078		-9.4358	0.43941	0.00558	-0.47312	0.19816	0.00459
-21.7989	0.14734	-0.03257	0.12582		-9.4354	0.00020549	-0.00078261	0.00029113		-9.4354	-0.000975	-0.01066	-0.02621			-9.4462	-18.8103	-0.06957	0.13257	-5.93163	-0.33773		-9.4354	-0.000730789	-0.000621166	-0.000699561	0.00958	-0.01952		-9.4354	0.43937	0.00558	-0.47312	0.19141	0.00465
-21.798	0.14734	-0.02637	0.12582		-9.435	0.00020549	-0.00080435	0.00029113		-9.435	-0.00102	-0.01055	-0.02595			-9.4458	-17.7636	-0.05632	0.13257	-5.43539	-0.34938		-9.435	-0.000761886	-0.000706844	-0.000796054	0.01086	-0.01833		-9.435	0.43933	0.00558	-0.47317	0.18466	0.00465
-21.7971	0.15168	-0.02171	0.12952		-9.4346	0.00020549	-0.00081739	0.00029113		-9.4346	-0.00106	-0.01043	-0.02565			-9.4454	-16.7335	-0.04638	0.13647	-4.99342	-0.36102		-9.4346	-0.000746337	-0.000749683	-0.000844299	0.01257	-0.01718		-9.4346	0.43929	0.00558	-0.47322	0.17785	0.00465
-21.7962	0.156	-0.01551	0.13323		-9.4342	0.00020549	-0.00082609	0.00029113		-9.4342	-0.0011	-0.0103	-0.02534			-9.445	-15.7256	-0.03313	0.14037	-4.58247	-0.36684		-9.4342	-0.000699691	-0.000728263	-0.000820174	0.01444	-0.01621		-9.4342	0.43925	0.00562	-0.47328	0.17104	0.00465
-21.7952	0.16468	-0.01086	0.14062		-9.4338	0.00020549	-0.00083913	0.00029113		-9.4338	-0.00114	-0.01016	-0.02499			-9.4446	-14.7536	-0.02319	0.14816	-4.21029	-0.37849		-9.4338	-0.000606399	-0.000664005	-0.000747805	0.01646	-0.01539		-9.4338	0.43922	0.00562	-0.47333	0.16429	0.00465
-21.7943	0.17334	-0.0062	0.14802		-9.4334	0.00020549	-0.00084783	0.00029113		-9.4334	-0.00118	-0.01001	-0.02463			-9.4442	-13.8232	-0.01325	0.15596	-3.88463	-0.39014		-9.4334	-0.000528656	-0.000578327	-0.000651317	0.01845	-0.01474		-9.4334	0.43918	0.00562	-0.47333	0.15754	0.00472
-21.7934	0.182	-0.0031	0.15543		-9.433	0.00021576	-0.00085652	0.00029113		-9.433	-0.00122	-0.00985	-0.02421			-9.4438	-12.9482	-0.00663	0.16376	-3.57448	-0.40178		-9.433	-0.000482009	-0.000578327	-0.000651317	0.02053	-0.01423		-9.433	0.43914	0.00562	-0.47338	0.1509	0.00472
-21.7925	0.19068	0.00155	0.16283		-9.4326	0.00021576	-0.00085652	0.00029113		-9.4326	-0.00122	-0.00966	-0.02376			-9.4434	-12.1285	0.00332	0.17156	-3.3031	-0.41343		-9.4326	-0.000482009	-0.000621166	-0.000699561	0.02283	-0.01368		-9.4326	0.43907	0.00562	-0.47343	0.14432	0.00472
-21.7915	0.20368	0.0031	0.17393		-9.4322	0.00021576	-0.00086957	0.00029113		-9.4322	-0.00126	-0.00948	-0.02331			-9.443	-11.3726	0.00663	0.18326	-3.05498	-0.41925		-9.4322	-0.000513107	-0.000706844	-0.000796054	0.02533	-0.01309		-9.4322	0.43903	0.00562	-0.47349	0.13785	0.00472
-21.7906	0.21667	0.0062	0.18503		-9.4318	0.00022604	-0.00086957	0.00030083		-9.4318	-0.0013	-0.00928	-0.02283			-9.4426	-10.6831	0.01325	0.19495	-2.83012	-0.4309		-9.4318	-0.000544204	-0.000771102	-0.000868421	0.02812	-0.01249		-9.4318	0.43895	0.00566	-0.47349	0.1315	0.00472
-21.7897	0.22969	0.00776	0.19613		-9.4314	0.00022604	-0.00086957	0.00030083		-9.4314	-0.00134	-0.00908	-0.02233			-9.4422	-10.0572	0.01657	0.20665	-2.62077	-0.43672		-9.4314	-0.000544204	-0.000749683	-0.000844299	0.03093	-0.01205		-9.4314	0.43891	0.00566	-0.47354	0.12532	0.00478
-21.7888	0.24701	0.00931	0.21094		-9.431	0.00023631	-0.00086957	0.00031054		-9.431	-0.00139	-0.00886	-0.02179			-9.4418	-9.48962	0.01988	0.22225	-2.43468	-0.44254		-9.431	-0.000482009	-0.000642585	-0.000723686	0.03383	-0.01177		-9.431	0.43884	0.00566	-0.47359	0.1193	0.00478
-21.7878	0.26435	0.00931	0.22574		-9.4306	0.00023631	-0.00086957	0.00031054		-9.4306	-0.00143	-0.00864	-0.02125			-9.4414	-8.97457	0.01988	0.23785	-2.2641	-0.44836		-9.4306	-0.000388717	-0.000556907	-0.000627192	0.03678	-0.0116		-9.4306	0.4388	0.00566	-0.47364	0.11346	0.00478
-21.7869	0.27735	0.00931	0.23684		-9.4302	0.00024659	-0.00086957	0.00032024		-9.4302	-0.00146	-0.00844	-0.02074			-9.441	-8.50931	0.01988	0.24954	-2.11678	-0.45419		-9.4302	-0.000295425	-0.000492649	-0.000554823	0.03992	-0.0115		-9.4302	0.43872	0.0057	-0.47364	0.10784	0.00478
-21.786	0.29468	0.00931	0.25164		-9.4298	0.00024659	-0.00086957	0.00032024		-9.4298	-0.0015	-0.00823	-0.02025			-9.4406	-8.08567	0.01988	0.26513	-1.97721	-0.45419		-9.4298	-0.000233355	-0.000492649	-0.000554823	0.04313	-0.01133		-9.4298	0.43864	0.0057	-0.4737	0.1024	0.00484
-21.7851	0.31201	0.00776	0.26644		-9.4294	0.00025686	-0.00085652	0.00032995		-9.4294	-0.00155	-0.00805	-0.01979			-9.4402	-7.69801	0.01657	0.28073	-1.85315	-0.45419		-9.4294	-0.000217682	-0.000556907	-0.000627192	0.04657	-0.01117		-9.4294	0.43857	0.0057	-0.47375	0.09718	0.00484
-21.7842	0.32934	0.00465	0.28125		-9.429	0.00026714	-0.00085652	0.00033965		-9.429	-0.00155	-0.00789	-0.01941			-9.4398	-7.33803	0.00994	0.29633	-1.73684	-0.45419		-9.429	-0.000248779	-0.000621166	-0.000699561	0.05015	-0.01094		-9.429	0.43849	0.00574	-0.47375	0.09219	0.00484
-21.7832	0.34668	0.00155	0.29604		-9.4286	0.00026714	-0.00084783	0.00033965		-9.4286	-0.00159	-0.00776	-0.01909			-9.4394	-7.00295	0.00332	0.31192	-1.63604	-0.45419		-9.4286	-0.000279876	-0.000599746	-0.000675439	0.05382	-0.01074		-9.4286	0.43841	0.00574	-0.4738	0.08736	0.0049
-21.7823	0.36402	-0.0031	0.31085		-9.4282	0.00027741	-0.00083913	0.00034936		-9.4282	-0.00163	-0.00765	-0.0188			-9.439	-6.69007	-0.00663	0.32752	-1.543	-0.44836		-9.4282	-0.000264328	-0.000492649	-0.000554823	0.0576	-0.01064		-9.4282	0.43834	0.00574	-0.47385	0.08283	0.0049
-21.7814	0.37702	-0.00776	0.32195		-9.4278	0.00027741	-0.00083913	0.00035906		-9.4278	-0.00166	-0.00756	-0.01861			-9.4386	-6.391	-0.01657	0.33922	-1.45771	-0.44254		-9.4278	-0.000217682	-0.000385551	-0.00043421	0.0614	-0.01058		-9.4278	0.43826	0.00574	-0.47391	0.07851	0.0049
-21.7805	0.39435	-0.01241	0.33676		-9.4274	0.00028769	-0.00082609	0.00035906		-9.4274	-0.00171	-0.00751	-0.01849			-9.4382	-6.10581	-0.0265	0.35482	-1.38017	-0.43672		-9.4274	-0.00012439	-0.000278454	-0.000313597	0.06522	-0.01058		-9.4274	0.43815	0.00578	-0.47396	0.07449	0.00497
-21.7795	0.40735	-0.01861	0.34786		-9.427	0.00028769	-0.00081739	0.00035906		-9.427	-0.00175	-0.00748	-0.01838			-9.4378	-5.82887	-0.03975	0.36651	-1.31039	-0.4309		-9.427	-3.10974e-05	-0.000257034	-0.000289473	0.06902	-0.01058		-9.427	0.43807	0.00578	-0.47396	0.07063	0.00497
-21.7786	0.42036	-0.02481	0.35896		-9.4266	0.00028769	-0.00080435	0.00036877		-9.4266	-0.00175	-0.00745	-0.01831			-9.4374	-5.55754	-0.053	0.37821	-1.24836	-0.42507		-9.4266	3.10974e-05	-0.000299873	-0.000337719	0.073	-0.01058		-9.4266	0.438	0.00578	-0.47401	0.06706	0.00503
-21.7777	0.43335	-0.03101	0.37006		-9.4262	0.00029796	-0.00079565	0.00036877		-9.4262	-0.00179	-0.00743	-0.01825			-9.437	-5.29446	-0.06625	0.3899	-1.19408	-0.41925		-9.4262	4.67705e-05	-0.000342712	-0.000385964	0.07713	-0.0105		-9.4262	0.43792	0.00582	-0.47406	0.06371	0.00503
-21.7768	0.44202	-0.03877	0.37746		-9.4258	0.00029796	-0.00079565	0.00037847		-9.4258	-0.00183	-0.00739	-0.01819			-9.4366	-5.03695	-0.08282	0.3977	-1.14756	-0.4076		-9.4258	3.10974e-05	-0.000342712	-0.000385964	0.08134	-0.0104		-9.4258	0.4378	0.00582	-0.47412	0.06059	0.00503
-21.7758	0.45502	-0.04497	0.38856		-9.4254	0.00029796	-0.00078261	0.00037847		-9.4254	-0.00183	-0.00735	-0.01808			-9.4362	-4.7822	-0.09607	0.4094	-1.10103	-0.40178		-9.4254	-1.55487e-05	-0.000278454	-0.000313597	0.08535	-0.01028		-9.4254	0.43773	0.00582	-0.47417	0.05769	0.00509
-21.7749	0.4637	-0.05273	0.39597		-9.425	0.00029796	-0.00077391	0.00037847		-9.425	-0.00188	-0.0073	-0.01795			-9.4358	-4.53572	-0.11263	0.4172	-1.06227	-0.39014		-9.425	-1.55487e-05	-0.000149937	-0.000168859	0.08918	-0.01028		-9.425	0.43765	0.00586	-0.47422	0.05503	0.00509
-21.774	0.46802	-0.05893	0.39967		-9.4246	0.00030823	-0.00076522	0.00037847		-9.4246	-0.00191	-0.00723	-0.01778			-9.4354	-4.29205	-0.12588	0.4211	-1.0235	-0.38431		-9.4246	1.55487e-05	-6.42585e-05	-7.23686e-05	0.09285	-0.0104		-9.4246	0.43754	0.00586	-0.47427	0.05259	0.00509
-21.7731	0.47236	-0.06513	0.40337		-9.4242	0.00030823	-0.00076522	0.00037847		-9.4242	-0.00191	-0.00715	-0.01759			-9.435	-4.05945	-0.13913	0.425	-0.99248	-0.37267		-9.4242	9.32922e-05	-2.14195e-05	-2.41229e-05	0.09652	-0.0105		-9.4242	0.43746	0.00586	-0.47433	0.05032	0.00516
-21.7721	0.47668	-0.07133	0.40706		-9.4238	0.00030823	-0.00075217	0.00037847		-9.4238	-0.00195	-0.00704	-0.01733			-9.4346	-3.8324	-0.15238	0.42889	-0.96147	-0.36684		-9.4238	0.000186584	-4.2839e-05	-4.82457e-05	0.10032	-0.01058		-9.4238	0.43739	0.00586	-0.47438	0.04833	0.00516
-21.7712	0.48102	-0.07754	0.41077		-9.4234	0.00030823	-0.00074348	0.00037847		-9.4234	-0.00195	-0.00695	-0.01709			-9.4342	-3.61363	-0.16563	0.4328	-0.9382	-0.3552		-9.4234	0.000248779	-0.000107098	-0.000120614	0.10408	-0.01058		-9.4234	0.43727	0.0059	-0.47443	0.04646	0.00522
-21.7703	0.48102	-0.08219	0.41077		-9.423	0.00030823	-0.00074348	0.00036877		-9.423	-0.00199	-0.00684	-0.01683			-9.4338	-3.40596	-0.17557	0.4328	-0.91494	-0.34938		-9.423	0.000248779	-0.000149937	-0.000168859	0.10763	-0.0105		-9.423	0.43716	0.0059	-0.47448	0.04482	0.00522
-21.7694	0.48102	-0.08684	0.41077		-9.4226	0.00029796	-0.00073043	0.00036877		-9.4226	-0.00199	-0.00675	-0.0166			-9.4334	-3.20658	-0.1855	0.4328	-0.89168	-0.33773		-9.4226	0.000233355	-0.000128517	-0.000144737	0.11074	-0.01044		-9.4226	0.43708	0.0059	-0.47454	0.04334	0.00522
-21.7685	0.48102	-0.09149	0.41077		-9.4222	0.00029796	-0.00073043	0.00036877		-9.4222	-0.00199	-0.00666	-0.01638			-9.433	-3.02105	-0.19544	0.4328	-0.87617	-0.33191		-9.4222	0.00017116	-4.2839e-05	-4.82457e-05	0.1135	-0.01044		-9.4222	0.43697	0.0059	-0.47459	0.04204	0.00528
-21.7675	0.47668	-0.0946	0.40706		-9.4218	0.00029796	-0.00072174	0.00035906		-9.4218	-0.00204	-0.00658	-0.01619			-9.4326	-2.84384	-0.20207	0.42889	-0.85291	-0.32608		-9.4218	0.000140063	4.2839e-05	4.82457e-05	0.11613	-0.01053		-9.4218	0.43689	0.0059	-0.47469	0.0409	0.00528
-21.7666	0.47236	-0.09615	0.40337		-9.4214	0.00029796	-0.00072174	0.00035906		-9.4214	-0.00204	-0.00653	-0.01604			-9.4322	-2.68045	-0.20538	0.425	-0.83741	-0.32026		-9.4214	0.000155487	8.5678e-05	9.64912e-05	0.11873	-0.01061		-9.4214	0.43678	0.0059	-0.47475	0.03988	0.00528
-21.7657	0.46802	-0.0977	0.39967		-9.421	0.00029796	-0.0007087	0.00034936		-9.421	-0.00204	-0.00648	-0.01593			-9.4318	-2.52816	-0.20869	0.4211	-0.8219	-0.31444		-9.421	0.000202257	6.42585e-05	7.23686e-05	0.12122	-0.01064		-9.421	0.43666	0.0059	-0.4748	0.03897	0.00534
-21.7648	0.4637	-0.0977	0.39597		-9.4206	0.00029796	-0.0007087	0.00033965		-9.4206	-0.00204	-0.00644	-0.01584			-9.4314	-2.38971	-0.20869	0.4172	-0.80639	-0.30861		-9.4206	0.000279876	0	0	0.12336	-0.01067		-9.4206	0.43658	0.0059	-0.47485	0.03818	0.00534
-21.7639	0.45502	-0.09615	0.38856		-9.4202	0.00029796	-0.0007087	0.00033965		-9.4202	-0.00208	-0.00641	-0.01576			-9.431	-2.26232	-0.20538	0.4094	-0.79088	-0.30279		-9.4202	0.000326523	-8.5678e-05	-9.64912e-05	0.12507	-0.0107		-9.4202	0.43647	0.0059	-0.47496	0.0375	0.00534
-21.7629	0.45069	-0.0946	0.38486		-9.4198	0.00028769	-0.0007087	0.00032995		-9.4198	-0.00208	-0.00639	-0.01571			-9.4306	-2.14603	-0.20207	0.4055	-0.77538	-0.29697		-9.4198	0.000342071	-0.000128517	-0.000144737	0.12648	-0.01064		-9.4198	0.43636	0.0059	-0.47501	0.03693	0.00534
-21.762	0.44202	-0.09149	0.37746		-9.4194	0.00028769	-0.0007087	0.00032024		-9.4194	-0.00208	-0.00638	-0.01568			-9.4302	-2.04357	-0.19544	0.3977	-0.75987	-0.29697		-9.4194	0.000295425	-8.5678e-05	-9.64912e-05	0.12776	-0.01058		-9.4194	0.43624	0.00586	-0.47506	0.03642	0.00541
-21.7611	0.43769	-0.08839	0.37377		-9.419	0.00028769	-0.0007087	0.00031054		-9.419	-0.00208	-0.00635	-0.01561			-9.4298	-1.94943	-0.18882	0.39381	-0.74436	-0.29115		-9.419	0.000233355	-2.14195e-05	-2.41229e-05	0.12885	-0.01053		-9.419	0.43617	0.00586	-0.47516	0.03597	0.00541
-21.7601	0.42903	-0.08374	0.36636		-9.4186	0.00028769	-0.0007	0.00030083		-9.4186	-0.00208	-0.00631	-0.01553			-9.4294	-1.86913	-0.17888	0.38601	-0.72885	-0.29115		-9.4186	0.000186584	4.2839e-05	4.82457e-05	0.12969	-0.01056		-9.4186	0.43605	0.00582	-0.47522	0.03557	0.00541
-21.7592	0.42036	-0.07909	0.35896		-9.4182	0.00028769	-0.0007	0.00029113		-9.4182	-0.00208	-0.00628	-0.01544			-9.429	-1.79435	-0.16894	0.37821	-0.71335	-0.28532		-9.4182	0.00017116	2.14195e-05	2.41229e-05	0.13015	-0.01058		-9.4182	0.43594	0.00582	-0.47527	0.03529	0.00541
-21.7583	0.41601	-0.07288	0.35526		-9.4178	0.00028769	-0.0007	0.00028143		-9.4178	-0.00208	-0.00623	-0.01531			-9.4286	-1.73066	-0.15569	0.37431	-0.69784	-0.28532		-9.4178	0.000202257	-6.42585e-05	-7.23686e-05	0.13012	-0.01061		-9.4178	0.43582	0.00578	-0.47537	0.035	0.00547
-21.7574	0.40735	-0.06823	0.34786		-9.4174	0.00028769	-0.0007	0.00027172		-9.4174	-0.00208	-0.00618	-0.01518			-9.4282	-1.67251	-0.14575	0.36651	-0.68233	-0.28532		-9.4174	0.000248779	-0.000171356	-0.000192982	0.12987	-0.01064		-9.4174	0.43571	0.00574	-0.47543	0.03478	0.00547
-21.7565	0.40303	-0.06203	0.34416		-9.417	0.00028769	-0.0007	0.00026202		-9.417	-0.00208	-0.0061	-0.015			-9.4278	-1.61713	-0.1325	0.36262	-0.65907	-0.28532		-9.417	0.000295425	-0.000235615	-0.000265351	0.12935	-0.01058		-9.417	0.43563	0.00574	-0.47548	0.03455	0.00547
-21.7555	0.39869	-0.05583	0.34045		-9.4166	0.00028769	-0.0007	0.00025231		-9.4166	-0.00208	-0.00604	-0.01485			-9.4274	-1.56729	-0.11925	0.35871	-0.64356	-0.2795		-9.4166	0.000295425	-0.000235615	-0.000265351	0.12875	-0.0105		-9.4166	0.43552	0.0057	-0.47553	0.03438	0.00547
-21.7546	0.39435	-0.04962	0.33676		-9.4162	0.00028769	-0.0007	0.00024261		-9.4162	-0.00208	-0.00598	-0.01469			-9.427	-1.52022	-0.106	0.35482	-0.62805	-0.2795		-9.4162	0.000248779	-0.000192776	-0.000217106	0.12776	-0.01037		-9.4162	0.4354	0.00566	-0.47564	0.03421	0.00553
-21.7537	0.39001	-0.04187	0.33305		-9.4158	0.00029796	-0.0007	0.00024261		-9.4158	-0.00208	-0.00589	-0.01449			-9.4266	-1.47592	-0.08944	0.35091	-0.60479	-0.28532		-9.4158	0.00017116	-0.000149937	-0.000168859	0.12642	-0.01028		-9.4158	0.43529	0.00562	-0.47569	0.03409	0.00553
-21.7528	0.38569	-0.03567	0.32936		-9.4154	0.00029796	-0.0007	0.0002329		-9.4154	-0.00208	-0.00583	-0.01433			-9.4262	-1.43161	-0.07619	0.34702	-0.58929	-0.28532		-9.4154	0.000108965	-0.000149937	-0.000168859	0.12455	-0.01031		-9.4154	0.43517	0.00554	-0.47574	0.03398	0.00553
-21.7519	0.38135	-0.03101	0.32565		-9.415	0.00029796	-0.0007	0.0002232		-9.415	-0.00208	-0.00576	-0.01418			-9.4258	-1.38731	-0.06625	0.34311	-0.56602	-0.28532		-9.415	7.78679e-05	-0.000214195	-0.000241229	0.12237	-0.01031		-9.415	0.43506	0.0055	-0.47579	0.03392	0.00553
-21.7509	0.38135	-0.02481	0.32565		-9.4146	0.00030823	-0.0007	0.0002135		-9.4146	-0.00208	-0.00571	-0.01404			-9.4254	-1.34577	-0.053	0.34311	-0.55052	-0.28532		-9.4146	9.32922e-05	-0.000321293	-0.000361842	0.12001	-0.01023		-9.4146	0.43495	0.00546	-0.47585	0.03381	0.0056
-21.75	0.37702	-0.02016	0.32195		-9.4142	0.00030823	-0.0007	0.00020379		-9.4142	-0.00204	-0.00568	-0.01395			-9.425	-1.30422	-0.04307	0.33922	-0.53501	-0.28532		-9.4142	0.000140063	-0.000406971	-0.000458333	0.11745	-0.01007		-9.4142	0.43483	0.00538	-0.4759	0.03375	0.0056
-21.7491	0.37702	-0.01551	0.32195		-9.4138	0.00030823	-0.0007	0.00020379		-9.4138	-0.00204	-0.00565	-0.01389			-9.4246	-1.26546	-0.03313	0.33922	-0.5195	-0.28532		-9.4138	0.000186584	-0.00044981	-0.000506579	0.11469	-0.00984		-9.4138	0.43472	0.00534	-0.47595	0.03364	0.0056
-21.7481	0.37702	-0.01086	0.32195		-9.4134	0.00031851	-0.00068696	0.00019409		-9.4134	-0.00204	-0.00563	-0.01385			-9.4242	-1.22392	-0.02319	0.33922	-0.50399	-0.29115		-9.4134	0.000186584	-0.000406971	-0.000458333	0.11164	-0.00968		-9.4134	0.4346	0.00526	-0.476	0.03358	0.0056
-21.7472	0.38135	-0.00776	0.32565		-9.413	0.00031851	-0.00068696	0.00019409		-9.413	-0.00204	-0.00563	-0.01385			-9.4238	-1.18239	-0.01657	0.34311	-0.48849	-0.29115		-9.413	0.000155487	-0.000342712	-0.000385964	0.10834	-0.00957		-9.413	0.43445	0.00522	-0.47605	0.03353	0.00566
-21.7463	0.38135	-0.00465	0.32565		-9.4126	0.00032878	-0.00067826	0.00018438		-9.4126	-0.00204	-0.00564	-0.01386			-9.4234	-1.14362	-0.00994	0.34311	-0.47298	-0.29115		-9.4126	7.78679e-05	-0.000321293	-0.000361842	0.10473	-0.00948		-9.4126	0.43434	0.00513	-0.47611	0.03347	0.00566
-21.7454	0.38135	-0.0031	0.32565		-9.4122	0.00033906	-0.00066957	0.00018438		-9.4122	-0.00204	-0.00565	-0.01389			-9.423	-1.10209	-0.00663	0.34311	-0.46523	-0.29697		-9.4122	1.55487e-05	-0.000364132	-0.000410088	0.10109	-0.00935		-9.4122	0.43422	0.00505	-0.47616	0.03336	0.00566
-21.7445	0.38135	-0.0031	0.32565		-9.4118	0.00033906	-0.00066957	0.00018438		-9.4118	-0.00204	-0.00565	-0.01391			-9.4226	-1.06332	-0.00663	0.34311	-0.45747	-0.29697		-9.4118	-1.55487e-05	-0.000471229	-0.000530701	0.09738	-0.00909		-9.4118	0.43411	0.00501	-0.47616	0.0333	0.00572
-21.7435	0.38569	-0.0031	0.32936		-9.4114	0.00034933	-0.00065652	0.00018438		-9.4114	-0.00204	-0.00565	-0.01391			-9.4222	-1.02179	-0.00663	0.34702	-0.44972	-0.29697		-9.4114	-1.55487e-05	-0.000556907	-0.000627192	0.09359	-0.00879		-9.4114	0.43395	0.00493	-0.47621	0.03319	0.00572
-21.7426	0.38569	-0.0031	0.32936		-9.411	0.00034933	-0.00064783	0.00018438		-9.411	-0.00204	-0.00565	-0.01389			-9.4218	-0.98025	-0.00663	0.34702	-0.44196	-0.30279		-9.411	3.10974e-05	-0.000599746	-0.000675439	0.08955	-0.00849		-9.411	0.43384	0.00485	-0.47626	0.03313	0.00572
-21.7417	0.38569	-0.00465	0.32936		-9.4106	0.00035961	-0.00063478	0.00018438		-9.4106	-0.00204	-0.00563	-0.01383			-9.4214	-0.93872	-0.00994	0.34702	-0.44196	-0.30279		-9.4106	7.78679e-05	-0.000578327	-0.000651317	0.08538	-0.00825		-9.4106	0.43373	0.00477	-0.47626	0.03302	0.00579
-21.7408	0.39001	-0.0062	0.33305		-9.4102	0.00036988	-0.00062609	0.00018438		-9.4102	-0.00204	-0.00558	-0.01371			-9.421	-0.89718	-0.01325	0.35091	-0.44196	-0.30861		-9.4102	9.32922e-05	-0.000514068	-0.000578948	0.08117	-0.00802		-9.4102	0.43361	0.00473	-0.47632	0.0329	0.00579
-21.7399	0.39001	-0.00931	0.33305		-9.4098	0.00036988	-0.00060435	0.00019409		-9.4098	-0.00204	-0.00553	-0.01359			-9.4206	-0.85563	-0.01988	0.35091	-0.44196	-0.30861		-9.4098	6.21948e-05	-0.00044981	-0.000506579	0.07701	-0.00775		-9.4098	0.43346	0.00465	-0.47637	0.03279	0.00579
-21.7389	0.39001	-0.01241	0.33305		-9.4094	0.00038016	-0.00059565	0.00019409		-9.4094	-0.00204	-0.00546	-0.01344			-9.4202	-0.81688	-0.0265	0.35091	-0.44196	-0.30861		-9.4094	0	-0.00044981	-0.000506579	0.0729	-0.00744		-9.4094	0.43334	0.00461	-0.47637	0.03273	0.00585
-21.738	0.39001	-0.01551	0.33305		-9.409	0.00038016	-0.00058261	0.00019409		-9.409	-0.00204	-0.0054	-0.01326			-9.4198	-0.77533	-0.03313	0.35091	-0.44972	-0.31444		-9.409	-6.21948e-05	-0.000535488	-0.00060307	0.06877	-0.00711		-9.409	0.43323	0.00453	-0.47642	0.03262	0.00585
-21.7371	0.39001	-0.02016	0.33305		-9.4086	0.00039043	-0.00056087	0.00020379		-9.4086	-0.00204	-0.00533	-0.0131			-9.4194	-0.7338	-0.04307	0.35091	-0.45747	-0.31444		-9.4086	-9.32922e-05	-0.000621166	-0.000699561	0.06465	-0.00678		-9.4086	0.43308	0.00449	-0.47642	0.03251	0.00591
-21.7361	0.39435	-0.02481	0.33676		-9.4082	0.00039043	-0.00055217	0.00020379		-9.4082	-0.00204	-0.00528	-0.01296			-9.419	-0.69226	-0.053	0.35482	-0.46523	-0.31444		-9.4082	-9.32922e-05	-0.000664005	-0.000747805	0.06049	-0.00642		-9.4082	0.43296	0.00441	-0.47642	0.03239	0.00591
-21.7352	0.39435	-0.02946	0.33676		-9.4078	0.00039043	-0.00053043	0.0002135		-9.4078	-0.00204	-0.00523	-0.01284			-9.4186	-0.6535	-0.06294	0.35482	-0.47298	-0.32026		-9.4078	-4.67705e-05	-0.000642585	-0.000723686	0.05638	-0.00604		-9.4078	0.43281	0.00437	-0.47647	0.03234	0.00597
-21.7343	0.39435	-0.03567	0.33676		-9.4074	0.0004007	-0.0005087	0.0002232		-9.4074	-0.00204	-0.00519	-0.01275			-9.4182	-0.61196	-0.07619	0.35482	-0.48073	-0.32026		-9.4074	0	-0.000599746	-0.000675439	0.05225	-0.00565		-9.4074	0.43269	0.00433	-0.47647	0.03222	0.00597
-21.7334	0.39435	-0.04032	0.33676		-9.407	0.0004007	-0.0005	0.0002329		-9.407	-0.00208	-0.00518	-0.01273			-9.4178	-0.5732	-0.08613	0.35482	-0.49624	-0.32026		-9.407	3.10974e-05	-0.000514068	-0.000578948	0.04825	-0.00529		-9.407	0.43254	0.00424	-0.47647	0.03211	0.00597
-21.7325	0.39869	-0.04652	0.34045		-9.4066	0.0004007	-0.00047826	0.00024261		-9.4066	-0.00208	-0.00518	-0.01273			-9.4174	-0.5372	-0.09938	0.35871	-0.50399	-0.32026		-9.4066	1.55487e-05	-0.000492649	-0.000554823	0.0443	-0.00496		-9.4066	0.43243	0.00424	-0.47647	0.03205	0.00604
-21.7315	0.39869	-0.05273	0.34045		-9.4062	0.0004007	-0.00045652	0.00025231		-9.4062	-0.00208	-0.00519	-0.01278			-9.417	-0.5012	-0.11263	0.35871	-0.51175	-0.32608		-9.4062	-3.10974e-05	-0.000535488	-0.00060307	0.04054	-0.00466		-9.4062	0.43231	0.0042	-0.47653	0.032	0.00604
-21.7306	0.39869	-0.05893	0.34045		-9.4058	0.0004007	-0.0004346	0.00026202		-9.4058	-0.00211	-0.00523	-0.01284			-9.4166	-0.46521	-0.12588	0.35871	-0.5195	-0.32608		-9.4058	-9.32922e-05	-0.000599746	-0.000675439	0.03693	-0.00436		-9.4058	0.43216	0.00416	-0.47653	0.03188	0.0061
-21.7297	0.39869	-0.06513	0.34045		-9.4054	0.0004007	-0.0004134	0.00027172		-9.4054	-0.00211	-0.00525	-0.01293			-9.4162	-0.42921	-0.13913	0.35871	-0.52726	-0.32608		-9.4054	-0.000140063	-0.000664005	-0.000747805	0.03351	-0.004		-9.4054	0.43205	0.00412	-0.47653	0.03183	0.0061
-21.7288	0.39869	-0.07133	0.34045		-9.405	0.0004007	-0.0003922	0.00029113		-9.405	-0.00211	-0.0053	-0.01303			-9.4158	-0.39598	-0.15238	0.35871	-0.53501	-0.32608		-9.405	-0.000140063	-0.000685424	-0.00077193	0.03014	-0.00361		-9.405	0.43189	0.00412	-0.47653	0.03177	0.0061
-21.7279	0.39869	-0.07599	0.34045		-9.4046	0.00039043	-0.000371	0.00030083		-9.4046	-0.00215	-0.00534	-0.01314			-9.4154	-0.36552	-0.16232	0.35871	-0.53501	-0.33191		-9.4046	-0.000108965	-0.000642585	-0.000723686	0.02686	-0.00323		-9.4046	0.43178	0.00408	-0.47653	0.03171	0.00616
-21.7269	0.39869	-0.08219	0.34045		-9.4042	0.00039043	-0.0003498	0.00032024		-9.4042	-0.00215	-0.00538	-0.01323			-9.415	-0.33506	-0.17557	0.35871	-0.53501	-0.33191		-9.4042	-6.21948e-05	-0.000578327	-0.000651317	0.02368	-0.00284		-9.4042	0.43163	0.00408	-0.47653	0.03166	0.00616
-21.726	0.39869	-0.08529	0.34045		-9.4038	0.00039043	-0.0003286	0.00032995		-9.4038	-0.0022	-0.0054	-0.01329			-9.4146	-0.3046	-0.18219	0.35871	-0.53501	-0.33191		-9.4038	-3.10974e-05	-0.000535488	-0.00060307	0.02075	-0.00254		-9.4038	0.43151	0.00408	-0.47653	0.0316	0.00616
-21.7251	0.39869	-0.08994	0.34045		-9.4034	0.00038016	-0.0003074	0.00034936		-9.4034	-0.0022	-0.00543	-0.01335			-9.4142	-0.2769	-0.19213	0.35871	-0.53501	-0.33191		-9.4034	-6.21948e-05	-0.000535488	-0.00060307	0.01814	-0.00224		-9.4034	0.43136	0.00408	-0.47653	0.03154	0.00616
[truncated: 48,513 more rows]

## Sheet: Figure 3
e						f						g
Time(s)	1	2	3	4		Time(s)	1	2	3	4		Time(s)	1	Time(s)	2	Time(s)	3	Time(s)	4
[truncated: 56,885 more rows]
