# Supplementary material for: Nanogenerator Neuromodulation to Enable Locomotion Rehabilitation for Spinal Cord Injury via Epidural Electrical Stimulation
Source: Adv Sci (Weinh). 2025 May 23;12(24):2501425. doi: 10.1002/advs.202501425 (PMC12199601; doi:10.1002/advs.202501425)
Supplement: Supplementary file 3 — Supporting Information [file ADVS-12-2501425-s005.xlsx]

## Sheet: Figure 4
b								c								d
Time(s)	6μA	9μA	12μA	15μA	18μA	21μA		Time(s)	6μA	9μA	12μA	15μA	18μA	21μA		Time(s)	6μA	Time(s)	9μA	Time(s)	12μA	Time(s)	15μA	Time(s)	18μA	Time(s)	21μA
-24.9475	0.01445	-0.04141	-0.03977	-0.20602	-0.19053	-0.21968		2.4965	0.00361	0.000387436	-0.000810459	0	0	0		-25.2	-0.22064	-11.4	0.08179	-10.1	0.02571	-32	0.0163	-36.2	-0.06454	-35	0.00654
-24.9465	0.01445	-0.04144	-0.03977	-0.20601	-0.19053	-0.21971		2.4975	0.00222	0	0	-0.000669191	-2.30132e-05	-0.000311061		-25.199	-0.28046	-11.399	0.07172	-10.099	0.01121	-31.999	0.03259	-36.199	-0.07065	-34.999	-0.00835
-24.9455	0.01434	-0.04147	-0.03978	-0.20599	-0.19052	-0.21974		2.4985	0.000838868	2.16552e-05	0.000840289	-0.00134	-4.60264e-05	-0.000338032		-25.198	-0.30823	-11.398	0.0592	-10.098	0.00736	-31.998	0.04046	-36.198	-0.06104	-34.998	-0.01712
-24.9445	0.01411	-0.04151	-0.0398	-0.20598	-0.19052	-0.21977		2.4995	0	-0.00039987	0.00204	-0.00201	0.000845734	-0.000365002		-25.197	-0.34103	-11.397	0.03815	-10.097	-0.00681	-31.997	0.04834	-36.197	-0.06012	-34.997	-0.0263
-24.9435	0.01372	-0.04154	-0.03981	-0.20598	-0.1905	-0.2198		2.5005	-0.00138	-0.000821398	0.00289	-0.00268	0.00082272	-0.000391973		-25.196	-0.34332	-11.396	0.00854	-10.096	-0.01296	-31.996	0.03168	-36.196	-0.06012	-34.996	-0.04091
-24.9425	0.0132	-0.04157	-0.03981	-0.20596	-0.1905	-0.21983		2.5015	-0.00222	-0.00121	0.00405	-0.00289	0.000799707	-0.000418943		-25.195	-0.34348	-11.395	0.00702	-10.095	-0.02395	-31.995	0.01044	-36.195	-0.047	-34.995	-0.06443
-24.9415	0.01256	-0.04159	-0.03983	-0.20595	-0.1905	-0.21986		2.5025	-0.00307	-0.00119	0.00527	-0.00357	0.00169	-0.000445916		-25.194	-0.32364	-11.394	-0.00305	-10.094	-0.03845	-31.994	-0.12176	-36.194	-0.03906	-34.994	-0.06332
-24.9405	0.0118	-0.04162	-0.03984	-0.20593	-0.1905	-0.21989		2.5035	-0.00418	-0.00202	0.00645	-0.00423	0.00167	-0.000188795		-25.193	-0.29846	-11.393	-0.01801	-10.093	-0.04801	-31.993	-0.09064	-36.193	-0.01541	-34.993	-0.07431
-24.9395	0.01086	-0.04165	-0.03986	-0.20593	-0.1905	-0.21991		2.5045	-0.005	-0.00241	0.00727	-0.00445	0.00257	6.83257e-05		-25.192	-0.2626	-11.392	-0.0145	-10.092	-0.06273	-31.992	0.01703	-36.192	0.01144	-34.992	-0.10604
-24.9385	0.00981	-0.04168	-0.03987	-0.20592	-0.1905	-0.21994		2.5055	-0.00582	-0.00327	0.00848	-0.00511	0.00255	0.000325445		-25.191	-0.23377	-11.391	-0.02045	-10.091	-0.07075	-31.991	-0.02692	-36.191	-0.00229	-34.991	-0.10047
-24.9375	0.00862	-0.04171	-0.03987	-0.20592	-0.1905	-0.21997		2.5065	-0.00634	-0.00409	0.00968	-0.00532	0.00252	0.000582566		-25.19	-0.18601	-11.39	-0.01434	-10.09	-0.06844	-31.99	-0.10895	-36.19	-0.000305176	-34.99	-0.09449
-24.9365	0.0073	-0.04174	-0.03989	-0.20591	-0.1905	-0.22		2.5075	-0.00691	-0.00489	0.01052	-0.006	0.00341	0.000839686		-25.189	-0.15533	-11.389	0.00702	-10.089	-0.0624	-31.989	-0.10638	-36.189	0.00412	-34.989	-0.09699
-24.9355	0.00585	-0.04175	-0.0399	-0.20591	-0.19052	-0.22003		2.5085	-0.00745	-0.00573	0.01134	-0.0062	0.00339	0.0011		-25.188	-0.12283	-11.388	0.02701	-10.088	-0.05889	-31.988	-0.02545	-36.188	-0.00244	-34.988	-0.10896
-24.9345	0.00427	-0.04178	-0.03991	-0.20589	-0.19052	-0.22004		2.5095	-0.0077	-0.00659	0.01214	-0.00643	0.00427	0.00164		-25.187	-0.11261	-11.387	0.05127	-10.087	-0.03922	-31.987	-0.04084	-36.187	-0.01282	-34.987	-0.09352
-24.9335	0.00257	-0.04181	-0.03993	-0.20589	-0.19053	-0.22007		2.5105	-0.00825	-0.00784	0.01298	-0.00664	0.00425	0.0019		-25.186	-0.11414	-11.386	0.07172	-10.086	-0.03417	-31.986	-0.00202	-36.186	-0.02136	-34.986	-0.08322
-24.9325	0.000747126	-0.04182	-0.03994	-0.20588	-0.19053	-0.2201		2.5115	-0.0085	-0.00866	0.01343	-0.00732	0.00423	0.00243		-25.185	-0.12619	-11.385	0.06699	-10.085	-0.02318	-31.985	0	-36.185	-0.03586	-34.985	-0.0757
-24.9315	-0.00119	-0.04185	-0.03996	-0.20588	-0.19055	-0.22013		2.5125	-0.00877	-0.0095	0.01427	-0.00752	0.00511	0.0027		-25.184	-0.14465	-11.384	0.07919	-10.084	-0.00791	-31.984	-0.01355	-36.184	-0.05676	-34.984	-0.07417
-24.9305	-0.00323	-0.04187	-0.03997	-0.20586	-0.19055	-0.22016		2.5135	-0.00875	-0.00991	0.0147	-0.00775	0.00509	0.00323		-25.183	-0.15656	-11.383	0.09537	-10.083	0.00626	-31.983	-0.04084	-36.183	-0.05585	-34.983	-0.07612
-24.9295	-0.00539	-0.0419	-0.03997	-0.20586	-0.19056	-0.22017		2.5145	-0.00873	-0.01116	0.01516	-0.00795	0.006	0.00377		-25.182	-0.18448	-11.382	0.10346	-10.082	0.01912	-31.982	-0.03516	-36.182	-0.06439	-34.982	-0.06443
-24.9285	-0.00764	-0.04191	-0.03999	-0.20586	-0.19057	-0.2202		2.5155	-0.0087	-0.01157	0.016	-0.00816	0.00598	0.00402		-25.181	-0.21866	-11.381	0.10941	-10.081	0.02747	-31.981	-0.02527	-36.181	-0.05646	-34.981	-0.07737
-24.9275	-0.01	-0.04193	-0.04	-0.20585	-0.19057	-0.22022		2.5165	-0.00866	-0.01241	0.01605	-0.00793	0.00686	0.00457		-25.18	-0.25833	-11.38	0.10101	-10.08	0.01967	-31.98	-0.00532	-36.18	-0.06989	-34.98	-0.08197
-24.9265	-0.01243	-0.04194	-0.04001	-0.20585	-0.19059	-0.22023		2.5175	-0.00836	-0.0128	0.01689	-0.00814	0.00684	0.00484		-25.179	-0.29526	-11.379	0.08484	-10.079	0.01505	-31.979	0.0141	-36.179	-0.07217	-34.979	-0.09532
-24.9255	-0.01496	-0.04195	-0.04003	-0.20585	-0.1906	-0.22026		2.5185	-0.00805	-0.01407	0.01659	-0.00836	0.00682	0.00536		-25.178	-0.3392	-11.378	0.06699	-10.078	0.01066	-31.978	0.01501	-36.178	-0.06958	-34.978	-0.11049
-24.9245	-0.01754	-0.04197	-0.04004	-0.20585	-0.19062	-0.22027		2.5195	-0.00802	-0.01491	0.01741	-0.00857	0.0077	0.00591		-25.177	-0.34699	-11.377	0.05005	-10.077	-0.01483	-31.977	-0.00202	-36.177	-0.05585	-34.977	-0.15349
-24.9235	-0.02022	-0.04197	-0.04006	-0.20583	-0.19063	-0.22029		2.5205	-0.00773	-0.0157	0.0175	-0.00834	0.00768	0.00618		-25.176	-0.34439	-11.376	0.02213	-10.076	-0.02208	-31.976	-0.05072	-36.176	-0.05783	-34.976	-0.20804
-24.9225	-0.02295	-0.04198	-0.04006	-0.20583	-0.19063	-0.2203		2.5215	-0.00714	-0.01611	0.01795	-0.00855	0.00857	0.0067		-25.175	-0.33676	-11.375	0.01602	-10.075	-0.0223	-31.975	-0.07984	-36.175	-0.04608	-34.975	-0.12288
-24.9215	-0.02572	-0.04198	-0.04007	-0.20583	-0.19065	-0.2203		2.5225	-0.00682	-0.01695	0.01841	-0.00832	0.00855	0.00725		-25.174	-0.31342	-11.374	-0.00641	-10.074	-0.03867	-31.974	-0.10345	-36.174	-0.03052	-34.974	-0.12775
-24.9205	-0.02853	-0.042	-0.04009	-0.20583	-0.19066	-0.22032		2.5235	-0.00623	-0.01777	0.01848	-0.00852	0.00852	0.0075		-25.173	-0.29465	-11.373	-0.03326	-10.073	-0.05713	-31.973	-0.04632	-36.173	-0.01984	-34.973	-0.1393
-24.9195	-0.03139	-0.042	-0.0401	-0.20583	-0.19068	-0.22033		2.5245	-0.00591	-0.01816	0.01893	-0.00827	0.0085	0.00805		-25.172	-0.26886	-11.372	-0.0412	-10.072	-0.06713	-31.972	-0.02802	-36.172	-0.00229	-34.972	-0.16379
-24.9185	-0.03427	-0.042	-0.0401	-0.20582	-0.19069	-0.22033		2.5255	-0.00532	-0.019	0.01902	-0.00805	0.00848	0.00859		-25.171	-0.2359	-11.371	-0.04669	-10.071	-0.07405	-31.971	-0.06665	-36.171	-0.00397	-34.971	-0.15962
-24.9175	-0.03716	-0.042	-0.04011	-0.20582	-0.1907	-0.22034		2.5265	-0.00502	-0.01898	0.01948	-0.0078	0.00936	0.00914		-25.17	-0.20813	-11.37	-0.04959	-10.07	-0.07163	-31.97	-0.06244	-36.17	0.01175	-34.97	-0.16588
-24.9165	-0.04004	-0.042	-0.04013	-0.20582	-0.19072	-0.22034		2.5275	-0.00441	-0.01939	0.01993	-0.00802	0.00934	0.00968		-25.169	-0.17624	-11.369	-0.03845	-10.069	-0.06053	-31.969	-0.07984	-36.169	0.0145	-34.969	-0.13039
-24.9155	-0.04293	-0.042	-0.04013	-0.20582	-0.19073	-0.22034		2.5285	-0.00411	-0.01936	0.02	-0.00777	0.00932	0.01023		-25.168	-0.12268	-11.368	-0.02716	-10.068	-0.05361	-31.968	-0.1095	-36.168	0.000915527	-34.968	-0.1219
-24.9145	-0.04579	-0.042	-0.04014	-0.20582	-0.19073	-0.22034		2.5295	-0.00352	-0.0198	0.02045	-0.00755	0.0093	0.01075		-25.167	-0.10056	-11.367	-0.01572	-10.067	-0.02988	-31.967	-0.10254	-36.167	0.00107	-34.967	-0.14013
-24.9135	-0.04862	-0.042	-0.04016	-0.20582	-0.19075	-0.22034		2.5305	-0.0032	-0.01934	0.02055	-0.0073	0.00927	0.0113		-25.166	-0.09125	-11.366	0.00702	-10.066	-0.02637	-31.966	-0.08423	-36.166	-0.00732	-34.966	-0.14974
-24.9125	-0.05141	-0.042	-0.04016	-0.2058	-0.19076	-0.22034		2.5315	-0.00261	-0.01975	0.02064	-0.00752	0.00925	0.01184		-25.165	-0.08911	-11.365	0.000915527	-10.065	-0.01714	-31.965	-0.07306	-36.165	-0.02014	-34.965	-0.13206
-24.9115	-0.05415	-0.04198	-0.04017	-0.2058	-0.19078	-0.22034		2.5325	-0.0023	-0.01973	0.0207	-0.00727	0.00923	0.01239		-25.164	-0.11093	-11.364	0.00992	-10.064	-0.000219727	-31.964	-0.01172	-36.164	-0.03525	-34.964	-0.13471
-24.9105	-0.05684	-0.04198	-0.04017	-0.2058	-0.19078	-0.22033		2.5335	-0.002	-0.0197	0.02077	-0.00702	0.0092	0.01293		-25.163	-0.12665	-11.363	0.03128	-10.063	0.01527	-31.963	0.02674	-36.163	-0.03983	-34.963	-0.13151
-24.9095	-0.05945	-0.04198	-0.04019	-0.2058	-0.19079	-0.22033		2.5345	-0.0017	-0.01925	0.02086	-0.00725	0.00918	0.01345		-25.162	-0.14771	-11.362	0.03464	-10.062	0.02428	-31.962	-0.09449	-36.162	-0.06897	-34.962	-0.11689
-24.9085	-0.06201	-0.04198	-0.04019	-0.2058	-0.19079	-0.22032		2.5355	-0.00138	-0.01923	0.02093	-0.007	0.00916	0.014		-25.161	-0.18417	-11.361	0.03845	-10.061	0.0345	-31.961	-0.18548	-36.161	-0.06989	-34.961	-0.11564
-24.9075	-0.06447	-0.04197	-0.0402	-0.2058	-0.1908	-0.2203		2.5365	-0.00106	-0.0192	0.02064	-0.00723	0.00914	0.01427		-25.16	-0.21835	-11.36	0.02365	-10.06	0.02582	-31.96	-0.06061	-36.16	-0.07217	-34.96	-0.11648
-24.9065	-0.06685	-0.04197	-0.04022	-0.2058	-0.1908	-0.2203		2.5375	-0.000763375	-0.01873	0.02073	-0.00698	0.0082	0.0148		-25.159	-0.24674	-11.359	0.00305	-10.059	0.01406	-31.959	-0.03168	-36.159	-0.06836	-34.959	-0.11564
-24.9055	-0.06914	-0.04197	-0.04022	-0.2058	-0.19082	-0.22029		2.5385	-0.000738607	-0.0183	0.02043	-0.0072	0.00818	0.01507		-25.158	-0.28122	-11.358	-0.01831	-10.058	0.01154	-31.958	-0.11243	-36.158	-0.06348	-34.958	-0.13429
-24.9045	-0.07132	-0.04197	-0.04022	-0.2058	-0.19082	-0.22027		2.5395	-0.000713839	-0.01743	0.02052	-0.00695	0.00816	0.01559		-25.157	-0.29205	-11.357	-0.03815	-10.057	-0.00813	-31.957	0.03461	-36.157	-0.06287	-34.957	-0.14153
-24.9035	-0.07339	-0.04195	-0.04023	-0.2058	-0.19082	-0.22026		2.5405	-0.000689073	-0.017	0.02059	-0.00718	0.00814	0.01614		-25.156	-0.28183	-11.356	-0.0589	-10.056	-0.01978	-31.956	0.03076	-36.156	-0.05432	-34.956	-0.14208
-24.9025	-0.07536	-0.04195	-0.04023	-0.2058	-0.19083	-0.22024		2.5415	-0.000664305	-0.01614	0.0203	-0.00693	0.00811	0.01641		-25.155	-0.27908	-11.355	-0.06546	-10.055	-0.02867	-31.955	0.02581	-36.155	-0.04456	-34.955	-0.15781
-24.9015	-0.07723	-0.04195	-0.04024	-0.2058	-0.19083	-0.22023		2.5425	-0.000912264	-0.01566	0.02036	-0.00714	0.00809	0.01666		-25.154	-0.25574	-11.354	-0.07919	-10.054	-0.0423	-31.954	-0.0033	-36.154	-0.0325	-34.954	-0.14459
-24.9005	-0.07895	-0.04195	-0.04024	-0.2058	-0.19083	-0.22022		2.5435	-0.000910223	-0.0148	0.02007	-0.00691	0.00716	0.0172		-25.153	-0.23407	-11.353	-0.10101	-10.053	-0.04966	-31.953	-0.01538	-36.153	-0.02029	-34.953	-0.14835
-24.8995	-0.08056	-0.04194	-0.04026	-0.2058	-0.19083	-0.2202		2.5445	-0.00086273	-0.01436	0.02016	-0.00711	0.00714	0.01745		-25.152	-0.21057	-11.352	-0.10178	-10.052	-0.06284	-31.952	-0.03625	-36.152	0.00168	-34.952	-0.15252
-24.8985	-0.08205	-0.04194	-0.04026	-0.2058	-0.19083	-0.22019		2.5455	-0.000143279	-0.01389	0.01986	-0.00734	0.00711	0.0177		-25.151	-0.1738	-11.351	-0.09903	-10.051	-0.07009	-31.951	-0.05658	-36.151	-0.00977	-34.951	-0.14334
-24.8975	-0.08341	-0.04194	-0.04026	-0.2058	-0.19083	-0.22017		2.5465	0.00106	-0.01345	0.01993	-0.00755	0.00616	0.01798		-25.15	-0.13046	-11.35	-0.09094	-10.05	-0.06877	-31.95	-0.06079	-36.15	-0.00336	-34.95	-0.14584
-24.8965	-0.08463	-0.04194	-0.04027	-0.2058	-0.19083	-0.22016		2.5475	0.00198	-0.01255	0.02002	-0.00732	0.00614	0.01793		-25.149	-0.103	-11.349	-0.07172	-10.049	-0.06251	-31.949	-0.05621	-36.149	0.00259	-34.949	-0.14459
-24.8955	-0.0857	-0.04194	-0.04027	-0.2058	-0.19083	-0.22014		2.5485	0.00345	-0.01211	0.01973	-0.00752	0.00611	0.0182		-25.148	-0.05692	-11.348	-0.05615	-10.048	-0.05768	-31.948	-0.07214	-36.148	0.00168	-34.948	-0.13499
-24.8945	-0.08665	-0.04194	-0.04029	-0.2058	-0.19082	-0.22011		2.5495	0.00466	-0.01209	0.01945	-0.00775	0.00518	0.01818		-25.147	-0.03876	-11.347	-0.03571	-10.047	-0.03406	-31.947	-0.05694	-36.147	0.00275	-34.947	-0.1297
-24.8935	-0.08744	-0.04194	-0.04029	-0.20582	-0.19082	-0.2201		2.5505	0.00557	-0.01123	0.01916	-0.00795	0.00516	0.01843		-25.146	-0.03479	-11.346	-0.01816	-10.046	-0.03087	-31.946	-0.04944	-36.146	0.000915527	-34.946	-0.12441
-24.8925	-0.0881	-0.04195	-0.04029	-0.20582	-0.19082	-0.22009		2.5515	0.00648	-0.0108	0.01925	-0.00861	0.00514	0.01841		-25.145	-0.03845	-11.345	-0.01648	-10.045	-0.02109	-31.945	-0.06409	-36.145	-0.02304	-34.945	-0.08391
-24.8915	-0.08864	-0.04195	-0.0403	-0.20582	-0.1908	-0.22007		2.5525	0.00739	-0.01034	0.01857	-0.00884	0.0042	0.01839		-25.144	-0.06058	-11.344	0.000915527	-10.044	-0.00385	-31.944	-0.05108	-36.144	-0.04211	-34.944	-0.08753
-24.8905	-0.08904	-0.04195	-0.0403	-0.20582	-0.1908	-0.22006		2.5535	0.00832	-0.00986	0.01827	-0.00905	0.00418	0.01834		-25.143	-0.08347	-11.343	0.01968	-10.043	0.00846	-31.943	-0.05731	-36.143	-0.05142	-34.943	-0.09769
-24.8895	-0.0893	-0.04195	-0.04032	-0.20582	-0.19079	-0.22004		2.5545	0.00864	-0.00943	0.01798	-0.00973	0.00325	0.01832		-25.142	-0.10132	-11.342	0.01511	-10.042	0.02065	-31.942	-0.06115	-36.142	-0.08209	-34.942	-0.08684
-24.8885	-0.08941	-0.04197	-0.04032	-0.20582	-0.19079	-0.22003		2.5555	0.00984	-0.009	0.0173	-0.00993	0.00323	0.018		-25.141	-0.13916	-11.341	0.0238	-10.041	0.03296	-31.941	-0.04138	-36.141	-0.06607	-34.941	-0.08878
-24.8875	-0.08941	-0.04197	-0.04033	-0.20583	-0.19078	-0.22001		2.5565	0.0102	-0.00855	0.01664	-0.01061	0.00318	0.01798		-25.14	-0.1857	-11.34	0.01633	-10.04	0.02823	-31.94	-0.02692	-36.14	-0.05234	-34.94	-0.09254
-24.8865	-0.0893	-0.04198	-0.04033	-0.20583	-0.19078	-0.22		2.5575	0.01084	-0.00852	0.01595	-0.01082	0.00226	0.01768		-25.139	-0.20783	-11.339	0.00229	-10.039	0.01527	-31.939	-0.01867	-36.139	-0.05844	-34.939	-0.09254
-24.8855	-0.08905	-0.04198	-0.04033	-0.20583	-0.19076	-0.21999		2.5585	0.01145	-0.0085	0.01568	-0.0115	0.00223	0.01707		-25.138	-0.24338	-11.338	-0.01114	-10.038	0.01296	-31.938	-0.00257	-36.138	-0.04745	-34.938	-0.10729
-24.8845	-0.08869	-0.042	-0.04034	-0.20583	-0.19075	-0.21997		2.5595	0.0118	-0.00848	0.01466	-0.0117	0.00221	0.01677		-25.137	-0.25909	-11.337	-0.02853	-10.037	-0.0111	-31.937	-0.000915527	-36.137	-0.05905	-34.937	-0.11035
-24.8835	-0.08823	-0.042	-0.04034	-0.20585	-0.19075	-0.21996		2.5605	0.01216	-0.00845	0.01398	-0.01236	0.00219	0.01645		-25.136	-0.25604	-11.336	-0.05081	-10.036	-0.01626	-31.936	-0.00878	-36.136	-0.06378	-34.936	-0.11536
-24.8825	-0.08766	-0.04201	-0.04034	-0.20585	-0.19073	-0.21996		2.5615	0.01252	-0.00889	0.0133	-0.01259	0.00216	0.01614		-25.135	-0.25925	-11.335	-0.05615	-10.035	-0.0267	-31.935	-0.00934	-36.135	-0.04456	-34.935	-0.13415
-24.8815	-0.087	-0.04201	-0.04036	-0.20586	-0.19073	-0.21994		2.5625	0.01284	-0.00886	0.01225	-0.01325	0.00123	0.01555		-25.134	-0.24902	-11.334	-0.06882	-10.034	-0.03779	-31.934	-0.03388	-36.134	-0.01999	-34.934	-0.1329
-24.8805	-0.08624	-0.04203	-0.04036	-0.20586	-0.19072	-0.21993		2.5635	0.01291	-0.00925	0.01161	-0.01393	0.0012	0.01495		-25.133	-0.23071	-11.333	-0.08972	-10.033	-0.04988	-31.933	-0.03479	-36.133	-0.02914	-34.933	-0.13526
-24.8795	-0.08539	-0.04204	-0.04036	-0.20586	-0.1907	-0.21991		2.5645	0.01298	-0.00964	0.01095	-0.01414	0.00118	0.01436		-25.132	-0.20371	-11.332	-0.09186	-10.032	-0.05856	-31.932	-0.02984	-36.132	0.00305	-34.932	-0.14417
-24.8785	-0.08447	-0.04204	-0.04037	-0.20586	-0.1907	-0.21991		2.5655	0.01334	-0.00961	0.01027	-0.01482	0.00116	0.01405		-25.131	-0.16663	-11.331	-0.09521	-10.031	-0.06724	-31.931	-0.03809	-36.131	-0.0032	-34.931	-0.14695
-24.8775	-0.08345	-0.04205	-0.04037	-0.20588	-0.19069	-0.2199		2.5665	0.01336	-0.01002	0.00923	-0.01548	0.00113	0.01345		-25.13	-0.12009	-11.33	-0.08896	-10.03	-0.06405	-31.93	-0.06042	-36.13	-0.00809	-34.93	-0.13554
-24.8765	-0.08239	-0.04205	-0.04037	-0.20588	-0.19069	-0.2199		2.5675	0.01316	-0.01	0.00857	-0.0157	0.00111	0.01286		-25.129	-0.08728	-11.329	-0.0676	-10.029	-0.05251	-31.929	-0.08624	-36.129	-0.00183	-34.929	-0.1052
-24.8755	-0.08124	-0.04207	-0.04039	-0.20589	-0.19068	-0.21989		2.5685	0.01295	-0.01084	0.00791	-0.01636	0.00109	0.01198		-25.128	-0.04623	-11.328	-0.05219	-10.028	-0.04889	-31.928	-0.08239	-36.128	-0.00305	-34.928	-0.09644
-24.8745	-0.08004	-0.04208	-0.04039	-0.20589	-0.19068	-0.21989		2.5695	0.013	-0.01082	0.00725	-0.01702	0.00106	0.01139		-25.127	-0.03067	-11.327	-0.03403	-10.027	-0.0312	-31.927	-0.08826	-36.127	-0.01083	-34.927	-0.10646
-24.8735	-0.07879	-0.0421	-0.04039	-0.20589	-0.19066	-0.21987		2.5705	0.01277	-0.01123	0.00618	-0.01725	0.00104	0.0108		-25.126	-0.03098	-11.326	-0.01114	-10.026	-0.02615	-31.926	-0.08387	-36.126	-0.0058	-34.926	-0.10326
-24.8725	-0.0775	-0.0421	-0.04039	-0.20591	-0.19066	-0.21987		2.5715	0.01227	-0.01202	0.00555	-0.01791	0.00102	0.01018		-25.125	-0.0325	-11.325	-0.01175	-10.025	-0.01527	-31.925	-0.08002	-36.125	-0.02625	-34.925	-0.06805
-24.8715	-0.07616	-0.04211	-0.04039	-0.20591	-0.19066	-0.21986		2.5725	0.01207	-0.01245	0.00486	-0.01814	0.000995318	0.00959		-25.124	-0.05325	-11.324	0.00397	-10.024	-0.00032959	-31.924	-0.05804	-36.124	-0.04379	-34.924	-0.07765
-24.8705	-0.0748	-0.04213	-0.04039	-0.20592	-0.19065	-0.21986		2.5735	0.01184	-0.01289	0.00382	-0.0188	0.000972305	0.00873		-25.123	-0.07324	-11.323	0.02106	-10.023	0.01274	-31.923	-0.06482	-36.123	-0.04974	-34.923	-0.08155
-24.8695	-0.07341	-0.04213	-0.04039	-0.20592	-0.19065	-0.21986		2.5745	0.01161	-0.0137	0.00316	-0.01902	0.000949293	0.00811		-25.122	-0.09628	-11.322	0.01999	-10.022	0.02637	-31.922	-0.05951	-36.122	-0.05875	-34.922	-0.05079
-24.8685	-0.07198	-0.04214	-0.04039	-0.20593	-0.19065	-0.21984		2.5755	0.01082	-0.01409	0.00212	-0.01968	0.00092628	0.00725		-25.121	-0.13016	-11.321	0.02457	-10.021	0.03384	-31.921	-0.0423	-36.121	-0.05188	-34.921	-0.02435
-24.8675	-0.07056	-0.04214	-0.04039	-0.20593	-0.19063	-0.21984		2.5765	0.01089	-0.01448	0.00144	-0.01991	0.000903266	0.00666		-25.12	-0.17334	-11.32	0.0209	-10.02	0.0334	-31.92	-0.02966	-36.12	-0.06012	-34.92	-0.03493
-24.8665	-0.06911	-0.04216	-0.04039	-0.20593	-0.19063	-0.21984		2.5775	0.01039	-0.01491	0.000792614	-0.02011	0.0018	0.00605		-25.119	-0.20081	-11.319	0.00336	-10.019	0.02186	-31.919	-0.0174	-36.119	-0.06058	-34.919	-0.04801
-24.8655	-0.06767	-0.04217	-0.04039	-0.20595	-0.19063	-0.21983		2.5785	0.00986	-0.01489	0.000111595	-0.02077	0.00177	0.00518		-25.118	-0.23865	-11.318	-0.0174	-10.018	0.01384	-31.918	-0.0022	-36.118	-0.06439	-34.918	-0.08057
-24.8645	-0.06622	-0.04217	-0.04037	-0.20595	-0.19063	-0.21983		2.5795	0.00936	-0.0153	-0.000539595	-0.021	0.00175	0.00459		-25.117	-0.26047	-11.317	-0.03555	-10.017	-0.00692	-31.917	0.0011	-36.117	-0.06454	-34.917	-0.09338
-24.8635	-0.0648	-0.04217	-0.04037	-0.20596	-0.19063	-0.21983		2.5805	0.00914	-0.01527	-0.00119	-0.0212	0.00264	0.00398		-25.116	-0.25681	-11.316	-0.05234	-10.016	-0.00791	-31.916	-0.00714	-36.116	-0.05737	-34.916	-0.09505
-24.8625	-0.06339	-0.04218	-0.04037	-0.20596	-0.19065	-0.21981		2.5815	0.00866	-0.01566	-0.00187	-0.02098	0.00261	0.00311		-25.115	-0.25299	-11.315	-0.06439	-10.015	-0.01725	-31.915	0.000549317	-36.115	-0.04395	-34.915	-0.11453
-24.8615	-0.062	-0.04218	-0.04036	-0.20596	-0.19065	-0.21981		2.5825	0.00784	-0.01566	-0.00255	-0.02118	0.00259	0.0025		-25.114	-0.23087	-11.314	-0.07782	-10.014	-0.03197	-31.914	-0.02215	-36.114	-0.03006	-34.914	-0.10451
-24.8605	-0.06063	-0.04218	-0.04036	-0.20598	-0.19065	-0.2198		2.5835	0.00761	-0.01607	-0.0032	-0.02141	0.00348	0.00191		-25.113	-0.20889	-11.313	-0.09079	-10.013	-0.04691	-31.913	-0.0141	-36.113	-0.03067	-34.913	-0.10312
-24.8595	-0.05928	-0.0422	-0.04034	-0.20598	-0.19065	-0.2198		2.5845	0.00714	-0.01605	-0.00389	-0.02161	0.00345	0.00104		-25.112	-0.1889	-11.312	-0.07431	-10.012	-0.0579	-31.912	-0.0108	-36.112	-0.02121	-34.912	-0.11272
-24.8585	-0.05797	-0.0422	-0.04034	-0.20598	-0.19066	-0.2198		2.5855	0.00634	-0.01602	-0.00455	-0.02139	0.00343	0.000724611		-25.111	-0.15747	-11.311	-0.07675	-10.011	-0.06801	-31.911	-0.02765	-36.111	-0.03098	-34.911	-0.10896
-24.8575	-0.05671	-0.0422	-0.04033	-0.20599	-0.19066	-0.21979		2.5865	0.00582	-0.01641	-0.00448	-0.02114	0.00434	0.000129459		-25.11	-0.11475	-11.31	-0.07004	-10.01	-0.06482	-31.91	-0.03882	-36.11	-0.0267	-34.91	-0.10548
-24.8565	-0.05547	-0.0422	-0.04032	-0.20599	-0.19068	-0.21979		2.5875	0.00532	-0.01639	-0.00511	-0.02134	0.00432	-0.000465693		-25.109	-0.08057	-11.309	-0.05219	-10.009	-0.05427	-31.909	-0.05182	-36.109	0.00153	-34.909	-0.09825
-24.8555	-0.05428	-0.0422	-0.04032	-0.20599	-0.19068	-0.21977		2.5885	0.00509	-0.01636	-0.00507	-0.02111	0.0052	-0.00106		-25.108	-0.0296	-11.308	-0.03418	-10.008	-0.04867	-31.908	-0.06281	-36.108	0.00168	-34.908	-0.08224
-24.8545	-0.05312	-0.04221	-0.0403	-0.20599	-0.19069	-0.21976		2.5895	0.00432	-0.01593	-0.0057	-0.02086	0.00518	-0.00166		-25.107	-0.02243	-11.307	-0.02502	-10.007	-0.02703	-31.907	-0.06134	-36.107	-0.00916	-34.907	-0.06735
-24.8535	-0.05201	-0.04221	-0.04029	-0.20599	-0.19069	-0.21976		2.5905	0.00407	-0.01591	-0.00564	-0.02064	0.00607	-0.00225		-25.106	-0.0206	-11.306	0.00198	-10.006	-0.01802	-31.906	-0.05658	-36.106	-0.01633	-34.906	-0.06193
-24.8525	-0.05093	-0.04221	-0.04027	-0.20599	-0.1907	-0.21974		2.5915	0.00357	-0.01505	-0.00593	-0.01993	0.00605	-0.00257		-25.105	-0.01862	-11.305	0.00351	-10.005	-0.01	-31.905	-0.05713	-36.105	-0.0238	-34.905	-0.04384
-24.8515	-0.04991	-0.04221	-0.04026	-0.20599	-0.1907	-0.21973		2.5925	0.0028	-0.01457	-0.00584	-0.0197	0.00602	-0.00316		-25.104	-0.04593	-11.304	0.01877	-10.004	-0.0011	-31.904	-0.03772	-36.104	-0.02731	-34.904	-0.05483
-24.8505	-0.04894	-0.04221	-0.04024	-0.20599	-0.19072	-0.21973		2.5935	0.00257	-0.01411	-0.00614	-0.01945	0.00691	-0.00348		-25.103	-0.06912	-11.303	0.03586	-10.003	0.00802	-31.903	-0.03864	-36.103	-0.04181	-34.903	-0.04745
-24.8495	-0.048	-0.0422	-0.04023	-0.20599	-0.19072	-0.21971		2.5945	0.00234	-0.01368	-0.00568	-0.01877	0.00689	-0.00407		-25.102	-0.0795	-11.302	0.02701	-10.002	0.02109	-31.902	-0.03589	-36.102	-0.05981	-34.902	-0.04008
-24.8485	-0.04713	-0.0422	-0.0402	-0.20599	-0.19073	-0.2197		2.5955	0.00212	-0.01282	-0.00559	-0.01807	0.0078	-0.00436		-25.101	-0.11841	-11.301	0.02075	-10.001	0.03669	-31.901	-0.01007	-36.101	-0.05005	-34.901	-0.03604
-24.8475	-0.04629	-0.0422	-0.04017	-0.20599	-0.19073	-0.21968		2.5965	0.00164	-0.01239	-0.00552	-0.01736	0.00775	-0.00498		-25.1	-0.16632	-11.3	-0.00443	-10	0.03296	-31.9	0.0011	-36.1	-0.04639	-34.9	-0.03521
-24.8465	-0.0455	-0.0422	-0.04014	-0.20599	-0.19075	-0.21967		2.5975	0.0014	-0.01148	-0.00545	-0.01714	0.00773	-0.00527		-25.099	-0.19424	-11.299	-0.03967	-9.999	0.01736	-31.899	0.01519	-36.099	-0.04807	-34.899	-0.03632
-24.8455	-0.04476	-0.0422	-0.04009	-0.20599	-0.19076	-0.21966		2.5985	0.00119	-0.01105	-0.00536	-0.01643	0.00864	-0.00559		-25.098	-0.22812	-11.298	-0.04211	-9.998	0.01439	-31.898	0.03113	-36.098	-0.05173	-34.898	-0.04815
-24.8445	-0.04407	-0.04218	-0.04003	-0.20599	-0.19076	-0.21964		2.5995	0.000959616	-0.01061	-0.00491	-0.01575	0.00861	-0.00618		-25.097	-0.24185	-11.297	-0.03357	-9.997	-0.00813	-31.897	0.03204	-36.097	-0.05066	-34.897	-0.06624
-24.8435	-0.04343	-0.04218	-0.03994	-0.20598	-0.19078	-0.21963		2.6005	0.00102	-0.00973	-0.00482	-0.01505	0.00859	-0.0065		-25.096	-0.24124	-11.296	-0.05829	-9.996	-0.01923	-31.896	0.02215	-36.096	-0.05096	-34.896	-0.07334
-24.8425	-0.04283	-0.04218	-0.03984	-0.20598	-0.19079	-0.21961		2.6015	0.000789184	-0.0097	-0.004	-0.01436	0.00857	-0.00709		-25.095	-0.24475	-11.295	-0.07278	-9.995	-0.02494	-31.895	0.026	-36.095	-0.04013	-34.895	-0.10381
-24.8415	-0.04228	-0.04217	-0.03974	-0.20598	-0.19079	-0.2196		2.6025	0.00115	-0.0088	-0.00393	-0.01366	0.00945	-0.00741		-25.094	-0.22492	-11.294	-0.10803	-9.994	-0.03439	-31.894	0.00732	-36.094	-0.02167	-34.894	-0.08892
-24.8405	-0.04177	-0.04217	-0.0396	-0.20598	-0.1908	-0.21958		2.6035	0.000936934	-0.00795	-0.0035	-0.01298	0.00943	-0.0077		-25.093	-0.20889	-11.293	-0.10696	-9.993	-0.0457	-31.893	0.01007	-36.093	-0.02182	-34.893	-0.06777
-24.8395	-0.04129	-0.04216	-0.03944	-0.20596	-0.1908	-0.21957		2.6045	0.000976718	-0.00709	-0.00266	-0.01227	0.00941	-0.00832		-25.092	-0.17914	-11.292	-0.08606	-9.992	-0.05845	-31.892	0.01282	-36.092	0.000610352	-34.892	-0.08642
-24.8385	-0.04088	-0.04216	-0.03927	-0.20596	-0.19082	-0.21956		2.6055	0.00104	-0.00664	-0.0022	-0.01111	0.00939	-0.00861		-25.091	-0.13245	-11.291	-0.05997	-9.991	-0.0668	-31.891	-0.000732422	-36.091	-0.00854	-34.891	-0.09992
-24.8375	-0.04049	-0.04214	-0.03905	-0.20595	-0.19082	-0.21954		2.6065	0.00112	-0.00575	-0.00175	-0.01043	0.01027	-0.00893		-25.09	-0.0853	-11.29	-0.00183	-9.99	-0.0624	-31.89	-0.01721	-36.09	-0.00305	-34.89	-0.08656
-24.8365	-0.04013	-0.04214	-0.03881	-0.20595	-0.19083	-0.21953		2.6075	0.00119	-0.00532	-0.00129	-0.00973	0.01025	-0.00925		-25.089	-0.0589	-11.289	-0.09964	-9.989	-0.0524	-31.889	-0.0282	-36.089	-0.00656	-34.889	-0.08224
-24.8355	-0.0398	-0.04213	-0.03853	-0.20593	-0.19083	-0.21951		2.6085	0.00152	-0.00445	-0.000482334	-0.00905	0.01023	-0.00984		-25.088	-0.03372	-11.288	-0.08484	-9.988	-0.04768	-31.888	-0.0476	-36.088	-0.0119	-34.888	-0.06374
-24.8345	-0.03951	-0.04213	-0.0382	-0.20593	-0.19083	-0.2195		2.6095	0.00186	-0.00398	0	-0.00834	0.0102	-0.00986		-25.087	-0.01953	-11.287	-0.17502	-9.987	-0.02977	-31.887	-0.0509	-36.087	-0.01297	-34.887	-0.04759
-24.8335	-0.03927	-0.04211	-0.03783	-0.20592	-0.19085	-0.21947		2.6105	0.00192	-0.00352	0.000469816	-0.00766	0.01018	-0.01045		-25.086	0.0029	-11.286	-0.29526	-9.986	-0.02109	-31.886	-0.04028	-36.086	-0.01282	-34.886	-0.03549
-24.8325	-0.03902	-0.04211	-0.03743	-0.20592	-0.19085	-0.21945		2.6115	0.00227	-0.00309	0.00136	-0.00695	0.01016	-0.01077		-25.085	0.00351	-11.285	0.00229	-9.985	-0.01472	-31.885	-0.05274	-36.085	-0.02853	-34.885	-0.01447
-24.8315	-0.03882	-0.0421	-0.03695	-0.20591	-0.19085	-0.21944		2.6125	0.00234	-0.00307	0.00186	-0.00627	0.01014	-0.01109		-25.084	-0.0267	-11.284	-0.22385	-9.984	-0.0011	-31.884	-0.01594	-36.084	-0.04196	-34.884	-0.02463
-24.8305	-0.03864	-0.0421	-0.03645	-0.20591	-0.19085	-0.21943		2.6135	0.00268	-0.00259	0.0027	-0.00557	0.01011	-0.01168		-25.083	-0.03983	-11.283	-0.13855	-9.983	0.01219	-31.883	-0.00403	-36.083	-0.03784	-34.883	-0.03688
-24.8295	-0.03846	-0.04208	-0.03588	-0.20589	-0.19085	-0.21941		2.6145	0.00302	-0.00259	0.00325	-0.00486	0.01009	-0.012		-25.082	-0.06973	-11.282	-0.0972	-9.982	0.02527	-31.882	-0.00623	-36.082	-0.06943	-34.882	-0.03215
-24.8285	-0.03832	-0.04208	-0.03523	-0.20589	-0.19085	-0.21938		2.6155	0.00336	-0.00215	0.00445	-0.00418	0.01007	-0.0123		-25.081	-0.10193	-11.281	-0.33814	-9.981	0.03109	-31.881	-0.00202	-36.081	-0.0528	-34.881	-0.04495
-24.8275	-0.03819	-0.04207	-0.03451	-0.20588	-0.19085	-0.21937		2.6165	0.004	-0.00213	0.00495	-0.00393	0.00914	-0.01261		-25.08	-0.14679	-11.28	0.05646	-9.98	0.0278	-31.88	0.01319	-36.08	-0.06546	-34.88	-0.0437
-24.8265	-0.03809	-0.04207	-0.03374	-0.20588	-0.19085	-0.21935		2.6175	0.00409	-0.0017	0.0062	-0.00325	0.00911	-0.0132		-25.079	-0.18112	-11.279	0.18967	-9.979	0.0189	-31.879	0.02581	-36.079	-0.0647	-34.879	-0.02825
-24.8255	-0.03799	-0.04205	-0.03287	-0.20586	-0.19085	-0.21934		2.6185	0.00441	-0.00168	0.0067	-0.003	0.00909	-0.01352		-25.078	-0.22125	-11.278	0.45685	-9.978	0.01428	-31.878	0.0412	-36.078	-0.05524	-34.878	-0.0501
-24.8245	-0.0379	-0.04205	-0.03194	-0.20586	-0.19083	-0.21932		2.6195	0.00475	-0.00121	0.00759	-0.00232	0.00907	-0.01382		-25.077	-0.24277	-11.277	0.58273	-9.977	-0.00703	-31.877	0.0401	-36.077	-0.05707	-34.877	-0.06582
-24.8235	-0.03782	-0.04205	-0.03092	-0.20585	-0.19083	-0.21931		2.6205	0.00511	-0.00163	0.00809	-0.00207	0.00811	-0.01443		-25.076	-0.23712	-11.276	0.45593	-9.976	-0.01077	-31.876	0.03827	-36.076	-0.05585	-34.876	-0.06053
-24.8225	-0.03776	-0.04204	-0.0298	-0.20585	-0.19083	-0.2193		2.6215	0.00545	-0.00117	0.00898	-0.00183	0.00809	-0.01473		-25.075	-0.23758	-11.275	0.37262	-9.975	-0.01066	-31.875	0.03259	-36.075	-0.02823	-34.875	-0.07334
-24.8215	-0.0377	-0.04204	-0.02861	-0.20583	-0.19082	-0.21928		2.6225	0.00552	-0.00159	0.00984	-0.00159	0.00807	-0.01505		-25.074	-0.21698	-11.274	0.33371	-9.974	-0.02582	-31.874	0.01007	-36.074	-0.01465	-34.874	-0.07696
-24.8205	-0.03764	-0.04204	-0.02731	-0.20583	-0.19082	-0.21927		2.6235	0.00616	-0.00157	0.01034	-0.00135	0.00714	-0.01564		-25.073	-0.18768	-11.273	0.30899	-9.973	-0.03691	-31.873	0.01978	-36.073	-0.01633	-34.873	-0.07181
-24.8195	-0.03761	-0.04203	-0.02593	-0.20582	-0.19082	-0.21925		2.6245	0.0062	-0.00195	0.01159	-0.00111	0.00711	-0.01595		-25.072	-0.16632	-11.272	0.29739	-9.972	-0.04944	-31.872	0.02197	-36.072	-0.00397	-34.872	-0.0821
-24.8185	-0.03757	-0.04203	-0.02445	-0.20582	-0.1908	-0.21924		2.6255	0.00657	-0.00234	0.01209	-0.000871211	0.00618	-0.01627		-25.071	-0.13474	-11.271	0.23972	-9.971	-0.059	-31.871	0.00164	-36.071	-0.01938	-34.871	-0.08141
-24.8175	-0.03754	-0.04203	-0.02286	-0.2058	-0.1908	-0.21922		2.6265	0.00661	-0.00277	0.01298	-0.00109	0.00616	-0.01657		-25.07	-0.09338	-11.27	0.19623	-9.97	-0.05823	-31.87	-0.01996	-36.07	-0.00595	-34.87	-0.08099
-24.8165	-0.03751	-0.04203	-0.02119	-0.2058	-0.19079	-0.21921		2.6275	0.00698	-0.00359	0.01382	-0.000845959	0.00523	-0.01659		-25.069	-0.05844	-11.269	0.19775	-9.969	-0.05328	-31.869	-0.03076	-36.069	0.01419	-34.869	-0.08308
-24.8155	-0.0375	-0.04203	-0.01943	-0.2058	-0.19079	-0.2192		2.6285	0.00705	-0.00357	0.0147	-0.000606061	0.0052	-0.01691		-25.068	-0.02365	-11.268	0.20416	-9.968	-0.04867	-31.868	-0.03186	-36.068	0.00504	-34.868	-0.07264
-24.8145	-0.03747	-0.04203	-0.01756	-0.20579	-0.19078	-0.21918		2.6295	0.00682	-0.00441	0.01518	-0.000820707	0.00518	-0.01693		-25.067	-0.00427	-11.267	0.20691	-9.967	-0.02417	-31.867	-0.03589	-36.067	-0.01068	-34.867	-0.04495
-24.8135	-0.03746	-0.04203	-0.0156	-0.20579	-0.19078	-0.21917		2.6305	0.00716	-0.00439	0.01568	-0.000580809	0.00423	-0.01725		-25.066	0.000915527	-11.266	0.21942	-9.966	-0.0201	-31.866	-0.02729	-36.066	-0.01434	-34.866	-0.04189
-24.8125	-0.03744	-0.04203	-0.01355	-0.20578	-0.19076	-0.21915		2.6315	0.00693	-0.0048	0.01657	-0.000340909	0.0042	-0.01727		-25.065	0.00412	-11.265	0.20523	-9.965	-0.01022	-31.865	-0.0315	-36.065	-0.02701	-34.865	-0.02561
-24.8115	-0.03743	-0.04203	-0.01142	-0.20578	-0.19075	-0.21915		2.6325	0.007	-0.00477	0.01707	-0.000555555	0.00327	-0.0173		-25.064	-0.02289	-11.264	0.20279	-9.964	0.00209	-31.864	-0.00916	-36.064	-0.0351	-34.864	-0.0263
-24.8105	-0.0374	-0.04203	-0.0092	-0.20576	-0.19075	-0.21914		2.6335	0.00707	-0.00557	0.01757	-0.000315657	0.00325	-0.01734		-25.063	-0.04211	-11.263	0.21271	-9.963	0.01527	-31.863	-0.02326	-36.063	-0.03815	-34.863	-0.00891
-24.8095	-0.03739	-0.04203	-0.00688	-0.20576	-0.19073	-0.21912		2.6345	0.00682	-0.00555	0.0177	-0.000530302	0.00232	-0.01736		-25.062	-0.06927	-11.262	0.19898	-9.962	0.02208	-31.862	-0.02142	-36.062	-0.05936	-34.862	-0.00891
-24.8085	-0.03737	-0.04203	-0.0045	-0.20575	-0.19072	-0.21912		2.6355	0.00661	-0.00598	0.01818	-0.000290405	0.0023	-0.01709		-25.061	-0.1088	-11.261	0.18631	-9.961	0.03516	-31.861	-0.00623	-36.061	-0.05692	-34.861	-0.01266
-24.8075	-0.03736	-0.04203	-0.00204	-0.20575	-0.19072	-0.21911		2.6365	0.00611	-0.00595	0.01868	-5.0505e-05	0.00135	-0.01684		-25.06	-0.15366	-11.26	0.16327	-9.96	0.03373	-31.86	0.01556	-36.06	-0.05814	-34.86	-0.01085
-24.8065	-0.03734	-0.04203	0.000488506	-0.20573	-0.1907	-0.21911		2.6375	0.00618	-0.0068	0.01882	-0.000265152	0.00133	-0.01686		-25.059	-0.17838	-11.259	0.12863	-9.959	0.02615	-31.859	0.04541	-36.059	-0.06012	-34.859	-0.02101
-24.8055	-0.03733	-0.04203	0.0031	-0.20573	-0.19069	-0.2191		2.6385	0.00593	-0.0072	0.01932	-2.52525e-05	0.000391223	-0.01661		-25.058	-0.20737	-11.258	0.09415	-9.958	0.0189	-31.858	0.04871	-36.058	-0.05966	-34.858	-0.0327
-24.8045	-0.03731	-0.04204	0.00576	-0.20573	-0.19069	-0.2191		2.6395	0.00545	-0.00718	0.01907	0.000214646	0.000368211	-0.01607		-25.057	-0.22324	-11.257	0.06454	-9.957	0.000439453	-31.857	0.0423	-36.057	-0.04959	-34.857	-0.03994
-24.8035	-0.03731	-0.04204	0.00848	-0.20572	-0.19068	-0.2191		2.6405	0.00523	-0.00757	0.01957	0	0.000345198	-0.01582		-25.056	-0.22598	-11.256	0.02853	-9.956	-0.00791	-31.856	0.04432	-36.056	-0.03876	-34.856	-0.04745
-24.8025	-0.03728	-0.04204	0.01124	-0.20572	-0.19068	-0.21908		2.6415	0.005	-0.00714	0.01932	-0.000103448	-0.000592589	-0.01527		-25.055	-0.22553	-11.255	0.00717	-9.955	-0.01846	-31.855	0.04468	-36.055	-0.02121	-34.855	-0.07723
-24.8015	-0.03728	-0.04204	0.01404	-0.20572	-0.19066	-0.21908		2.6425	0.00448	-0.00752	0.01982	-0.000206897	-0.000615602	-0.01473		-25.054	-0.20309	-11.254	-0.01541	-9.954	-0.03197	-31.854	0.02234	-36.054	-0.00748	-34.854	-0.06875
-24.8005	-0.03727	-0.04204	0.01688	-0.2057	-0.19066	-0.21908		2.6435	0.004	-0.00709	0.01959	-0.000310345	-0.000638616	-0.01391		-25.053	-0.1828	-11.253	-0.0499	-9.953	-0.04427	-31.853	0.03022	-36.053	-0.00366	-34.853	-0.0526
-24.7995	-0.03726	-0.04204	0.01973	-0.2057	-0.19065	-0.21908		2.6445	0.00377	-0.00748	0.01934	-0.000413793	-0.000661627	-0.01309		-25.052	-0.14587	-11.252	-0.06653	-9.952	-0.05405	-31.852	0.0337	-36.052	0.01068	-34.852	-0.06582
-24.7985	-0.03724	-0.04205	0.0226	-0.2057	-0.19063	-0.21908		2.6455	0.00327	-0.00661	0.01909	-0.000517241	-0.0016	-0.01225		-25.051	-0.11597	-11.251	-0.08133	-9.951	-0.06493	-31.851	0.02381	-36.051	0.000152588	-34.851	-0.05998
-24.7975	-0.03724	-0.04205	0.02546	-0.20569	-0.19063	-0.21908		2.6465	0.00275	-0.00659	0.01884	-0.000620689	-0.00162	-0.01143		-25.05	-0.0795	-11.25	-0.08911	-9.95	-0.06207	-31.85	-0.00293	-36.05	-0.00183	-34.85	-0.06819
-24.7965	-0.03723	-0.04205	0.0283	-0.20569	-0.19062	-0.21908		2.6475	0.00252	-0.00616	0.01859	-0.000724139	-0.00165	-0.01032		-25.049	-0.05539	-11.249	-0.08255	-9.949	-0.0535	-31.849	-0.02435	-36.049	0.00671	-34.849	-0.06652
-24.7955	-0.03723	-0.04205	0.03111	-0.20567	-0.1906	-0.21908		2.6485	0.00205	-0.00614	0.01836	-0.000827586	-0.00167	-0.0092		-25.048	-0.01801	-11.248	-0.07446	-9.948	-0.04691	-31.848	-0.03461	-36.048	-0.00229	-34.848	-0.05859
-24.7945	-0.03721	-0.04205	0.03388	-0.20567	-0.1906	-0.21908		2.6495	0.00152	-0.00523	0.01811	-0.000476489	-0.00169	-0.00782		-25.047	-0.0029	-11.247	-0.06653	-9.947	-0.02813	-31.847	-0.03607	-36.047	-0.01083	-34.847	-0.06318
-24.7935	-0.03721	-0.04205	0.03658	-0.20567	-0.19059	-0.2191		2.6505	0.00103	-0.0052	0.01786	-0.000579936	-0.00171	-0.00643		-25.046	0.00427	-11.246	-0.05539	-9.946	-0.02131	-31.846	-0.026	-36.046	-0.01114	-34.846	-0.05525
-24.7925	-0.0372	-0.04205	0.03922	-0.20567	-0.19057	-0.2191		2.6515	0.000801125	-0.00436	0.01761	-0.000228841	-0.00174	-0.00502		-25.045	0.00717	-11.245	-0.06897	-9.945	-0.0156	-31.845	-0.02508	-36.045	-0.01648	-34.845	-0.02394
-24.7915	-0.0372	-0.04205	0.0418	-0.20566	-0.19057	-0.2191		2.6525	0	-0.00391	0.01698	-0.000332289	-0.000845734	-0.00336		-25.044	-0.01511	-11.244	-0.05783	-9.944	0.00231	-31.844	-0.0086	-36.044	-0.02243	-34.844	-0.02366
-24.7905	-0.0372	-0.04205	0.04427	-0.20566	-0.19056	-0.21911		2.6535	-0.00111	-0.00302	0.01711	1.88088e-05	-0.000868745	-0.00168		-25.043	-0.03647	-11.243	-0.0029	-9.943	0.01736	-31.843	-0.01172	-36.043	-0.03235	-34.843	-0.03507
-24.7895	-0.03718	-0.04205	0.04664	-0.20566	-0.19055	-0.21911		2.6545	-0.00225	-0.00216	0.01689	0.000369907	-0.000891759	0		-25.042	-0.0621	-11.242	-0.03296	-9.942	0.02604	-31.842	-0.013	-36.042	-0.04791	-34.842	0.00793
-24.7885	-0.03718	-0.04205	0.04889	-0.20565	-0.19053	-0.21911		2.6555	-0.00364	-0.00128	0.01625	0.000266457	0	0.00219		-25.041	-0.08896	-11.241	-0.03586	-9.941	0.03702	-31.841	0	-36.041	-0.04776	-34.841	0.00278
-24.7875	-0.03718	-0.04205	0.05102	-0.20565	-0.19052	-0.21912		2.6565	-0.00477	0	0.01639	0.000617555	-0.000234411	0.00466		-25.04	-0.13138	-11.24	-0.03967	-9.94	0.03241	-31.84	0.0227	-36.04	-0.04669	-34.84	-0.0064
-24.7865	-0.03718	-0.04205	0.05303	-0.20565	-0.1905	-0.21912		2.6575	-0.00618	0.000961407	0.01575	0.000514107	0.000445952	0.00714		-25.039	-0.17197	-11.239	-0.05783	-9.939	0.0212	-31.839	0.03809	-36.039	-0.05447	-34.839	-0.02435
-24.7855	-0.03718	-0.04205	0.05489	-0.20565	-0.19049	-0.21914		2.6585	-0.00702	0.0027	0.0155	0.000865205	0.000211541	0.00989		-25.038	-0.2066	-11.238	-0.07523	-9.938	0.01681	-31.838	0.04742	-36.038	-0.05127	-34.838	-0.02936
-24.7845	-0.03718	-0.04205	0.05655	-0.20563	-0.19047	-0.21914		2.6595	-0.00814	0.00366	0.01525	0.00122	0.000891902	0.01236		-25.037	-0.21713	-11.237	-0.08514	-9.937	-0.00187	-31.837	0.04706	-36.037	-0.04776	-34.837	-0.03215
-24.7835	-0.03718	-0.04205	0.05807	-0.20563	-0.19046	-0.21915		2.6605	-0.00895	0.00541	0.01502	0.00111	0.000657493	0.01511		-25.036	-0.2211	-11.236	-0.10529	-9.936	-0.00571	-31.836	0.0423	-36.036	-0.0386	-34.836	-0.04105
-24.7825	-0.03718	-0.04205	0.0594	-0.20563	-0.19045	-0.21915		2.6615	-0.00982	0.00639	0.01477	0.00146	0.00134	0.01786		-25.035	-0.21225	-11.235	-0.10712	-9.935	-0.0123	-31.835	0.03772	-36.035	-0.03113	-34.835	-0.05956
-24.7815	-0.03718	-0.04205	0.06055	-0.20563	-0.19042	-0.21917		2.6625	-0.01093	0.0077	0.01416	0.00182	0.0011	0.02091		-25.034	-0.19653	-11.234	-0.11307	-9.934	-0.02791	-31.834	0.01794	-36.034	-0.01251	-34.834	-0.04425
-24.7805	-0.03718	-0.04205	0.06149	-0.20563	-0.1904	-0.21918		2.6635	-0.01148	0.00909	0.01391	0.00171	0.00178	0.02366		-25.033	-0.18158	-11.233	-0.1268	-9.933	-0.04197	-31.833	0.01996	-36.033	-0.000305176	-34.833	-0.04634
-24.7795	-0.0372	-0.04205	0.06223	-0.20563	-0.19039	-0.21918		2.6645	-0.01261	0.01041	0.01366	0.00206	0.00245	0.0267		-25.032	-0.15762	-11.232	-0.12268	-9.932	-0.05273	-31.832	0.02838	-36.032	0.02121	-34.832	-0.05608
-24.7785	-0.0372	-0.04204	0.06273	-0.20563	-0.19036	-0.2192		2.6655	-0.01318	0.01175	0.01343	0.00196	0.00223	0.02973		-25.031	-0.12314	-11.231	-0.12054	-9.931	-0.06042	-31.831	0.01208	-36.031	0.00473	-34.831	-0.05052
-24.7775	-0.0372	-0.04204	0.06297	-0.20563	-0.19034	-0.2192		2.6665	-0.014	0.01314	0.01318	0.00232	0.00291	0.03277		-25.03	-0.07599	-11.23	-0.1149	-9.93	-0.05438	-31.83	-0.00366	-36.03	-0.00702	-34.83	-0.05079
-24.7765	-0.03721	-0.04204	0.06302	-0.20563	-0.19033	-0.21921		2.6675	-0.01427	0.01445	0.01293	0.00221	0.00359	0.03582		-25.029	-0.04364	-11.229	-0.0975	-9.929	-0.04713	-31.829	-0.0227	-36.029	-0.00443	-34.829	-0.05678
-24.7755	-0.03721	-0.04204	0.0628	-0.20563	-0.1903	-0.21921		2.6685	-0.01484	0.01584	0.01268	0.0021	0.00427	0.03884		-25.028	-0.00458	-11.228	-0.07645	-9.928	-0.04417	-31.828	-0.03314	-36.028	-0.00717	-34.828	-0.03966
-24.7745	-0.03723	-0.04204	0.06233	-0.20563	-0.19027	-0.21922		2.6695	-0.01541	0.01761	0.0128	0.002	0.00495	0.04189		-25.027	0.01266	-11.227	-0.07004	-9.927	-0.02483	-31.827	-0.03223	-36.027	-0.00275	-34.827	-0.01141
-24.7735	-0.03723	-0.04204	0.06157	-0.20563	-0.19026	-0.21922		2.6705	-0.01595	0.01855	0.01255	0.00234	0.00473	0.04493		-25.026	0.00977	-11.226	-0.03952	-9.926	-0.02032	-31.826	-0.02399	-36.026	-0.0087	-34.826	0.00153
-24.7725	-0.03724	-0.04204	0.06056	-0.20563	-0.19023	-0.21922		2.6715	-0.01652	0.02077	0.01268	0.00225	0.00539	0.04795		-25.025	0.00717	-11.225	-0.03937	-9.925	-0.0123	-31.825	-0.02527	-36.025	-0.01907	-34.825	0.00306
-24.7715	-0.03726	-0.04203	0.05928	-0.20563	-0.1902	-0.21924		2.6725	-0.0168	0.02166	0.01284	0.00214	0.00607	0.051		-25.024	-0.01511	-11.224	-0.03174	-9.924	0.00549	-31.824	-0.01044	-36.024	-0.00458	-34.824	-0.0096
-24.7705	-0.03726	-0.04203	0.05774	-0.20563	-0.19019	-0.21924		2.6735	-0.01705	0.02348	0.01259	0.00159	0.00675	0.05405		-25.023	-0.03708	-11.223	-0.02151	-9.923	0.01967	-31.823	-0.02563	-36.023	-0.03098	-34.823	-0.01489
-24.7695	-0.03727	-0.04203	0.05591	-0.20563	-0.19016	-0.21924		2.6745	-0.01732	0.02439	0.01309	0.00148	0.00743	0.05709		-25.022	-0.0531	-11.222	-0.02075	-9.922	0.02648	-31.822	-0.01392	-36.022	-0.05951	-34.822	-0.01433
-24.7685	-0.03728	-0.04203	0.05381	-0.20563	-0.19013	-0.21924		2.6755	-0.0173	0.02614	0.0132	0.00138	0.00811	0.06011		-25.021	-0.08362	-11.221	-0.01541	-9.921	0.03702	-31.821	0.00659	-36.021	-0.05524	-34.821	-0.01726
-24.7675	-0.0373	-0.04203	0.05142	-0.20563	-0.1901	-0.21925		2.6765	-0.01757	0.02711	0.01332	0.00128	0.0088	0.06286		-25.02	-0.13016	-11.22	-0.02365	-9.92	0.03647	-31.82	0.02656	-36.02	-0.05035	-34.82	-0.0135
-24.7665	-0.03731	-0.04203	0.04879	-0.20563	-0.19007	-0.21925		2.6775	-0.01757	0.028	0.01382	0.000717868	0.00857	0.06564		-25.019	-0.16357	-11.219	-0.03677	-9.919	0.0234	-31.819	0.0335	-36.019	-0.03052	-34.819	-0.01837
-24.7655	-0.03733	-0.04203	0.04589	-0.20563	-0.19006	-0.21925		2.6785	-0.01784	0.02893	0.01395	0.00061442	0.00925	0.06809		-25.018	-0.20035	-11.218	-0.04807	-9.918	0.01769	-31.818	0.05035	-36.018	-0.04929	-34.818	-0.02728
-24.7645	-0.03734	-0.04203	0.04274	-0.20563	-0.19003	-0.21925		2.6795	-0.01782	0.02989	0.01445	5.64264e-05	0.00993	0.07086		-25.017	-0.21561	-11.217	-0.06302	-9.917	0.000878904	-31.817	0.05072	-36.017	-0.04745	-34.817	-0.04759
-24.7635	-0.03736	-0.04201	0.03935	-0.20563	-0.19001	-0.21925		2.6805	-0.0178	0.03123	0.01457	-4.7022e-05	0.01061	0.07332		-25.016	-0.21622	-11.216	-0.08392	-9.916	0.0033	-31.816	0.04285	-36.016	-0.04608	-34.816	-0.05385
-24.7625	-0.03739	-0.04201	0.03572	-0.20563	-0.18999	-0.21925		2.6815	-0.0178	0.0317	0.01507	-0.00015047	0.0113	0.0755		-25.015	-0.21606	-11.215	-0.08728	-9.915	-0.00846	-31.815	0.03918	-36.015	-0.03784	-34.815	-0.04773
-24.7615	-0.0374	-0.04201	0.03185	-0.20563	-0.18997	-0.21925		2.6825	-0.0175	0.03307	0.0152	-0.000708464	0.01105	0.0777		-25.014	-0.19363	-11.214	-0.09262	-9.914	-0.02955	-31.814	0.02088	-36.014	-0.0174	-34.814	-0.0359
-24.7605	-0.03741	-0.04201	0.02777	-0.20563	-0.18994	-0.21925		2.6835	-0.0175	0.03357	0.01534	-0.00127	0.01173	0.07959		-25.013	-0.17273	-11.213	-0.10956	-9.913	-0.04296	-31.813	0.02929	-36.013	-0.00946	-34.813	-0.04634
-24.7595	-0.03743	-0.04201	0.02348	-0.20563	-0.18993	-0.21925		2.6845	-0.01748	0.03493	0.01509	-0.00137	0.01241	0.0815		-25.012	-0.14816	-11.212	-0.10468	-9.912	-0.05142	-31.812	0.03168	-36.012	0.01312	-34.812	-0.04578
-24.7585	-0.03744	-0.04201	0.01898	-0.20563	-0.18991	-0.21925		2.6855	-0.01745	0.035	0.0152	-0.00147	0.01218	0.08341		-25.011	-0.11124	-11.211	-0.10391	-9.911	-0.06207	-31.811	0.013	-36.011	0.00595	-34.811	-0.03966
-24.7575	-0.03746	-0.042	0.0143	-0.20563	-0.1899	-0.21925		2.6865	-0.01718	0.03593	0.01498	-0.00203	0.01286	0.08502		-25.01	-0.06332	-11.21	-0.10574	-9.91	-0.06317	-31.81	-0.00476	-36.01	0.01144	-34.81	-0.03896
-24.7565	-0.03749	-0.042	0.00945	-0.20563	-0.18989	-0.21924		2.6875	-0.01714	0.03641	0.01436	-0.00213	0.01355	0.08636		-25.009	-0.03143	-11.209	-0.08804	-9.909	-0.05032	-31.809	-0.02033	-36.009	0.01404	-34.809	-0.03966
-24.7555	-0.0375	-0.042	0.00443	-0.20563	-0.18987	-0.21924		2.6885	-0.01684	0.03693	0.01448	-0.00268	0.0133	0.08768		-25.008	0.0058	-11.208	-0.0708	-9.908	-0.04592	-31.808	-0.03461	-36.008	0.01236	-34.808	-0.02658
-24.7545	-0.03751	-0.042	-0.000732759	-0.20563	-0.18987	-0.21924		2.6895	-0.01682	0.037	0.01386	-0.0028	0.01398	0.08875		-25.007	0.01282	-11.207	-0.05768	-9.907	-0.0256	-31.807	-0.04102	-36.007	0.00839	-34.807	-0.01795
-24.7535	-0.03753	-0.04198	-0.00603	-0.20562	-0.18986	-0.21924		2.6905	-0.01682	0.03709	0.01361	-0.00336	0.01466	0.0895		-25.006	0.01495	-11.206	-0.03433	-9.906	-0.0156	-31.806	-0.02966	-36.006	0.0032	-34.806	-0.01642
-24.7525	-0.03754	-0.04198	-0.01147	-0.20562	-0.18986	-0.21924		2.6915	-0.01682	0.03716	0.013	-0.00345	0.01443	0.09027		-25.005	0.01907	-11.205	-0.02853	-9.905	-0.00692	-31.805	-0.0141	-36.005	-0.01831	-34.805	-0.00237
-24.7515	-0.03756	-0.04197	-0.01697	-0.20562	-0.18986	-0.21922		2.6925	-0.0168	0.03723	0.01275	-0.00357	0.01511	0.09075		-25.004	-0.00381	-11.204	-0.02579	-9.904	0.01132	-31.804	0.00366	-36.004	-0.03799	-34.804	0.0025
-24.7505	-0.03759	-0.04197	-0.02257	-0.20562	-0.18984	-0.21922		2.6935	-0.0165	0.03732	0.01211	-0.00411	0.0158	0.09123		-25.003	-0.02716	-11.203	-0.01999	-9.903	0.02417	-31.803	-0.00586	-36.003	-0.03525	-34.803	0.01336
-24.7495	-0.0376	-0.04197	-0.02825	-0.2056	-0.18984	-0.21922		2.6945	-0.01648	0.03693	0.01186	-0.00423	0.01557	0.09143		-25.002	-0.05127	-11.202	-0.02625	-9.902	0.02659	-31.802	-0.00605	-36.002	-0.05005	-34.802	0.01169
-24.7485	-0.03761	-0.04195	-0.03395	-0.2056	-0.18986	-0.21922		2.6955	-0.01648	0.03745	0.01161	-0.00432	0.01623	0.09134		-25.001	-0.08438	-11.201	-0.03006	-9.901	0.0379	-31.801	0.01373	-36.001	-0.03815	-34.801	0.00237
-24.7475	-0.03763	-0.04195	-0.03968	-0.2056	-0.18986	-0.21922		2.6965	-0.01645	0.03709	0.01136	-0.00443	0.01691	0.09098		-25	-0.12283	-11.2	-0.01785	-9.9	0.04032	-31.8	0.02399	-36	-0.04227	-34.8	-0.00223
-24.7465	-0.03764	-0.04194	-0.04542	-0.20559	-0.18987	-0.21922		2.6975	-0.01645	0.03761	0.01114	-0.00452	0.01668	0.09061		-24.999	-0.15457	-11.199	-0.03601	-9.899	0.03065	-31.799	0.03607	-35.999	-0.05051	-34.799	-0.00946
-24.7455	-0.03766	-0.04193	-0.05112	-0.20559	-0.18987	-0.21922		2.6985	-0.01673	0.03725	0.01052	-0.00464	0.01736	0.09023		-24.998	-0.19348	-11.198	-0.0563	-9.898	0.02329	-31.798	0.05401	-35.998	-0.05737	-34.798	-0.02922
-24.7445	-0.03767	-0.04193	-0.0568	-0.20557	-0.18989	-0.21922		2.6995	-0.01673	0.03732	0.01027	-0.00475	0.01805	0.0893		-24.997	-0.2034	-11.197	-0.065	-9.897	0.000878904	-31.797	0.05292	-35.997	-0.05234	-34.797	-0.0295
-24.7435	-0.03767	-0.04191	-0.06239	-0.20557	-0.1899	-0.21922		2.7005	-0.0167	0.03657	0.01002	-0.00439	0.01782	0.08836		-24.996	-0.20218	-11.196	-0.08865	-9.896	-0.0078	-31.796	0.03332	-35.996	-0.03143	-34.796	-0.04203
-24.7425	-0.03769	-0.0419	-0.0679	-0.20557	-0.18991	-0.21922		2.7015	-0.01695	0.0362	0.00939	-0.0045	0.0185	0.08743		-24.995	-0.20859	-11.195	-0.08881	-9.895	-0.00901	-31.795	0.03644	-35.995	-0.01007	-34.795	-0.04509
-24.7415	-0.0377	-0.0419	-0.07332	-0.20556	-0.18993	-0.21922		2.7025	-0.01695	0.03584	0.00916	-0.00414	0.01916	0.0862		-24.994	-0.1886	-11.194	-0.08972	-9.894	-0.0223	-31.794	0.01996	-35.994	-0.00854	-34.794	-0.04008
-24.7405	-0.0377	-0.04188	-0.07862	-0.20556	-0.18996	-0.21924		2.7035	-0.01693	0.0355	0.00855	-0.00425	0.01893	0.08498		-24.993	-0.15778	-11.193	-0.09781	-9.893	-0.04098	-31.793	0.02692	-35.993	-0.00671	-34.793	-0.04119
-24.7395	-0.03772	-0.04187	-0.08378	-0.20555	-0.18997	-0.21924		2.7045	-0.0172	0.03473	0.00793	-0.00389	0.01961	0.08348		-24.992	-0.1355	-11.192	-0.09125	-9.892	-0.05164	-31.792	0.03241	-35.992	0.02029	-34.792	-0.04077
-24.7385	-0.03773	-0.04185	-0.08881	-0.20555	-0.19	-0.21924		2.7055	-0.01748	0.03439	0.00732	-0.004	0.0203	0.08168		-24.991	-0.10407	-11.191	-0.0885	-9.891	-0.05328	-31.791	0.01594	-35.991	0.00671	-34.791	-0.04926
-24.7375	-0.03773	-0.04184	-0.09366	-0.20553	-0.19001	-0.21925		2.7065	-0.01775	0.03359	0.00668	-0.00364	0.02007	0.07989		-24.99	-0.06104	-11.19	-0.08957	-9.89	-0.05394	-31.79	-0.00184	-35.99	0.00153	-34.79	-0.05469
-24.7365	-0.03773	-0.04182	-0.09833	-0.20553	-0.19004	-0.21925		2.7075	-0.01802	0.03325	0.00568	-0.0033	0.02075	0.07809		-24.989	-0.03006	-11.189	-0.07935	-9.889	-0.04889	-31.789	-0.01922	-35.989	0.00244	-34.789	-0.07389
-24.7355	-0.03774	-0.04181	-0.10283	-0.20552	-0.19007	-0.21927		2.7085	-0.018	0.03289	0.00473	-0.00341	0.02143	0.0763		-24.988	0.00824	-11.188	-0.06516	-9.888	-0.04307	-31.788	-0.03937	-35.988	-0.000152588	-34.788	-0.05956
-24.7345	-0.03774	-0.0418	-0.10711	-0.20552	-0.1901	-0.21927		2.7095	-0.01857	0.03214	0.00409	-0.00305	0.02118	0.07423		-24.987	0.02197	-11.187	-0.05844	-9.887	-0.02439	-31.787	-0.04303	-35.987	-0.0029	-34.787	-0.02533
-24.7335	-0.03776	-0.0418	-0.11121	-0.20552	-0.19013	-0.21928		2.7105	-0.01855	0.0322	0.00309	-0.0027	0.02186	0.07216		-24.986	0.02991	-11.186	-0.03922	-9.886	-0.01461	-31.786	-0.03845	-35.986	-0.00412	-34.786	-0.01503
-24.7325	-0.03776	-0.04178	-0.11506	-0.2055	-0.19016	-0.2193		2.7115	-0.01911	0.03141	0.0021	-0.00234	0.02255	0.07009		-24.985	0.02731	-11.185	-0.03372	-9.885	-0.00736	-31.785	-0.03809	-35.985	-0.0119	-34.785	-0.00417
-24.7315	-0.03777	-0.04177	-0.11869	-0.2055	-0.19019	-0.2193		2.7125	-0.01909	0.03107	0.00147	-0.00199	0.02232	0.06773		-24.984	0.00488	-11.184	-0.03006	-9.884	0.00901	-31.784	-0.0194	-35.984	-0.02609	-34.784	-0.01809
-24.7305	-0.03777	-0.04175	-0.12208	-0.20549	-0.19022	-0.21931		2.7135	-0.01966	0.0303	0.000865057	-0.0021	0.023	0.06564		-24.983	-0.01892	-11.183	-0.01099	-9.883	0.02494	-31.783	-0.0196	-35.983	-0.02686	-34.783	0.02352
-24.7295	-0.03779	-0.04174	-0.12524	-0.20549	-0.19024	-0.21932		2.7145	-0.01993	0.02952	0.000261009	-0.00175	0.02368	0.0633		-24.982	-0.05035	-11.182	-0.01297	-9.882	0.03428	-31.782	-0.01813	-35.982	-0.03998	-34.782	0.01795
-24.7285	-0.03779	-0.04172	-0.12815	-0.20549	-0.19027	-0.21934		2.7155	-0.02018	0.02873	-0.00037287	-0.00139	0.02343	0.0612		-24.981	-0.08163	-11.181	-0.00732	-9.881	0.04449	-31.781	-0.00184	-35.981	-0.04196	-34.781	0.00557
-24.7275	-0.0378	-0.04172	-0.13076	-0.20549	-0.1903	-0.21934		2.7165	-0.02045	0.02795	-0.000618964	-0.00104	0.02411	0.05886		-24.98	-0.12421	-11.18	-0.00916	-9.88	0.04021	-31.78	0.02215	-35.98	-0.04562	-34.78	-0.0039
-24.7265	-0.0378	-0.04171	-0.13315	-0.20547	-0.19033	-0.21935		2.7175	-0.02073	0.02718	-0.000477273	-0.00115	0.0248	0.0565		-24.979	-0.16098	-11.179	-0.02319	-9.879	0.02966	-31.779	0.03827	-35.979	-0.04776	-34.779	-0.00209
-24.7255	-0.03782	-0.0417	-0.13524	-0.20547	-0.19036	-0.21937		2.7185	-0.0207	0.02641	-0.000723366	-0.000796239	0.02457	0.05441		-24.978	-0.19394	-11.178	-0.03891	-9.878	0.02186	-31.778	0.05237	-35.978	-0.05051	-34.778	-0.0128
-24.7245	-0.03783	-0.04168	-0.1371	-0.20547	-0.19039	-0.21938		2.7195	-0.0207	0.02564	-0.000611507	-0.000899686	0.02525	0.05207		-24.977	-0.20004	-11.177	-0.05295	-9.877	0.00253	-31.777	0.0476	-35.977	-0.03799	-34.777	-0.02491
-24.7235	-0.03783	-0.04168	-0.13864	-0.20547	-0.19042	-0.2194		2.7205	-0.02125	0.02484	-0.000111861	-0.000548589	0.02502	0.04998		-24.976	-0.20889	-11.176	-0.07492	-9.876	-0.0022	-31.776	0.03809	-35.976	-0.03372	-34.776	-0.02324
-24.7225	-0.03784	-0.04167	-0.13991	-0.20547	-0.19045	-0.21941		2.7215	-0.02125	0.02452	0	-0.000197492	0.0257	0.04764		-24.975	-0.2066	-11.175	-0.06882	-9.875	-0.01	-31.775	0.04432	-35.975	-0.02136	-34.775	-0.03924
-24.7215	-0.03786	-0.04167	-0.14093	-0.20547	-0.19046	-0.21943		2.7225	-0.02125	0.0237	0.000227814	-0.000300941	0.02545	0.04555		-24.974	-0.17288	-11.174	-0.08926	-9.874	-0.02285	-31.774	0.0271	-35.974	-0.01053	-34.774	-0.03131
-24.7205	-0.03787	-0.04165	-0.1417	-0.20547	-0.19049	-0.21944		2.7235	-0.02123	0.02336	0.000425798	5.01568e-05	0.02614	0.04348		-24.973	-0.14893	-11.173	-0.1033	-9.873	-0.03922	-31.773	0.0304	-35.973	-0.00961	-34.773	-0.03409
-24.7195	-0.03789	-0.04165	-0.14217	-0.20549	-0.19052	-0.21945		2.7245	-0.02093	0.02218	0.00059395	0.000401255	0.02591	0.04168		-24.972	-0.1355	-11.172	-0.09598	-9.872	-0.04768	-31.772	0.03095	-35.972	0.00671	-34.772	-0.04551
-24.7185	-0.0379	-0.04164	-0.1424	-0.20549	-0.19055	-0.21947		2.7255	-0.02091	0.02182	0.00043398	0.000297805	0.02659	0.03961		-24.971	-0.10635	-11.171	-0.09933	-9.871	-0.05746	-31.771	0.02417	-35.971	0.00549	-34.771	-0.04731
-24.7175	-0.03792	-0.04164	-0.14237	-0.2055	-0.19056	-0.21948		2.7265	-0.02064	0.02059	0.000631964	0.000648902	0.02634	0.03782		-24.97	-0.0676	-11.17	-0.09918	-9.87	-0.05669	-31.77	-0.000915527	-35.97	0.02136	-34.77	-0.04495
-24.7165	-0.03793	-0.04162	-0.14213	-0.2055	-0.19059	-0.2195		2.7275	-0.02061	0.01984	0.000829948	0.000545455	0.02611	0.03602		-24.969	-0.03967	-11.169	-0.07599	-9.869	-0.04362	-31.769	-0.0163	-35.969	0.01434	-34.769	-0.03869
-24.7155	-0.03795	-0.04162	-0.14164	-0.20552	-0.1906	-0.2195		2.7285	-0.02032	0.01864	0.000640148	0.000442007	0.02589	0.03423		-24.968	-0.00488	-11.168	-0.05875	-9.868	-0.03889	-31.768	-0.02563	-35.968	0.02319	-34.768	-0.01197
-24.7145	-0.03796	-0.04162	-0.14092	-0.20553	-0.19062	-0.21951		2.7295	-0.01973	0.01786	0.000838132	0.000793105	0.02566	0.03245		-24.967	0.01694	-11.167	-0.04654	-9.867	-0.02142	-31.767	-0.02142	-35.967	0.01801	-34.767	-0.0064
-24.7135	-0.03799	-0.04162	-0.13997	-0.20553	-0.19065	-0.21953		2.7305	-0.0197	0.01664	0.000678159	0.000689655	0.02541	0.03093		-24.966	0.01678	-11.166	-0.02869	-9.866	-0.01527	-31.766	-0.02124	-35.966	0.00717	-34.766	-0.01489
-24.7125	-0.038	-0.04162	-0.13884	-0.20555	-0.19066	-0.21954		2.7315	-0.01884	0.01545	0.000518189	0.000586207	0.02518	0.02973		-24.965	0.0119	-11.165	-0.02853	-9.865	-0.0089	-31.765	-0.03058	-35.965	-0.01373	-34.765	-0.00724
-24.7115	-0.03803	-0.04162	-0.13753	-0.20556	-0.19068	-0.21956		2.7325	-0.01827	0.01466	0.000328389	0.000482759	0.02495	0.0282		-24.964	0.00168	-11.164	-0.02029	-9.864	0.0022	-31.764	-0.00824	-35.964	-0.02304	-34.764	-0.01614
-24.7105	-0.03806	-0.04162	-0.13602	-0.20557	-0.19069	-0.21956		2.7335	-0.01768	0.01345	0.000138589	0.000379311	0.0247	0.027		-24.963	-0.01083	-11.163	-0.00626	-9.863	0.01681	-31.763	-0.00732	-35.963	-0.02792	-34.763	-0.00181
-24.7095	-0.03807	-0.04162	-0.13437	-0.20559	-0.19069	-0.21957		2.7345	-0.01711	0.01311	0.000336573	0.000730407	0.02448	0.02548		-24.962	-0.0325	-11.162	-0.00229	-9.862	0.03417	-31.762	-0.00184	-35.962	-0.04761	-34.762	-0.00487
-24.7085	-0.0381	-0.04162	-0.13253	-0.20562	-0.1907	-0.21958		2.7355	-0.01623	0.01193	0.000176601	0.000172414	0.02425	0.02455		-24.961	-0.07111	-11.161	0.01068	-9.861	0.04054	-31.761	0.01007	-35.961	-0.04013	-34.761	-0.00598
-24.7075	-0.03813	-0.04162	-0.13053	-0.20563	-0.19072	-0.21958		2.7365	-0.01539	0.01111	0.000374584	6.89655e-05	0.024	0.02332		-24.96	-0.11795	-11.16	0.00198	-9.86	0.04296	-31.76	0.02563	-35.96	-0.04395	-34.76	-0.0032
-24.7065	-0.03816	-0.04162	-0.12842	-0.20566	-0.19072	-0.2196		2.7375	-0.01452	0.00993	0.000572568	-3.44827e-05	0.02377	0.02239		-24.959	-0.15122	-11.159	-0.01541	-9.859	0.03735	-31.759	0.04138	-35.959	-0.047	-34.759	-0.00167
-24.7055	-0.03819	-0.04164	-0.12618	-0.20567	-0.19073	-0.2196		2.7385	-0.01336	0.00916	0.000770552	0.000316614	0.02261	0.02145		-24.958	-0.18005	-11.158	-0.02838	-9.858	0.02856	-31.758	0.0337	-35.958	-0.03769	-34.758	-0.01183
-24.7045	-0.03822	-0.04164	-0.12382	-0.2057	-0.19073	-0.21961		2.7395	-0.0122	0.00793	0.000968536	-0.00024138	0.02239	0.0205		-24.957	-0.20111	-11.157	-0.03891	-9.857	0.00571	-31.757	0.0337	-35.957	-0.03113	-34.757	-0.01893
-24.7035	-0.03825	-0.04164	-0.12137	-0.20572	-0.19075	-0.21961		2.7405	-0.01077	0.00675	0.00152	-0.000344827	0.02216	0.01957		-24.956	-0.20157	-11.156	-0.05997	-9.856	-0.00253	-31.756	0.04706	-35.956	-0.03464	-34.756	-0.02213
-24.7025	-0.03828	-0.04164	-0.11881	-0.20575	-0.19075	-0.21963		2.7415	-0.00993	0.00552	0.00175	-0.000448275	0.021	0.01891		-24.955	-0.19119	-11.155	-0.06744	-9.855	-0.00967	-31.755	0.04394	-35.955	-0.02045	-34.755	-0.03159
-24.7015	-0.03829	-0.04164	-0.11618	-0.20578	-0.19075	-0.21963		2.7425	-0.0085	0.00434	0.00232	-9.71786e-05	0.02077	0.01798		-24.954	-0.17868	-11.154	-0.07431	-9.854	-0.02428	-31.754	0.0196	-35.954	-0.009	-34.754	-0.02741
-24.7005	-0.03832	-0.04165	-0.11349	-0.2058	-0.19075	-0.21964		2.7435	-0.00705	0.00311	0.0025	-0.000655173	0.02055	0.01732		-24.953	-0.15961	-11.153	-0.08652	-9.853	-0.03988	-31.753	0.02381	-35.953	0.00137	-34.753	-0.03549
-24.6995	-0.03835	-0.04165	-0.11073	-0.20583	-0.19075	-0.21964		2.7445	-0.00589	0.00193	0.0027	-0.000304075	0.01939	0.01666		-24.952	-0.13535	-11.152	-0.08057	-9.852	-0.05186	-31.752	0.02508	-35.952	0.01328	-34.752	-0.04537
-24.6985	-0.03838	-0.04165	-0.10795	-0.20586	-0.19076	-0.21964		2.7455	-0.00445	0.000712907	0.00325	-0.000862068	0.01916	0.016		-24.951	-0.0975	-11.151	-0.08194	-9.851	-0.06262	-31.751	0.01337	-35.951	0.009	-34.751	-0.0405
-24.6975	-0.03841	-0.04165	-0.10511	-0.20589	-0.19076	-0.21966		2.7465	-0.00302	-0.000473414	0.00309	-0.000510973	0.018	0.01564		-24.95	-0.04257	-11.15	-0.08163	-9.85	-0.0557	-31.75	-0.00732	-35.95	0.00351	-34.75	-0.03382
-24.6965	-0.03842	-0.04165	-0.10227	-0.20592	-0.19076	-0.21966		2.7475	-0.0013	-0.00125	0.0033	-0.00107	0.01777	0.01498		-24.949	-0.01938	-11.149	-0.06943	-9.849	-0.04911	-31.749	-0.01794	-35.949	0.00244	-34.749	-0.02741
-24.6955	-0.03845	-0.04167	-0.09941	-0.20595	-0.19076	-0.21966		2.7485	-0.000161319	-0.00248	0.00314	-0.00117	0.01661	0.01461		-24.948	0.01343	-11.148	-0.0563	-9.848	-0.04219	-31.748	-0.03589	-35.948	0.01144	-34.748	-0.01419
-24.6945	-0.03848	-0.04167	-0.09658	-0.20598	-0.19076	-0.21967		2.7495	0.00157	-0.0032	0.00259	-0.000821316	0.01639	0.01425		-24.947	0.0325	-11.147	-0.0531	-9.847	-0.02197	-31.747	-0.02472	-35.947	0.00519	-34.747	0.000556641
-24.6935	-0.03849	-0.04167	-0.09375	-0.20601	-0.19075	-0.21967		2.7505	0.003	-0.00402	0.00204	-0.000924766	0.01523	0.01359		-24.946	0.03479	-11.146	-0.03067	-9.846	-0.01582	-31.746	-0.01922	-35.946	-0.0029	-34.746	0.00292
-24.6925	-0.03852	-0.04167	-0.09096	-0.20603	-0.19075	-0.21967		2.7515	0.00441	-0.0048	0.00185	-0.00103	0.015	0.01323		-24.945	0.03189	-11.145	-0.02609	-9.845	-0.00802	-31.745	-0.02581	-35.945	-0.02472	-34.745	0.01823
-24.6915	-0.03853	-0.04167	-0.0882	-0.20608	-0.19075	-0.21967		2.7525	0.00584	-0.006	0.000947155	-0.00113	0.01386	0.01284		-24.944	0.00244	-11.144	0.000457764	-9.844	0.01022	-31.744	-0.01446	-35.944	-0.02426	-34.744	0.0006958
-24.6905	-0.03856	-0.04168	-0.08549	-0.20611	-0.19075	-0.21967		2.7535	0.00727	-0.0072	0.0003994	-0.00124	0.01361	0.01248		-24.943	-0.01419	-11.143	-0.000152588	-9.843	0.01934	-31.743	-0.01574	-35.943	-0.02243	-34.743	0.01378
-24.6895	-0.03858	-0.04168	-0.08284	-0.20614	-0.19075	-0.21967		2.7545	0.009	-0.00795	-0.000536141	-0.00134	0.01248	0.01211		-24.942	-0.0386	-11.142	-0.000457764	-9.842	0.02703	-31.742	-0.01538	-35.942	-0.0502	-34.742	0.01155
-24.6885	-0.03859	-0.04168	-0.08024	-0.20616	-0.19075	-0.21967		2.7555	0.01014	-0.00873	-0.00108	-0.00144	0.01223	0.01173		-24.941	-0.07034	-11.141	0.01984	-9.841	0.03702	-31.741	0.00275	-35.941	-0.04883	-34.741	0.00793
-24.6875	-0.03861	-0.04168	-0.07772	-0.20621	-0.19075	-0.21967		2.7565	0.01157	-0.00955	-0.00202	-0.00155	0.01109	0.01136		-24.94	-0.11108	-11.14	0.00977	-9.84	0.03669	-31.74	0.02161	-35.94	-0.04364	-34.74	0.00376
-24.6865	-0.03862	-0.04168	-0.07526	-0.20624	-0.19073	-0.21967		2.7575	0.01302	-0.01073	-0.00293	-0.00165	0.01084	0.011		-24.939	-0.14267	-11.139	-0.00641	-9.839	0.03087	-31.739	0.03259	-35.939	-0.04211	-34.739	-0.00334
-24.6855	-0.03864	-0.04168	-0.07289	-0.20626	-0.19073	-0.21967		2.7585	0.01418	-0.01107	-0.00386	-0.00175	0.01061	0.01034		-24.938	-0.17624	-11.138	-0.01877	-9.838	0.02494	-31.738	0.04084	-35.938	-0.03601	-34.738	-0.01211
-24.6845	-0.03865	-0.04168	-0.07057	-0.20629	-0.19073	-0.21967		2.7595	0.01561	-0.01186	-0.00441	-0.0014	0.00948	0.00998		-24.937	-0.19165	-11.137	-0.03616	-9.837	0.00385	-31.737	0.04303	-35.937	-0.03296	-34.737	-0.01197
-24.6835	-0.03866	-0.04168	-0.06835	-0.20632	-0.19073	-0.21967		2.7605	0.01648	-0.0122	-0.00532	-0.0015	0.00923	0.00959		-24.936	-0.18723	-11.136	-0.06454	-9.836	-0.00374	-31.736	0.03718	-35.936	-0.02548	-34.736	-0.01072
-24.6825	-0.03866	-0.04167	-0.06622	-0.20635	-0.19073	-0.21967		2.7615	0.01791	-0.01257	-0.00586	-0.00161	0.00809	0.00923		-24.935	-0.19013	-11.135	-0.06256	-9.835	-0.00736	-31.735	0.03406	-35.935	-0.01877	-34.735	-0.03437
-24.6815	-0.03868	-0.04167	-0.06417	-0.20639	-0.19073	-0.21966		2.7625	0.01877	-0.01291	-0.00677	-0.00171	0.00784	0.00857		-24.934	-0.17532	-11.134	-0.06927	-9.834	-0.02153	-31.734	0.01355	-35.934	-0.0087	-34.734	-0.03145
-24.6805	-0.03868	-0.04167	-0.06221	-0.20642	-0.19073	-0.21966		2.7635	0.01964	-0.01325	-0.00732	-0.00182	0.00761	0.0082		-24.933	-0.1561	-11.133	-0.08575	-9.833	-0.0334	-31.733	0.02069	-35.933	0.000915527	-34.733	-0.02143
-24.6795	-0.03868	-0.04167	-0.06034	-0.20645	-0.19073	-0.21966		2.7645	0.02077	-0.01361	-0.00786	-0.00192	0.00739	0.00784		-24.932	-0.1358	-11.132	-0.08774	-9.832	-0.04186	-31.732	0.01612	-35.932	0.03021	-34.732	-0.02964
-24.6785	-0.03868	-0.04167	-0.05856	-0.20648	-0.19073	-0.21966		2.7655	0.02136	-0.01398	-0.00841	-0.00157	0.00623	0.00745		-24.931	-0.1004	-11.131	-0.08865	-9.831	-0.0557	-31.731	0.0055	-35.931	0.01556	-34.731	-0.03354
-24.6775	-0.03868	-0.04165	-0.05688	-0.20649	-0.19073	-0.21966		2.7665	0.02193	-0.01432	-0.00895	-0.00167	0.006	0.00709		-24.93	-0.05371	-11.13	-0.08194	-9.83	-0.05669	-31.73	-0.00878	-35.93	0.01923	-34.73	-0.02728
-24.6765	-0.03868	-0.04165	-0.0553	-0.20652	-0.19073	-0.21966		2.7675	0.02252	-0.01468	-0.0095	-0.00177	0.00577	0.00643		-24.929	-0.01602	-11.129	-0.06104	-9.829	-0.04515	-31.729	-0.01355	-35.929	0.01587	-34.729	-0.03006
-24.6755	-0.03868	-0.04165	-0.05381	-0.20655	-0.19073	-0.21966		2.7685	0.02339	-0.01461	-0.01005	-0.00142	0.00552	0.00607		-24.928	0.02167	-11.128	-0.04776	-9.828	-0.03746	-31.728	-0.02802	-35.928	0.01511	-34.728	-0.01823
-24.6745	-0.03868	-0.04164	-0.05241	-0.20658	-0.19073	-0.21964		2.7695	0.02368	-0.01493	-0.01059	-0.00153	0.00439	0.0057		-24.927	0.03647	-11.127	-0.03464	-9.827	-0.01868	-31.727	-0.04028	-35.927	0.00946	-34.727	-0.00612
-24.6735	-0.03868	-0.04164	-0.05112	-0.2066	-0.19073	-0.21964		2.7705	0.02398	-0.01527	-0.01155	-0.00163	0.00414	0.00532		-24.926	0.03738	-11.126	-0.01144	-9.826	-0.00945	-31.726	-0.03479	-35.926	0.00641	-34.726	-0.01406
-24.6725	-0.03866	-0.04164	-0.04991	-0.20662	-0.19075	-0.21964		2.7715	0.0243	-0.0152	-0.01209	-0.00128	0.00391	0.00495		-24.925	0.03937	-11.125	-0.01511	-9.825	-0.00604	-31.725	-0.03296	-35.925	-0.01221	-34.725	-0.00724
-24.6715	-0.03866	-0.04162	-0.04879	-0.20664	-0.19075	-0.21964		2.7725	0.02459	-0.01511	-0.01302	-0.00138	0.00368	0.0043		-24.924	0.01556	-11.124	-0.00854	-9.824	0.00538	-31.724	-0.01172	-35.924	-0.03006	-34.724	-0.00445
-24.6705	-0.03865	-0.04162	-0.04776	-0.20665	-0.19075	-0.21963		2.7735	0.02432	-0.01464	-0.01357	-0.00103	0.00343	0.00393		-24.923	-0.00412	-11.123	0.00595	-9.823	0.01692	-31.723	-0.01355	-35.923	-0.03159	-34.723	0.00306
-24.6695	-0.03864	-0.04161	-0.04682	-0.20668	-0.19075	-0.21963		2.7745	0.02434	-0.01457	-0.01411	-0.00113	0.0023	0.00357		-24.922	-0.03204	-11.122	0.00854	-9.822	0.03746	-31.722	-0.02014	-35.922	-0.04272	-34.722	0.0071
-24.6685	-0.03864	-0.04161	-0.04596	-0.2067	-0.19075	-0.21963		2.7755	0.02461	-0.0145	-0.01502	-0.00124	0.00206	0.0032		-24.921	-0.06912	-11.121	0.01709	-9.821	0.05186	-31.721	-0.00202	-35.921	-0.05493	-34.721	-0.0071
-24.6675	-0.03862	-0.04159	-0.04517	-0.20671	-0.19075	-0.21963		2.7765	0.02407	-0.01441	-0.01557	-0.000887148	0.00182	0.00282		-24.92	-0.10361	-11.12	0.01007	-9.82	0.05032	-31.72	0.01282	-35.92	-0.05966	-34.72	0.02811
-24.6665	-0.03861	-0.04159	-0.04444	-0.20672	-0.19075	-0.21961		2.7775	0.0238	-0.01393	-0.01611	-0.000990595	0.00159	0.00245		-24.919	-0.13733	-11.119	-0.0061	-9.819	0.03351	-31.719	0.0282	-35.919	-0.05096	-34.719	0.02101
-24.6655	-0.03859	-0.04158	-0.04379	-0.20674	-0.19076	-0.21961		2.7785	0.0238	-0.01386	-0.01666	-0.000639498	0.00136	0.00208		-24.918	-0.17349	-11.118	-0.02335	-9.818	0.0278	-31.718	0.04468	-35.918	-0.04028	-34.718	0.01934
-24.6645	-0.03858	-0.04158	-0.04322	-0.20675	-0.19076	-0.21961		2.7795	0.02325	-0.01334	-0.01759	-0.000742948	0.00112	0.00171		-24.917	-0.19486	-11.117	-0.03082	-9.817	0.00967	-31.717	0.04834	-35.917	-0.03815	-34.717	-0.01044
-24.6635	-0.03856	-0.04157	-0.0427	-0.20675	-0.19076	-0.2196		2.7805	0.0227	-0.01327	-0.01741	-0.00039185	-2.85866e-05	0.00134		-24.916	-0.19272	-11.116	-0.05936	-9.816	0.00121	-31.716	0.04193	-35.916	-0.03433	-34.716	-0.00891
-24.6625	-0.03853	-0.04157	-0.04224	-0.20677	-0.19076	-0.2196		2.7815	0.02214	-0.01277	-0.01832	-0.000495298	-0.000262998	0.000970943		-24.915	-0.18646	-11.115	-0.05341	-9.815	-0.0056	-31.715	0.04193	-35.915	0.02563	-34.715	-0.02658
-24.6615	-0.03852	-0.04155	-0.04182	-0.20678	-0.19076	-0.2196		2.7825	0.02186	-0.0127	-0.01811	-0.000598745	-0.000497407	0.000600548		-24.914	-0.16159	-11.114	-0.06073	-9.814	-0.02307	-31.714	0.01904	-35.914	0.02029	-34.714	-0.01684
-24.6605	-0.03851	-0.04155	-0.04145	-0.20678	-0.19076	-0.2196		2.7835	0.02102	-0.01264	-0.01866	-0.00024765	-0.000731818	0.000514241		-24.913	-0.13992	-11.113	-0.08377	-9.813	-0.04197	-31.713	0.0196	-35.913	0.00259	-34.713	-0.01531
-24.6595	-0.03848	-0.04154	-0.04114	-0.20678	-0.19078	-0.21958		2.7845	0.02018	-0.01211	-0.01811	-0.000351098	-0.00096623	0.000143843		-24.912	-0.12009	-11.112	-0.08224	-9.812	-0.0468	-31.712	0.02252	-35.912	0.02777	-34.712	-0.02227
-24.6585	-0.03846	-0.04152	-0.04085	-0.2068	-0.19078	-0.21958		2.7855	0.01964	-0.01159	-0.01827	0	-0.00212	5.75375e-05		-24.911	-0.08942	-11.111	-0.08301	-9.811	-0.0568	-31.711	0.00659	-35.911	0.01816	-34.711	-0.04133
-24.6575	-0.03843	-0.04152	-0.04062	-0.2068	-0.19078	-0.21958		2.7865	0.01882	-0.01111	-0.01807	4.35866e-05	-0.00234	-0.000312859		-24.91	-0.05356	-11.11	-0.07278	-9.81	-0.06031	-31.71	-0.01007	-35.91	0.01083	-34.71	-0.03729
-24.6565	-0.03841	-0.04151	-0.0404	-0.2068	-0.19078	-0.21958		2.7875	0.01795	-0.01061	-0.01786	0.000541718	-0.00259	-0.000399166		-24.909	-0.01892	-11.109	-0.05722	-9.809	-0.049	-31.709	-0.01849	-35.909	0.01617	-34.709	-0.01767
-24.6555	-0.03839	-0.04151	-0.04023	-0.2068	-0.19078	-0.21957		2.7885	0.01684	-0.01011	-0.01732	0.000585305	-0.00282	-0.000485473		-24.908	0.01907	-11.108	-0.03937	-9.808	-0.04252	-31.708	-0.03497	-35.908	0.01617	-34.708	0.00863
-24.6545	-0.03836	-0.04149	-0.04007	-0.2068	-0.19078	-0.21957		2.7895	0.0163	-0.00961	-0.01709	0.00108	-0.00305	-0.000855868		-24.907	0.0386	-11.107	-0.0322	-9.807	-0.02582	-31.707	-0.03607	-35.907	0.00824	-34.707	0.00877
-24.6535	-0.03833	-0.04148	-0.03996	-0.2068	-0.19078	-0.21957		2.7905	0.01516	-0.00911	-0.01652	0.00158	-0.0033	-0.000942175		-24.906	0.03677	-11.106	-0.00687	-9.806	-0.02087	-31.706	-0.02911	-35.906	-0.00961	-34.706	0.01085
-24.6525	-0.0383	-0.04148	-0.03984	-0.20678	-0.19078	-0.21956		2.7915	0.01432	-0.00902	-0.01632	0.00163	-0.00352	-0.00103		-24.905	0.03693	-11.105	-0.0061	-9.805	-0.00615	-31.705	-0.02911	-35.905	-0.01862	-34.705	0.03103
-24.6515	-0.03829	-0.04147	-0.03976	-0.20678	-0.19078	-0.21956		2.7925	0.01348	-0.0085	-0.01577	0.00212	-0.00375	-0.000830695		-24.904	0.02472	-11.104	0.00656	-9.804	0.01417	-31.704	-0.000549317	-35.904	-0.00946	-34.704	0.01628
-24.6505	-0.03826	-0.04147	-0.0397	-0.20677	-0.19076	-0.21956		2.7935	0.01234	-0.00802	-0.01557	0.00217	-0.004	-0.000917002		-24.903	0.00748	-11.103	0.02319	-9.803	0.03219	-31.703	-0.0055	-35.903	-0.01495	-34.703	0.01364
-24.6495	-0.03823	-0.04145	-0.03964	-0.20677	-0.19076	-0.21954		2.7945	0.01152	-0.00795	-0.015	0.00266	-0.00423	-0.001		-24.902	-0.01862	-11.102	0.01999	-9.802	0.04109	-31.702	-0.02472	-35.902	-0.03418	-34.702	0.02171
-24.6485	-0.0382	-0.04145	-0.03961	-0.20675	-0.19076	-0.21954		2.7955	0.01009	-0.00748	-0.01443	0.0027	-0.00445	-0.00109		-24.901	-0.05737	-11.101	0.02167	-9.801	0.04592	-31.701	-0.00257	-35.901	-0.02716	-34.701	0.0231
-24.6475	-0.03818	-0.04144	-0.03958	-0.20674	-0.19076	-0.21954		2.7965	0.00955	-0.00739	-0.01423	0.0032	-0.0047	-0.00118		-24.9	-0.10437	-11.1	0.01907	-9.8	0.0423	-31.7	0.01501	-35.9	-0.0415	-34.7	0.01809
-24.6465	-0.03815	-0.04144	-0.03957	-0.20672	-0.19076	-0.21953		2.7975	0.00843	-0.00686	-0.01366	0.00325	-0.00493	-0.000978136		-24.899	-0.13367	-11.099	0.00259	-9.799	0.0334	-31.699	0.02765	-35.899	-0.04684	-34.699	0.02978
-24.6455	-0.03812	-0.04144	-0.03957	-0.20671	-0.19075	-0.21953		2.7985	0.0073	-0.00639	-0.01309	0.00375	-0.00516	-0.00106		-24.898	-0.1709	-11.098	-0.00793	-9.798	0.03109	-31.698	0.0478	-35.898	-0.0415	-34.698	0.01586
-24.6445	-0.0381	-0.04142	-0.03955	-0.2067	-0.19075	-0.21951		2.7995	0.00648	-0.00543	-0.0125	0.0038	-0.00539	-0.000866657		-24.897	-0.19379	-11.097	-0.01846	-9.797	0.01296	-31.697	0.0478	-35.897	-0.03052	-34.697	0.00738
-24.6435	-0.03807	-0.04142	-0.03957	-0.20668	-0.19075	-0.21951		2.8005	0.00564	-0.00495	-0.01232	0.0043	-0.00473	-0.000952964		-24.896	-0.19363	-11.096	-0.04715	-9.796	0.00483	-31.696	0.03223	-35.896	-0.02838	-34.696	0.00515
-24.6425	-0.03805	-0.04142	-0.03957	-0.20667	-0.19075	-0.21951		2.8015	0.0045	-0.00443	-0.01173	0.00434	-0.00495	-0.00104		-24.895	-0.18906	-11.095	-0.04044	-9.795	-0.00626	-31.695	0.03241	-35.895	-0.01862	-34.695	-0.02004
-24.6415	-0.03802	-0.04141	-0.03957	-0.20665	-0.19073	-0.2195		2.8025	0.00309	-0.00434	-0.01116	0.00484	-0.00518	-0.000841484		-24.894	-0.16266	-11.094	-0.04837	-9.794	-0.0234	-31.694	0.01667	-35.894	-0.0058	-34.694	-0.01656
-24.6405	-0.03799	-0.04141	-0.03958	-0.20662	-0.19073	-0.2195		2.8035	0.00255	-0.00386	-0.01059	0.00489	-0.0045	-0.0006437		-24.893	-0.14084	-11.093	-0.0676	-9.793	-0.03823	-31.693	0.02636	-35.893	-0.00229	-34.693	-0.0135
-24.6395	-0.03796	-0.04141	-0.03958	-0.20661	-0.19073	-0.2195		2.8045	0.00143	-0.00339	-0.01041	0.00536	-0.00475	-0.000730007		-24.892	-0.11917	-11.092	-0.06714	-9.792	-0.04384	-31.692	0.02929	-35.892	0.00992	-34.692	-0.01183
-24.6385	-0.03793	-0.04141	-0.0396	-0.20658	-0.19072	-0.21948		2.8055	0	-0.00286	-0.00943	0.00541	-0.00407	-0.00053222		-24.891	-0.08545	-11.091	-0.06592	-9.791	-0.05647	-31.691	0.01556	-35.891	0.01068	-34.691	-0.01948
-24.6375	-0.03792	-0.04141	-0.03961	-0.20657	-0.19072	-0.21948		2.8065	0.000230511	-0.0028	-0.00925	0.00591	-0.0043	-0.000618527		-24.89	-0.04715	-11.09	-0.06363	-9.79	-0.0557	-31.69	-0.00842	-35.89	0.01114	-34.69	-0.02547
-24.6365	-0.03789	-0.04139	-0.03961	-0.20654	-0.1907	-0.21947		2.8075	0.000142841	-0.0027	-0.00832	0.00641	-0.00361	-0.000420743		-24.889	-0.0145	-11.089	-0.05539	-9.789	-0.04021	-31.689	-0.02618	-35.889	0.000915527	-34.689	-0.02435
-24.6355	-0.03787	-0.04139	-0.03963	-0.20651	-0.19069	-0.21947		2.8085	0.000350625	-0.00264	-0.00775	0.00645	-0.00384	-0.000222958		-24.888	0.02228	-11.088	-0.04395	-9.788	-0.03571	-31.688	-0.04285	-35.888	-0.00977	-34.688	-0.00779
-24.6345	-0.03784	-0.04139	-0.03964	-0.20649	-0.19066	-0.21945		2.8095	-9.77182e-06	-0.00215	-0.00718	0.00695	-0.00316	-0.000309264		-24.887	0.04227	-11.087	-0.02426	-9.787	-0.01989	-31.687	-0.04321	-35.887	-0.08728	-34.687	0.01378
-24.6335	-0.03783	-0.04139	-0.03964	-0.20647	-0.19063	-0.21945		2.8105	-9.7442e-05	-0.00164	-0.00625	0.00745	-0.00248	-0.000111479		-24.886	0.04608	-11.086	0.00214	-9.786	-0.01143	-31.686	-0.0174	-35.886	-0.07233	-34.686	0.00988
-24.6325	-0.03782	-0.04141	-0.03966	-0.20644	-0.19057	-0.21944		2.8115	-0.000162385	-0.00156	-0.00566	0.0075	-0.00181	-0.000197785		-24.885	0.04761	-11.085	-0.00366	-9.785	-0.00363	-31.685	-0.02545	-35.885	0.02197	-34.685	0.02602
-24.6315	-0.0378	-0.04141	-0.03967	-0.20641	-0.1905	-0.21944		2.8125	-0.000522782	-0.00104	-0.0047	0.008	-0.00113	0		-24.884	0.01724	-11.084	0.00214	-9.784	0.01	-31.684	-0.00805	-35.884	0.01724	-34.684	0.01893
-24.6305	-0.03779	-0.04141	-0.03968	-0.20638	-0.19042	-0.21943		2.8135	-0.000314998	-0.000559177	-0.00414	0.0085	-0.00136	-0.000421614		-24.883	-0.00641	-11.083	0.01465	-9.783	0.02834	-31.683	-0.00971	-35.883	0.04013	-34.683	0.01475
-24.6295	-0.03777	-0.04141	-0.0397	-0.20635	-0.19032	-0.21943		2.8145	-0.000675395	-7.5043e-05	-0.00357	0.009	-0.000680361	-0.00113		-24.882	-0.02228	-11.082	0.01846	-9.782	0.03669	-31.682	-0.01831	-35.882	0.04608	-34.682	0.02171
-24.6285	-0.03776	-0.04141	-0.0397	-0.20632	-0.19017	-0.21941		2.8155	-0.000763066	0	-0.00264	0.0095	0	-0.00183		-24.881	-0.0531	-11.081	0.02823	-9.781	0.04482	-31.681	-0.0055	-35.881	-0.01785	-34.681	0.027
-24.6275	-0.03776	-0.04141	-0.03971	-0.20629	-0.19001	-0.21941		2.8165	-0.0014	0.000477484	-0.00207	0.00952	0.000912225	-0.00225		-24.88	-0.08987	-11.08	0.01984	-9.78	0.0401	-31.68	0.00898	-35.88	-0.07965	-34.68	0.03799
-24.6265	-0.03774	-0.04142	-0.03973	-0.20626	-0.18983	-0.2194		2.8175	-0.00119	0.000511786	-0.00149	0.01002	0.00182	-0.00268		-24.879	-0.12497	-11.079	0.00732	-9.779	0.03362	-31.679	0.02674	-35.879	-0.06256	-34.679	0.02922
-24.6255	-0.03774	-0.04142	-0.03974	-0.20624	-0.1896	-0.2194		2.8185	-0.00155	0.000955182	-0.000930523	0.01052	0.00273	-0.00339		-24.878	-0.16739	-11.078	-0.00839	-9.778	0.02725	-31.678	0.04193	-35.878	-0.06866	-34.678	0.01698
-24.6245	-0.03773	-0.04142	-0.03976	-0.20621	-0.18934	-0.21938		2.8195	-0.0022	0.000989484	-0.000344755	0.01102	0.00366	-0.0038		-24.877	-0.18829	-11.077	-0.01724	-9.777	0.00791	-31.677	0.04248	-35.877	-0.09842	-34.677	0.000974125
-24.6235	-0.03773	-0.04142	-0.03977	-0.20618	-0.18904	-0.21938		2.8205	-0.00227	0.00102	-0.000146772	0.01152	0.00457	-0.0045		-24.876	-0.20096	-11.076	-0.0441	-9.776	0.00483	-31.676	0.03516	-35.876	-0.14221	-34.676	-0.00306
-24.6225	-0.03773	-0.04144	-0.03977	-0.20615	-0.18868	-0.21937		2.8215	-0.00264	0.00106	0.000409166	0.01157	0.00548	-0.00493		-24.875	-0.21103	-11.075	-0.0444	-9.775	-0.00472	-31.675	0.03296	-35.875	-0.10437	-34.675	-0.01211
-24.6215	-0.03773	-0.04144	-0.03978	-0.20612	-0.18828	-0.21937		2.8225	-0.003	0.00109	0.00063698	0.01207	0.00639	-0.00564		-24.874	-0.19196	-11.074	-0.06012	-9.774	-0.01846	-31.674	0.01904	-35.874	0.02991	-34.674	-0.000278321
-24.6205	-0.03773	-0.04144	-0.0398	-0.20609	-0.1878	-0.21935		2.8235	-0.00364	0.00113	0.000805134	0.01257	0.0073	-0.00607		-24.873	-0.20462	-11.073	-0.07309	-9.773	-0.03384	-31.673	0.02069	-35.873	0.05203	-34.673	-0.00668
-24.6195	-0.03773	-0.04145	-0.03981	-0.20608	-0.18727	-0.21935		2.8245	-0.00398	0.0016	0.001	0.01307	0.0082	-0.00648		-24.872	-0.21347	-11.072	-0.07217	-9.772	-0.03615	-31.672	0.02636	-35.872	0.06287	-34.672	-0.01559
-24.6185	-0.03774	-0.04145	-0.03983	-0.20605	-0.18668	-0.21934		2.8255	-0.00464	0.00164	0.000843148	0.01357	0.00911	-0.00718		-24.871	-0.08469	-11.071	-0.07599	-9.771	-0.05175	-31.671	0.01135	-35.871	0.08011	-34.671	-0.01837
-24.6175	-0.03774	-0.04145	-0.03983	-0.20602	-0.18601	-0.21932		2.8265	-0.0053	0.00167	0.00104	0.01407	0.01005	-0.00761		-24.87	-0.03311	-11.07	-0.06912	-9.77	-0.0557	-31.67	-0.00751	-35.87	0.05569	-34.67	-0.0167
-24.6165	-0.03776	-0.04145	-0.03984	-0.20599	-0.18527	-0.21932		2.8275	-0.00564	0.00215	0.00085133	0.01502	0.01095	-0.00802		-24.869	0.01404	-11.069	-0.06027	-9.769	-0.04966	-31.669	-0.02326	-35.869	0.05753	-34.669	-0.01879
-24.6155	-0.03776	-0.04147	-0.03986	-0.20598	-0.18444	-0.21931		2.8285	-0.00602	0.00174	0.000691359	0.0155	0.01095	-0.00873		-24.868	0.03052	-11.068	-0.04929	-9.768	-0.03131	-31.668	-0.03552	-35.868	0.05127	-34.668	0.000974125
-24.6145	-0.03777	-0.04147	-0.03987	-0.20595	-0.18351	-0.21931		2.8295	-0.00666	0.00222	0.000501559	0.016	0.01186	-0.00916		-24.867	0.02563	-11.067	-0.04013	-9.767	-0.01989	-31.667	-0.03644	-35.867	0.08942	-34.667	0.00988
-24.6135	-0.03779	-0.04147	-0.03987	-0.20592	-0.18247	-0.2193		2.8305	-0.00757	0.00181	0.000341589	0.0165	0.01277	-0.00957		-24.866	0.02609	-11.066	-0.000305176	-9.766	-0.01791	-31.666	-0.02692	-35.866	0.06348	-34.666	0.01503
-24.6125	-0.0378	-0.04148	-0.03989	-0.20591	-0.18136	-0.2193		2.8315	-0.00793	0.00184	0.000151788	0.017	0.01368	-0.01		-24.865	0.03571	-11.065	0.0058	-9.765	-0.00428	-31.665	-0.03388	-35.865	0.03433	-34.665	0.01183
-24.6115	-0.03782	-0.04148	-0.0399	-0.20589	-0.18013	-0.21928		2.8325	-0.00859	0.00188	0.0003796	0.01705	0.01368	-0.01043		-24.864	0.01251	-11.064	0.00992	-9.764	0.01824	-31.664	-0.013	-35.864	0.00977	-34.664	-0.00264
-24.6105	-0.03782	-0.04148	-0.0399	-0.20586	-0.17879	-0.21927		2.8335	-0.00923	0.00147	0.0001898	0.01755	0.01459	-0.01084		-24.863	-0.01297	-11.063	0.03098	-9.763	0.03373	-31.663	-0.01246	-35.863	0.00549	-34.663	0.01197
-24.6095	-0.03783	-0.04148	-0.03991	-0.20585	-0.17733	-0.21927		2.8345	-0.00959	0.0015	0	0.01805	0.01459	-0.01155		-24.862	-0.03693	-11.062	0.03006	-9.762	0.0446	-31.662	-0.01446	-35.862	-0.01099	-34.662	0.03006
-24.6085	-0.03786	-0.04149	-0.03993	-0.20583	-0.17575	-0.21925		2.8355	-0.01023	0.00113	0.00123	0.01855	0.0155	-0.01198		-24.861	-0.07858	-11.061	0.03647	-9.761	0.04955	-31.661	-0.000183106	-35.861	-0.02396	-34.661	0.02004
-24.6075	-0.03787	-0.04149	-0.03993	-0.20582	-0.17405	-0.21924		2.8365	-0.01061	0.00116	0.00172	0.01859	0.0155	-0.01211		-24.86	-0.12299	-11.06	0.03983	-9.76	0.04658	-31.66	0.02234	-35.86	-0.01328	-34.66	0.04898
-24.6065	-0.03789	-0.04149	-0.03994	-0.2058	-0.17223	-0.21924		2.8375	-0.01123	0.0012	0.00298	0.01909	0.01641	-0.01252		-24.859	-0.14694	-11.059	0.01877	-9.759	0.03944	-31.659	0.02984	-35.859	-0.01343	-34.659	0.05956
-24.6055	-0.0379	-0.04149	-0.03996	-0.20579	-0.17026	-0.21922		2.8385	-0.01159	0.00123	0.00345	0.01914	0.01641	-0.01295		-24.858	-0.18021	-11.058	-0.00381	-9.758	0.03087	-31.658	0.05347	-35.858	-0.02121	-34.658	0.03757
-24.6045	-0.03792	-0.04149	-0.03996	-0.20578	-0.16818	-0.21921		2.8395	-0.01195	0.00127	0.0043	0.01918	0.01641	-0.01336		-24.857	-0.21225	-11.057	-0.01862	-9.757	0.00978	-31.657	0.05474	-35.857	-0.01862	-34.657	0.01294
-24.6035	-0.03793	-0.04149	-0.03997	-0.20576	-0.16596	-0.21921		2.8405	-0.01232	0.0013	0.0048	0.0192	0.01641	-0.0138		-24.856	-0.21195	-11.056	-0.04303	-9.756	0.0045	-31.656	0.03534	-35.856	-0.00977	-34.656	0.00348
-24.6025	-0.03795	-0.04149	-0.03997	-0.20575	-0.16362	-0.2192		2.8415	-0.01268	0.000891868	0.00527	0.01925	0.01641	-0.01393		-24.855	-0.2092	-11.055	-0.04074	-9.755	-0.000439453	-31.655	0.03845	-35.855	0.00381	-34.655	-0.01433
-24.6015	-0.03797	-0.04149	-0.03999	-0.20573	-0.16115	-0.21918		2.8425	-0.01305	0.000926173	0.00575	0.0193	0.01639	-0.01436		-24.854	-0.18799	-11.054	-0.05188	-9.754	-0.01538	-31.654	0.02069	-35.854	0.0116	-34.654	-0.01169
-24.6005	-0.03799	-0.04151	-0.04	-0.20573	-0.15855	-0.21918		2.8435	-0.01311	0.000551384	0.00625	0.01934	0.01639	-0.0145		-24.853	-0.16312	-11.053	-0.06577	-9.753	-0.03241	-31.653	0.01574	-35.853	0.01022	-34.653	-0.01406
-24.5995	-0.038	-0.04149	-0.04	-0.20572	-0.15583	-0.21917		2.8445	-0.01348	0.000585686	0.00636	0.01939	0.01639	-0.01491		-24.852	-0.14572	-11.052	-0.06531	-9.752	-0.04043	-31.652	0.01612	-35.852	0.02151	-34.652	-0.02839
-24.5985	-0.03802	-0.04149	-0.04001	-0.20572	-0.153	-0.21915		2.8455	-0.01355	0.000210898	0.00648	0.01943	0.01639	-0.01505		-24.851	-0.11475	-11.051	-0.07339	-9.751	-0.04999	-31.651	0.00842	-35.851	0.01343	-34.651	-0.01893
-24.5975	-0.03803	-0.04149	-0.04001	-0.20572	-0.15004	-0.21914		2.8465	-0.01364	-0.000197981	0.0062	0.01902	0.01639	-0.01518		-24.85	-0.07584	-11.05	-0.06577	-9.75	-0.04999	-31.65	-0.01667	-35.85	0.01129	-34.65	-0.02324
-24.5965	-0.03805	-0.04149	-0.04003	-0.2057	-0.14698	-0.21914		2.8475	-0.0137	-0.000606861	0.0063	0.01907	0.01639	-0.01561		-24.849	-0.04074	-11.049	-0.05585	-9.749	-0.0401	-31.649	-0.02838	-35.849	0.01678	-34.649	-0.01586
-24.5955	-0.03806	-0.04149	-0.04004	-0.2057	-0.14381	-0.21912		2.8485	-0.0138	-0.000981648	0.00568	0.01866	0.01548	-0.01575		-24.848	-0.00198	-11.048	-0.04135	-9.748	-0.03373	-31.648	-0.03424	-35.848	0.00992	-34.648	0.00988
-24.5945	-0.03809	-0.04149	-0.04004	-0.2057	-0.14055	-0.21911		2.8495	-0.01386	-0.000947345	0.00577	0.01825	0.01545	-0.01589		-24.847	0.0116	-11.047	-0.02548	-9.747	-0.01725	-31.647	-0.03809	-35.847	-0.00336	-34.647	0.0167
-24.5935	-0.0381	-0.04149	-0.04006	-0.2057	-0.13717	-0.2191		2.8505	-0.01336	-0.00177	0.00516	0.01784	0.01545	-0.01602		-24.846	0.01892	-11.046	0.00504	-9.746	-0.00824	-31.646	-0.03076	-35.846	-0.00671	-34.646	0.01809
-24.5925	-0.03812	-0.04148	-0.04006	-0.2057	-0.13371	-0.21908		2.8515	-0.01343	-0.00173	0.00491	0.01743	0.01455	-0.01616		-24.845	0.01312	-11.045	0.00717	-9.745	-0.00406	-31.645	-0.03131	-35.845	-0.01984	-34.645	0.04189
-24.5915	-0.03813	-0.04148	-0.04007	-0.20569	-0.13016	-0.21907		2.8525	-0.01323	-0.00211	0.00425	0.017	0.01455	-0.01659		-24.844	-0.01495	-11.044	0.01968	-9.744	0.00582	-31.644	-0.01099	-35.844	-0.03204	-34.644	0.04523
-24.5905	-0.03815	-0.04148	-0.04009	-0.2057	-0.12655	-0.21905		2.8535	-0.01273	-0.00207	0.004	0.01614	0.01361	-0.01673		-24.843	-0.03235	-11.043	0.03464	-9.743	0.02241	-31.643	-0.01099	-35.843	-0.03616	-34.643	0.05024
-24.5895	-0.03816	-0.04148	-0.04009	-0.2057	-0.12286	-0.21904		2.8545	-0.01255	-0.00248	0.00336	0.01527	0.01361	-0.01686		-24.842	-0.05341	-11.042	0.02686	-9.742	0.02769	-31.642	-0.01612	-35.842	-0.05417	-34.642	0.06109
-24.5885	-0.03818	-0.04147	-0.0401	-0.2057	-0.11912	-0.21902		2.8555	-0.01205	-0.00245	0.00311	0.01486	0.0127	-0.017		-24.841	-0.09079	-11.041	0.02869	-9.741	0.04274	-31.641	-0.00348	-35.841	-0.06454	-34.641	0.06443
-24.5875	-0.03819	-0.04147	-0.0401	-0.2057	-0.11533	-0.21902		2.8565	-0.01184	-0.00327	0.00286	0.014	0.0127	-0.01714		-24.84	-0.13458	-11.04	0.02792	-9.74	0.04482	-31.64	0.00842	-35.84	-0.05875	-34.64	0.0732
-24.5865	-0.0382	-0.04147	-0.04011	-0.2057	-0.11152	-0.21901		2.8575	-0.0108	-0.00323	0.00259	0.01314	0.0118	-0.01727		-24.839	-0.15854	-11.039	0.01373	-9.739	0.03724	-31.639	0.01556	-35.839	-0.04456	-34.639	0.07069
-24.5855	-0.03822	-0.04147	-0.04013	-0.2057	-0.1077	-0.21899		2.8585	-0.01145	-0.00364	0.00268	0.01227	0.01086	-0.01741		-24.838	-0.1918	-11.038	-0.00702	-9.738	0.03098	-31.638	0.0423	-35.838	-0.04852	-34.638	0.05942
-24.5845	-0.03823	-0.04147	-0.04013	-0.20572	-0.10386	-0.21898		2.8595	-0.01202	-0.00402	0.00207	0.01141	0.01086	-0.01782		-24.837	-0.20386	-11.037	-0.01831	-9.737	0.01505	-31.637	0.03864	-35.837	-0.05157	-34.637	0.0469
-24.5835	-0.03823	-0.04145	-0.04014	-0.20572	-0.10006	-0.21897		2.8605	-0.0123	-0.00443	0.0022	0.01055	0.00995	-0.01795		-24.836	-0.20508	-11.036	-0.047	-9.736	0.00813	-31.636	0.03718	-35.836	-0.03616	-34.636	0.03757
-24.5825	-0.03825	-0.04145	-0.04016	-0.20572	-0.09631	-0.21895		2.8615	-0.01257	-0.0052	0.00155	0.00968	0.00902	-0.01809		-24.835	-0.20508	-11.035	-0.04669	-9.735	0.000988769	-31.635	0.05035	-35.835	-0.02335	-34.635	0.01016
-24.5815	-0.03826	-0.04145	-0.04016	-0.20573	-0.0926	-0.21894		2.8625	-0.01284	-0.00477	0.00129	0.00882	0.00902	-0.01825		-24.834	-0.1825	-11.034	-0.05997	-9.734	-0.01494	-31.634	0.02856	-35.834	-0.01175	-34.634	0.01364
-24.5805	-0.03828	-0.04145	-0.04017	-0.20572	-0.08897	-0.21894		2.8635	-0.01341	-0.00559	0.00063962	0.00795	0.00811	-0.01839		-24.833	-0.16174	-11.033	-0.07828	-9.733	-0.02955	-31.633	0.03424	-35.833	-0.01343	-34.633	0.01753
-24.5795	-0.03829	-0.04145	-0.04019	-0.20572	-0.08542	-0.21892		2.8645	-0.01339	-0.00555	0.000378809	0.00709	0.0072	-0.01852		-24.832	-0.13336	-11.032	-0.07614	-9.732	-0.03768	-31.632	0.03113	-35.832	0.00153	-34.632	0.02463
-24.5785	-0.0383	-0.04145	-0.0402	-0.20572	-0.08197	-0.21891		2.8655	-0.01368	-0.00595	-0.000239957	0.0062	0.00627	-0.01866		-24.831	-0.09918	-11.031	-0.06836	-9.731	-0.04417	-31.631	0.01667	-35.831	0.0032	-34.631	0.01614
-24.5775	-0.03832	-0.04145	-0.04022	-0.20569	-0.07865	-0.21889		2.8665	-0.01395	-0.00548	-0.00125	0.00489	0.00627	-0.0188		-24.83	-0.05814	-11.03	-0.06897	-9.73	-0.04889	-31.63	-0.00751	-35.83	0.009	-34.63	0.00793
-24.5765	-0.03833	-0.04145	-0.04022	-0.20565	-0.07546	-0.21888		2.8675	-0.01423	-0.0063	-0.00187	0.00402	0.00536	-0.01893		-24.829	-0.02609	-11.029	-0.05661	-9.729	-0.04285	-31.629	-0.01849	-35.829	0.00549	-34.629	0.00292
-24.5755	-0.03833	-0.04145	-0.04023	-0.2056	-0.07241	-0.21888		2.8685	-0.0145	-0.00586	-0.00291	0.00316	0.00443	-0.01934		-24.828	0.01328	-11.028	-0.03891	-9.728	-0.03241	-31.628	-0.03772	-35.828	-0.01419	-34.628	0.01336
-24.5745	-0.03835	-0.04145	-0.04024	-0.20555	-0.06955	-0.21887		2.8695	-0.01448	-0.00623	-0.00352	0.0023	0.00352	-0.01948		-24.827	0.0293	-11.027	-0.02884	-9.727	-0.01406	-31.627	-0.04193	-35.827	-0.03464	-34.627	0.01893
-24.5735	-0.03836	-0.04147	-0.04026	-0.20546	-0.06685	-0.21885		2.8705	-0.01475	-0.00664	-0.00452	0.00143	0.00352	-0.01961		-24.826	0.03082	-11.026	0.00153	-9.726	-0.00857	-31.626	-0.03241	-35.826	-0.02899	-34.626	0.04384
-24.5725	-0.03836	-0.04147	-0.04027	-0.20537	-0.06435	-0.21885		2.8715	-0.01448	-0.00659	-0.00552	0.00102	0.00259	-0.01977		-24.825	0.04135	-11.025	0.00458	-9.725	-0.00505	-31.625	-0.03296	-35.825	-0.02487	-34.625	0.05344
-24.5715	-0.03838	-0.04147	-0.04029	-0.20524	-0.06208	-0.21884		2.8725	-0.01477	-0.00698	-0.00655	0.000155666	0.00168	-0.01991		-24.824	0.02167	-11.024	0.01312	-9.724	0.01198	-31.624	-0.01355	-35.824	-0.03342	-34.624	0.04871
-24.5705	-0.03839	-0.04148	-0.0403	-0.2051	-0.06004	-0.21884		2.8735	-0.01505	-0.00693	-0.00755	-0.000709839	0.000766982	-0.02005		-24.823	-0.00626	-11.023	0.02319	-9.723	0.02516	-31.623	-0.01282	-35.823	-0.03586	-34.623	0.05065
-24.5695	-0.03839	-0.04148	-0.04032	-0.20491	-0.05825	-0.21882		2.8745	-0.01502	-0.00732	-0.00816	-0.00158	0.000764434	-0.02018		-24.822	-0.03052	-11.022	0.02319	-9.722	0.03439	-31.622	-0.01556	-35.822	-0.00366	-34.622	0.06095
-24.5685	-0.03841	-0.04149	-0.04032	-0.20471	-0.0567	-0.21882		2.8755	-0.01502	-0.00686	-0.0092	-0.00199	-0.000152887	-0.02032		-24.821	-0.06424	-11.021	0.03006	-9.721	0.04329	-31.621	0.00311	-35.821	-0.02304	-34.621	0.06318
-24.5675	-0.03841	-0.04149	-0.04033	-0.20448	-0.0554	-0.21881		2.8765	-0.015	-0.00684	-0.00943	-0.00284	-0.00107	-0.02045		-24.82	-0.10178	-11.02	0.03387	-9.72	0.04142	-31.62	0.02215	-35.82	-0.04257	-34.62	0.06276
-24.5665	-0.03841	-0.04151	-0.04034	-0.2042	-0.0544	-0.21881		2.8775	-0.01498	-0.00639	-0.01009	-0.00327	-0.00107	-0.02086		-24.819	-0.12802	-11.019	0.0087	-9.719	0.0323	-31.619	0.03168	-35.819	-0.05157	-34.619	0.05678
-24.5655	-0.03842	-0.04152	-0.04036	-0.20387	-0.05371	-0.21881		2.8785	-0.01441	-0.00677	-0.01034	-0.00368	-0.00199	-0.021		-24.818	-0.16449	-11.018	-0.01114	-9.718	0.0301	-31.618	0.04706	-35.818	-0.04578	-34.618	0.03298
-24.5645	-0.03842	-0.04154	-0.04037	-0.20349	-0.05335	-0.21879		2.8795	-0.01443	-0.00589	-0.01061	-0.00455	-0.00291	-0.02114		-24.817	-0.18356	-11.017	-0.01862	-9.717	0.01626	-31.617	0.04064	-35.817	-0.03006	-34.617	0.04356
-24.5635	-0.03842	-0.04155	-0.04039	-0.20306	-0.05329	-0.21879		2.8805	-0.01441	-0.00584	-0.01086	-0.0045	-0.00291	-0.021		-24.816	-0.1825	-11.016	-0.04593	-9.716	0.0067	-31.616	0.03002	-35.816	-0.0383	-34.616	0.03924
-24.5625	-0.03842	-0.04157	-0.0404	-0.20259	-0.05356	-0.21879		2.8815	-0.01411	-0.00541	-0.01077	-0.00491	-0.00382	-0.02143		-24.815	-0.18204	-11.015	-0.04868	-9.715	-0.00209	-31.615	0.02417	-35.815	-0.03281	-34.615	0.02282
-24.5615	-0.03842	-0.04158	-0.04042	-0.20206	-0.05418	-0.21879		2.8825	-0.01382	-0.00577	-0.011	-0.00532	-0.00475	-0.02127		-24.814	-0.16083	-11.014	-0.05371	-9.714	-0.01725	-31.614	0.0022	-35.814	0.000762939	-34.614	0.02769
-24.5605	-0.03842	-0.04159	-0.04043	-0.20145	-0.05519	-0.21879		2.8835	-0.01352	-0.00575	-0.01091	-0.00527	-0.00566	-0.02141		-24.813	-0.13168	-11.013	-0.06302	-9.713	-0.03076	-31.613	0.01025	-35.813	0.00427	-34.613	0.02547
-24.5595	-0.03842	-0.04162	-0.04043	-0.20076	-0.05654	-0.21879		2.8845	-0.01323	-0.0057	-0.01116	-0.00523	-0.00566	-0.02155		-24.812	-0.10376	-11.012	-0.06424	-9.712	-0.03911	-31.612	0.01007	-35.812	0.01831	-34.612	-0.01211
-24.5585	-0.03841	-0.04164	-0.04045	-0.2	-0.05825	-0.21879		2.8855	-0.01268	-0.00527	-0.01107	-0.00564	-0.00659	-0.02141		-24.811	-0.06943	-11.011	-0.06882	-9.711	-0.04966	-31.611	0.000732422	-35.811	0.01114	-34.611	-0.02435
-24.5575	-0.03841	-0.04167	-0.04046	-0.19917	-0.06032	-0.21879		2.8865	-0.01239	-0.00523	-0.0113	-0.00559	-0.0075	-0.02125		-24.81	-0.02792	-11.01	-0.06516	-9.71	-0.04493	-31.61	-0.00696	-35.81	-0.00198	-34.61	-0.01475
-24.5565	-0.03839	-0.04168	-0.04047	-0.19826	-0.06277	-0.21881		2.8875	-0.01207	-0.0052	-0.01155	-0.00509	-0.0075	-0.02139		-24.809	0.00626	-11.009	-0.05844	-9.709	-0.03571	-31.609	-0.01428	-35.809	0.00336	-34.609	-0.00891
-24.5555	-0.03839	-0.04171	-0.04049	-0.19726	-0.0656	-0.21881		2.8885	-0.0115	-0.00473	-0.01184	-0.00505	-0.00841	-0.02125		-24.808	0.0383	-11.008	-0.03723	-9.708	-0.03197	-31.608	-0.02911	-35.808	0.0032	-34.608	-0.00153
-24.5545	-0.03838	-0.04172	-0.0405	-0.19615	-0.06881	-0.21881		2.8895	-0.01091	-0.00514	-0.01211	-0.00502	-0.00934	-0.02109		-24.807	0.05524	-11.007	-0.02258	-9.707	-0.01351	-31.607	-0.03516	-35.807	0.00168	-34.607	0.04384
-24.5535	-0.03836	-0.04175	-0.0405	-0.19496	-0.07234	-0.21881		2.8905	-0.01007	-0.00466	-0.01234	-0.00498	-0.00934	-0.02123		-24.806	0.05386	-11.006	0.00397	-9.706	-0.00549	-31.606	-0.02893	-35.806	0.00229	-34.606	0.0661
-24.5525	-0.03835	-0.04178	-0.04052	-0.19368	-0.07626	-0.21881		2.8915	-0.00975	-0.00461	-0.01264	-0.00448	-0.01025	-0.02109		-24.805	0.05157	-11.005	0.00931	-9.705	0.00275	-31.605	-0.02106	-35.805	-0.00717	-34.605	0.07125
-24.5515	-0.03833	-0.0418	-0.04053	-0.19229	-0.08052	-0.21882		2.8925	-0.00893	-0.00373	-0.01289	-0.00443	-0.01025	-0.02095		-24.804	0.02762	-11.004	0.01678	-9.704	0.01296	-31.604	-0.00293	-35.804	-0.02335	-34.604	0.05246
-24.5505	-0.03832	-0.04182	-0.04053	-0.19079	-0.0851	-0.21882		2.8935	-0.00807	-0.00411	-0.0135	-0.00393	-0.01118	-0.0208		-24.803	-0.0029	-11.003	0.02686	-9.703	0.02681	-31.603	-0.000915527	-35.803	-0.05859	-34.603	0.05205
-24.5495	-0.0383	-0.04185	-0.04055	-0.1892	-0.09003	-0.21882		2.8945	-0.00718	-0.00366	-0.01377	-0.00389	-0.01209	-0.02066		-24.802	-0.02151	-11.002	0.02731	-9.702	0.03834	-31.602	-0.00971	-35.802	-0.14526	-34.602	0.06151
-24.5485	-0.03829	-0.04188	-0.04055	-0.18749	-0.09526	-0.21884		2.8955	-0.00634	-0.00405	-0.01402	-0.00339	-0.01209	-0.0205		-24.801	-0.05646	-11.001	0.0293	-9.701	0.05361	-31.601	-0.00494	-35.801	-0.02869	-34.601	0.06387
-24.5475	-0.03826	-0.04191	-0.04056	-0.18568	-0.10078	-0.21884		2.8965	-0.00518	-0.004	-0.0143	-0.00289	-0.01302	-0.02036		-24.8	-0.0972	-11	0.02106	-9.7	0.04757	-31.6	0.01044	-35.8	-0.01099	-34.6	0.06861
-24.5465	-0.03825	-0.04193	-0.04056	-0.18375	-0.10659	-0.21884		2.8975	-0.00402	-0.00441	-0.01455	-0.00239	-0.01302	-0.0202		-24.799	-0.12619	-10.999	0.009	-9.699	0.03241	-31.599	0.02215	-35.799	-0.01312	-34.599	0.06541
-24.5455	-0.03823	-0.04195	-0.04056	-0.18174	-0.11269	-0.21885		2.8985	-0.00289	-0.00439	-0.01482	-0.00234	-0.01393	-0.01977		-24.798	-0.14984	-10.998	-0.00793	-9.698	0.03329	-31.598	0.04046	-35.798	-0.02258	-34.598	0.0405
-24.5445	-0.0382	-0.04198	-0.04057	-0.17963	-0.11904	-0.21885		2.8995	-0.00147	-0.0048	-0.01468	-0.00185	-0.01393	-0.01964		-24.797	-0.16922	-10.997	-0.01724	-9.697	0.01802	-31.597	0.04339	-35.797	-0.0206	-34.597	0.01837
-24.5435	-0.03819	-0.04201	-0.04057	-0.1774	-0.12562	-0.21885		2.9005	-4.0053e-05	-0.00516	-0.01498	-0.00135	-0.01486	-0.01948		-24.796	-0.16083	-10.996	-0.05096	-9.696	0.00121	-31.596	0.03991	-35.796	-0.01709	-34.596	0.02964
-24.5425	-0.03816	-0.04204	-0.04057	-0.17509	-0.13244	-0.21887		2.9015	0.00139	-0.00514	-0.0145	-0.00085305	-0.01486	-0.01934		-24.795	-0.16708	-10.995	-0.04852	-9.695	-0.00132	-31.595	0.03973	-35.795	-0.01007	-34.595	0.00724
-24.5415	-0.03815	-0.04207	-0.04057	-0.17267	-0.13945	-0.21887		2.9025	0.00282	-0.00555	-0.01436	-0.000354918	-0.01577	-0.01891		-24.794	-0.14374	-10.994	-0.04364	-9.694	-0.00978	-31.594	0.02069	-35.794	0.000610352	-34.594	-0.02922
-24.5405	-0.03813	-0.0421	-0.04057	-0.17017	-0.14667	-0.21887		2.9035	0.00425	-0.00591	-0.01427	0.000143213	-0.01577	-0.01877		-24.793	-0.12299	-10.993	-0.05814	-9.693	-0.02615	-31.593	0.02326	-35.793	0.00916	-34.593	-0.06123
-24.5395	-0.0381	-0.04213	-0.04057	-0.16759	-0.15404	-0.21888		2.9045	0.00625	-0.0063	-0.01414	0.000641345	-0.01668	-0.01834		-24.792	-0.10223	-10.992	-0.05676	-9.692	-0.03834	-31.592	0.02308	-35.792	0.01953	-34.592	-1.19525
-24.5385	-0.03809	-0.04216	-0.04057	-0.16491	-0.16154	-0.21888		2.9055	0.00766	-0.00625	-0.01402	0.00114	-0.0167	-0.01818		-24.791	-0.06821	-10.991	-0.05966	-9.691	-0.0457	-31.591	0.01319	-35.791	0.01877	-34.591	4.04692
-24.5375	-0.03807	-0.04217	-0.04057	-0.16217	-0.16915	-0.21888		2.9065	0.00966	-0.00711	-0.01352	0.00164	-0.01761	-0.01775		-24.79	-0.02899	-10.99	-0.05707	-9.69	-0.05197	-31.59	-0.00494	-35.79	0.01572	-34.59	4.55986
-24.5365	-0.03805	-0.0422	-0.04057	-0.15935	-0.17687	-0.21889		2.9075	0.01166	-0.00748	-0.0138	0.00214	-0.01761	-0.01761		-24.789	0.0029	-10.989	-0.03891	-9.689	-0.04504	-31.589	-0.01794	-35.789	0.01495	-34.589	-1.25063
-24.5355	-0.03803	-0.04223	-0.04057	-0.15647	-0.18466	-0.21889		2.9085	0.01366	-0.0087	-0.01368	0.00264	-0.01761	-0.01718		-24.788	0.04349	-10.988	-0.02121	-9.688	-0.03625	-31.588	-0.03204	-35.788	0.00916	-34.588	-1.1702
-24.5345	-0.03802	-0.04226	-0.04057	-0.15352	-0.19247	-0.21889		2.9095	0.01566	-0.00911	-0.01395	0.00268	-0.01855	-0.01702		-24.787	0.05798	-10.987	-0.01419	-9.687	-0.01692	-31.587	-0.02875	-35.787	-0.00732	-34.587	0.23755
-24.5335	-0.038	-0.04227	-0.04056	-0.15052	-0.20029	-0.21889		2.9105	0.01766	-0.00993	-0.0142	0.00318	-0.01855	-0.01659		-24.786	0.06058	-10.986	0.00854	-9.686	-0.00659	-31.586	-0.01519	-35.786	-0.01419	-34.586	-0.79586
-24.5325	-0.038	-0.0423	-0.04056	-0.14747	-0.20809	-0.21889		2.9115	0.02023	-0.01075	-0.01409	0.00323	-0.01764	-0.01645		-24.785	0.06104	-10.985	0.00549	-9.685	-0.000659179	-31.585	-0.02399	-35.785	-0.0177	-34.585	-1.06667
-24.5315	-0.03799	-0.04231	-0.04056	-0.1444	-0.21582	-0.21889		2.9125	0.0225	-0.01157	-0.01473	0.00373	-0.01764	-0.01632		-24.784	0.03448	-10.984	0.01236	-9.684	0.01241	-31.584	-0.00421	-35.784	-0.0061	-34.584	-0.83635
-24.5305	-0.03797	-0.04234	-0.04055	-0.14129	-0.22348	-0.21889		2.9135	0.02477	-0.01284	-0.01464	0.00375	-0.0167	-0.01589		-24.783	0.01343	-10.983	0.02365	-9.683	0.02955	-31.583	-0.00824	-35.783	-0.02167	-34.583	-0.47203
-24.5295	-0.03797	-0.04236	-0.04055	-0.13819	-0.23101	-0.21889		2.9145	0.02734	-0.0132	-0.01525	0.0038	-0.01489	-0.01573		-24.782	-0.00961	-10.982	0.02304	-9.682	0.03834	-31.582	-0.01446	-35.782	-0.05112	-34.582	-0.86864
-24.5285	-0.03797	-0.04237	-0.04053	-0.13509	-0.23842	-0.21889		2.9155	0.03018	-0.01402	-0.01552	0.00384	-0.01307	-0.01559		-24.781	-0.0415	-10.981	0.02945	-9.681	0.04812	-31.581	0.00494	-35.781	-0.05692	-34.581	-0.60159
-24.5275	-0.03796	-0.0424	-0.04053	-0.132	-0.24566	-0.21889		2.9165	0.03305	-0.01441	-0.01577	0.00389	-0.01123	-0.01543		-24.78	-0.08072	-10.98	0.02808	-9.68	0.04603	-31.58	0.01373	-35.78	-0.04837	-34.58	-0.35291
-24.5265	-0.03796	-0.04241	-0.04052	-0.12897	-0.25273	-0.21889		2.9175	0.03561	-0.01525	-0.01605	0.00393	-0.0085	-0.0153		-24.779	-0.11536	-10.979	0.0145	-9.679	0.03538	-31.579	0.0227	-35.779	-0.03311	-34.579	-0.26468
-24.5255	-0.03796	-0.04243	-0.0405	-0.12596	-0.2596	-0.21891		2.9185	0.03905	-0.01564	-0.01593	0.00398	-0.00484	-0.01514		-24.778	-0.14694	-10.978	-0.000457764	-9.678	0.029	-31.578	0.04926	-35.778	-0.03983	-34.578	-0.24464
-24.5245	-0.03797	-0.04244	-0.0405	-0.12303	-0.26624	-0.21891		2.9195	0.04214	-0.01645	-0.01657	0.00402	-0.00118	-0.015		-24.777	-0.17334	-10.977	-0.00977	-9.677	0.00934	-31.577	0.04798	-35.777	-0.03601	-34.577	-0.22321
-24.5235	-0.03797	-0.04246	-0.04049	-0.12017	-0.27264	-0.21891		2.9205	0.04527	-0.01682	-0.01607	0.00407	0.00339	-0.01486		-24.776	-0.16663	-10.976	-0.04334	-9.676	0.000988769	-31.576	0.03918	-35.776	-0.02823	-34.576	-0.13067
-24.5225	-0.03799	-0.04247	-0.04047	-0.1174	-0.27879	-0.21891		2.9215	0.0487	-0.01809	-0.01634	0.00366	0.00889	-0.0147		-24.775	-0.1648	-10.975	-0.04608	-9.675	-0.00615	-31.575	0.03388	-35.775	-0.0177	-34.575	-0.14222
-24.5215	-0.03799	-0.04249	-0.04047	-0.11473	-0.28467	-0.21891		2.9225	0.05211	-0.0185	-0.01625	0.0037	0.01527	-0.01457		-24.774	-0.14237	-10.974	-0.04044	-9.674	-0.01198	-31.574	0.02381	-35.774	-0.00244	-34.574	-0.09199
-24.5205	-0.038	-0.04249	-0.04046	-0.11217	-0.29027	-0.21891		2.9235	0.05584	-0.01927	-0.01611	0.0033	0.0235	-0.0147		-24.773	-0.12543	-10.973	-0.05493	-9.673	-0.03087	-31.573	0.01282	-35.773	-0.00351	-34.573	-0.05566
-24.5195	-0.03802	-0.0425	-0.04045	-0.10973	-0.29556	-0.21891		2.9245	0.05925	-0.02011	-0.01564	0.00334	0.03175	-0.01455		-24.772	-0.10132	-10.972	-0.06653	-9.672	-0.03922	-31.572	0.01867	-35.772	0.01328	-34.572	-0.02171
-24.5185	-0.03803	-0.04251	-0.04043	-0.10743	-0.30055	-0.21891		2.9255	0.06323	-0.0205	-0.01552	0.00291	0.0418	-0.01441		-24.771	-0.07233	-10.971	-0.06393	-9.671	-0.05087	-31.571	0.00805	-35.771	0.01068	-34.571	0.03284
-24.5175	-0.03805	-0.04251	-0.04043	-0.10527	-0.3052	-0.21891		2.9265	0.06691	-0.02132	-0.01505	0.0025	0.05277	-0.01425		-24.77	-0.02975	-10.97	-0.0618	-9.67	-0.05229	-31.57	-0.00384	-35.77	0.01846	-34.57	0.07751
-24.5165	-0.03807	-0.04251	-0.04042	-0.10329	-0.30953	-0.21891		2.9275	0.07061	-0.02168	-0.01457	0.0021	0.06557	-0.01411		-24.769	0.00717	-10.969	-0.04364	-9.669	-0.04219	-31.569	-0.01831	-35.769	0.02014	-34.569	0.10228
-24.5155	-0.03809	-0.04253	-0.0404	-0.10149	-0.31351	-0.21891		2.9285	0.07461	-0.02255	-0.01407	0.00169	0.0793	-0.01425		-24.768	0.04364	-10.968	-0.02777	-9.668	-0.03395	-31.568	-0.03388	-35.768	0.01617	-34.568	0.1265
-24.5145	-0.0381	-0.04253	-0.0404	-0.09987	-0.31711	-0.21891		2.9295	0.07859	-0.0225	-0.01359	0.00128	0.09575	-0.01409		-24.767	0.06805	-10.967	-0.02747	-9.667	-0.0134	-31.567	-0.039	-35.767	0.01511	-34.567	0.18745
-24.5135	-0.03813	-0.04253	-0.04039	-0.09845	-0.32037	-0.21891		2.9305	0.08259	-0.02289	-0.01311	0.000410959	0.11314	-0.01395		-24.766	0.07141	-10.966	0.00153	-9.666	-0.00374	-31.566	-0.02508	-35.766	0.01099	-34.566	0.22363
-24.5125	-0.03816	-0.04253	-0.04037	-0.09724	-0.32328	-0.21891		2.9315	0.08659	-0.02284	-0.01261	0	0.13325	-0.01382		-24.765	0.06805	-10.965	0.01083	-9.665	-0.000659179	-31.565	-0.02656	-35.765	-0.0235	-34.565	0.27067
-24.5115	-0.03818	-0.04253	-0.04036	-0.09624	-0.3258	-0.21891		2.9325	0.09111	-0.02325	-0.01175	-0.000349548	0.1543	-0.01395		-24.764	0.04089	-10.964	0.02823	-9.664	0.01121	-31.564	-0.01226	-35.764	-0.03632	-34.564	0.27345
-24.5105	-0.0382	-0.04253	-0.04036	-0.09547	-0.32793	-0.21891		2.9335	0.09511	-0.02277	-0.01127	-0.00115	0.17716	-0.0138		-24.763	0.02045	-10.963	0.02777	-9.663	0.02823	-31.563	-0.013	-35.763	-0.0325	-34.563	0.27401
-24.5095	-0.03823	-0.04253	-0.04034	-0.09496	-0.32968	-0.21892		2.9345	0.09909	-0.02318	-0.01077	-0.0015	0.20368	-0.01366		-24.762	-0.00351	-10.962	0.03296	-9.662	0.03812	-31.562	-0.01392	-35.762	-0.03754	-34.562	0.33969
-24.5085	-0.03825	-0.04251	-0.04034	-0.09473	-0.33108	-0.21892		2.9355	0.10366	-0.02316	-0.0103	-0.00232	0.23114	-0.0135		-24.761	-0.03754	-10.961	0.03296	-9.661	0.04592	-31.561	-0.00202	-35.761	-0.03677	-34.561	0.35917
-24.5075	-0.03828	-0.04251	-0.04033	-0.09473	-0.33213	-0.21892		2.9365	0.10791	-0.02352	-0.00982	-0.00311	0.26132	-0.01336		-24.76	-0.08026	-10.96	0.02777	-9.66	0.04252	-31.56	0.01813	-35.76	-0.0058	-34.56	0.35194
-24.5065	-0.0383	-0.0425	-0.04033	-0.095	-0.33279	-0.21892		2.9375	0.1122	-0.02309	-0.00932	-0.00345	0.29425	-0.0132		-24.759	-0.11307	-10.959	0.00839	-9.659	0.03329	-31.559	0.03095	-35.759	0.01007	-34.559	0.3511
-24.5055	-0.03832	-0.0425	-0.04032	-0.09553	-0.33309	-0.21894		2.9385	0.11645	-0.02305	-0.00848	-0.00427	0.329	-0.01307		-24.758	-0.14526	-10.958	-0.01297	-9.658	0.02769	-31.558	0.04687	-35.758	-0.01053	-34.558	0.34957
-24.5045	-0.03835	-0.04249	-0.04032	-0.09641	-0.33306	-0.21894		2.9395	0.121	-0.02343	-0.008	-0.00461	0.3665	-0.01291		-24.757	-0.1622	-10.957	-0.02197	-9.657	0.01198	-31.557	0.04468	-35.757	-0.01251	-34.557	0.33899
-24.5035	-0.03836	-0.04249	-0.0403	-0.09754	-0.33272	-0.21894		2.9405	0.12498	-0.02298	-0.00711	-0.00541	0.40675	-0.01277		-24.756	-0.16571	-10.956	-0.04395	-9.656	0.00396	-31.556	0.0368	-35.756	-0.00824	-34.556	0.33705
-24.5025	-0.03839	-0.04247	-0.0403	-0.09898	-0.33204	-0.21892		2.9415	0.12927	-0.02295	-0.00625	-0.00623	0.44975	-0.01264		-24.755	-0.1619	-10.955	-0.03815	-9.655	0.00835	-31.555	0.03296	-35.755	0.00275	-34.555	0.31742
-24.5015	-0.03841	-0.04246	-0.0403	-0.10069	-0.33103	-0.21891		2.9425	0.13352	-0.02207	-0.00541	-0.00657	0.49457	-0.0122		-24.754	-0.13947	-10.954	-0.04257	-9.654	-0.00681	-31.554	0.01465	-35.754	0.01617	-34.554	0.32355
-24.5005	-0.03843	-0.04246	-0.04029	-0.10273	-0.32974	-0.21889		2.9435	0.13752	-0.02202	-0.00457	-0.00739	0.54214	-0.01205		-24.753	-0.11551	-10.953	-0.05844	-9.653	-0.03263	-31.553	0.02966	-35.753	0.02441	-34.553	0.32452
-24.4995	-0.03845	-0.04244	-0.04029	-0.10506	-0.32816	-0.21884		2.9445	0.1418	-0.02111	-0.00368	-0.00818	0.59152	-0.01161		-24.752	-0.10086	-10.952	-0.05981	-9.652	-0.04164	-31.552	0.02656	-35.752	0.03189	-34.552	0.31186
-24.4985	-0.03846	-0.04243	-0.04029	-0.10769	-0.32634	-0.21878		2.9455	0.1455	-0.02107	-0.00245	-0.00852	0.64459	-0.01118		-24.751	-0.06439	-10.951	-0.06226	-9.651	-0.04746	-31.551	0.00934	-35.751	0.03174	-34.551	0.30838
-24.4975	-0.03848	-0.04241	-0.04029	-0.11059	-0.32427	-0.21869		2.9465	0.14918	-0.02023	-0.00159	-0.00934	0.69855	-0.01105		-24.75	-0.01923	-10.95	-0.0618	-9.65	-0.04999	-31.55	-0.00678	-35.75	0.02167	-34.55	0.30448
-24.4965	-0.03849	-0.0424	-0.04029	-0.11378	-0.32195	-0.21858		2.9475	0.15289	-0.02018	0	-0.01014	0.75618	-0.01061		-24.749	0.01007	-10.949	-0.04532	-9.649	-0.04427	-31.549	-0.0196	-35.749	0.02441	-34.549	0.22878
-24.4955	-0.03849	-0.0424	-0.04029	-0.11726	-0.31943	-0.21845		2.9485	0.15659	-0.0197	0.000385809	-0.01048	0.81473	-0.01018		-24.748	0.04303	-10.948	-0.0267	-9.648	-0.03582	-31.548	-0.03406	-35.748	0.02625	-34.548	0.2182
-24.4945	-0.03851	-0.04239	-0.04029	-0.12098	-0.31667	-0.21828		2.9495	0.16002	-0.01927	0.000413661	-0.0113	0.876	-0.00975		-24.747	0.06073	-10.947	-0.01083	-9.647	-0.01846	-31.547	-0.0304	-35.747	0.02563	-34.547	0.31478
-24.4935	-0.03852	-0.04237	-0.04029	-0.12497	-0.31374	-0.21806		2.9505	0.16316	-0.01923	0.00116	-0.01164	0.93914	-0.00932		-24.746	0.06577	-10.946	0.01389	-9.646	-0.01022	-31.546	-0.02288	-35.746	0.02121	-34.546	0.38325
-24.4925	-0.03852	-0.04236	-0.04029	-0.12921	-0.31063	-0.21782		2.9515	0.16627	-0.01875	0.00154	-0.01245	1.00407	-0.00861		-24.745	0.06378	-10.945	0.00778	-9.645	-0.00934	-31.545	-0.02142	-35.745	-0.00183	-34.545	0.36766
-24.4915	-0.03852	-0.04234	-0.04029	-0.13369	-0.30737	-0.21753		2.9525	0.16911	-0.01827	0.00193	-0.01325	1.07084	-0.00818		-24.744	0.04379	-10.944	0.01663	-9.644	0.01296	-31.544	-0.00366	-35.744	-0.01801	-34.544	0.25578
-24.4905	-0.03852	-0.04234	-0.04029	-0.13839	-0.30398	-0.21718		2.9535	0.17198	-0.01743	0.00232	-0.01359	1.13945	-0.00775		-24.743	0.0235	-10.943	0.02899	-9.643	0.03252	-31.543	-0.00878	-35.743	-0.02151	-34.543	0.28166
-24.4895	-0.03852	-0.04233	-0.0403	-0.14332	-0.30044	-0.2168		2.9545	0.17452	-0.01739	0.0027	-0.01395	1.20989	-0.00702		-24.742	-0.01236	-10.942	0.02838	-9.642	0.03175	-31.542	-0.02308	-35.742	-0.03952	-34.542	0.33788
-24.4885	-0.03852	-0.04231	-0.0403	-0.14843	-0.29681	-0.21634		2.9555	0.17709	-0.01607	0.00348	-0.01475	1.28125	-0.00659		-24.741	-0.03311	-10.941	0.02899	-9.641	0.03779	-31.541	-0.00659	-35.741	-0.02762	-34.541	0.33886
-24.4875	-0.03851	-0.0423	-0.0403	-0.15375	-0.29307	-0.2158		2.9565	0.17909	-0.01602	0.00384	-0.01511	1.3535	-0.00616		-24.74	-0.08118	-10.94	0.02319	-9.64	0.03867	-31.54	0.01813	-35.74	-0.0293	-34.54	0.32021
-24.4865	-0.03849	-0.0423	-0.04032	-0.15924	-0.28927	-0.2152		2.9575	0.18109	-0.01473	0.00423	-0.01591	1.42668	-0.00545		-24.739	-0.11505	-10.939	0.01068	-9.639	0.03285	-31.539	0.02984	-35.739	-0.03998	-34.539	0.30852
-24.4855	-0.03849	-0.04228	-0.04032	-0.16489	-0.2854	-0.21451		2.9585	0.18311	-0.01425	0.00425	-0.01625	1.50077	-0.00502		-24.738	-0.14496	-10.938	-0.00305	-9.638	0.029	-31.538	0.04687	-35.738	-0.04684	-34.538	0.29418
-24.4845	-0.03848	-0.04228	-0.04032	-0.17067	-0.28148	-0.21375		2.9595	0.1848	-0.01336	0.00498	-0.01661	1.57486	-0.00459		-24.737	-0.16602	-10.937	-0.0148	-9.637	0.00835	-31.537	0.04102	-35.737	-0.04562	-34.537	0.29043
-24.4835	-0.03846	-0.04227	-0.04033	-0.1766	-0.27754	-0.2129		2.9605	0.18623	-0.01289	0.00536	-0.01695	1.64895	-0.00416		-24.736	-0.16754	-10.936	-0.03815	-9.636	-0.0045	-31.536	0.02856	-35.736	-0.03418	-34.536	0.30212
-24.4825	-0.03843	-0.04227	-0.04033	-0.18261	-0.27358	-0.21194		2.9615	0.18766	-0.01159	0.0058	-0.0173	1.72307	-0.00345		-24.735	-0.1648	-10.935	-0.03525	-9.635	-0.00209	-31.535	0.04468	-35.735	-0.01556	-34.535	0.26747
-24.4815	-0.03842	-0.04226	-0.04034	-0.18874	-0.26964	-0.21086		2.9625	0.1888	-0.01116	0.00614	-0.01766	1.79625	-0.00302		-24.734	-0.13962	-10.934	-0.04364	-9.634	-0.00494	-31.534	0.01538	-35.734	-0.00336	-34.534	0.23685
-24.4805	-0.03839	-0.04226	-0.04034	-0.19491	-0.26572	-0.20968		2.9635	0.18966	-0.01068	0.00652	-0.018	1.8685	-0.00259		-24.733	-0.11505	-10.933	-0.04929	-9.633	-0.02538	-31.533	-0.02636	-35.733	0.01648	-34.533	0.25397
-24.4795	-0.03838	-0.04226	-0.04036	-0.20114	-0.26184	-0.20838		2.9645	0.19025	-0.0098	0.0073	-0.01836	1.93986	-0.00187		-24.732	-0.09094	-10.932	-0.05219	-9.632	-0.03472	-31.532	-0.03131	-35.732	0.03708	-34.532	0.23407
-24.4785	-0.03835	-0.04224	-0.04036	-0.2074	-0.25803	-0.20695		2.9655	0.19082	-0.00932	0.0073	-0.0187	2.00936	-0.00172		-24.731	-0.05936	-10.931	-0.05783	-9.631	-0.04779	-31.531	-0.01226	-35.731	0.02777	-34.531	0.23003
-24.4775	-0.03832	-0.04224	-0.04036	-0.21364	-0.25427	-0.2054		2.9665	0.19109	-0.00845	0.00807	-0.01859	2.07707	-0.00129		-24.73	-0.02014	-10.93	-0.0592	-9.63	-0.04395	-31.53	-0.00641	-35.73	0.02335	-34.53	0.22474
-24.4765	-0.03829	-0.04224	-0.04037	-0.21986	-0.25059	-0.20369		2.9675	0.19141	-0.00798	0.00845	-0.0185	2.14293	-0.00086132		-24.729	0.01144	-10.929	-0.04868	-9.629	-0.03483	-31.529	-0.01373	-35.729	0.02502	-34.529	0.21291
-24.4755	-0.03826	-0.04224	-0.04037	-0.22603	-0.24698	-0.20185		2.9685	0.19141	-0.00666	0.0092	-0.01884	2.20605	-0.000430659		-24.728	0.04791	-10.928	-0.0322	-9.628	-0.03065	-31.528	-0.03827	-35.728	0.0238	-34.528	0.22405
-24.4745	-0.03823	-0.04223	-0.04039	-0.23213	-0.24348	-0.19987		2.9695	0.19114	-0.00661	0.00961	-0.01827	2.26732	0		-24.727	0.0647	-10.927	-0.01358	-9.627	-0.01538	-31.527	0.00824	-35.727	0.01907	-34.527	0.23309
-24.4735	-0.0382	-0.04223	-0.04039	-0.23812	-0.24007	-0.19774		2.9705	0.19059	-0.00532	0.01036	-0.01773	2.32495	-0.000338639		-24.726	0.06287	-10.926	0.01724	-9.626	-0.00626	-31.526	0.00898	-35.726	0.01511	-34.526	0.23295
-24.4725	-0.03816	-0.04223	-0.04039	-0.24401	-0.23677	-0.19545		2.9715	0.19002	-0.00489	0.01075	-0.01716	2.37984	-0.00067728		-24.725	0.06592	-10.925	0.00946	-9.625	0.000439453	-31.525	-0.00586	-35.725	0.00153	-34.525	0.24186
-24.4715	-0.03813	-0.04223	-0.0404	-0.24977	-0.23358	-0.193		2.9725	0.18945	-0.00355	0.01152	-0.0157	2.43016	-0.000731827		-24.724	0.03738	-10.924	0.01923	-9.624	0.01967	-31.524	0.00184	-35.724	-0.01144	-34.524	0.22182
-24.4705	-0.03809	-0.04221	-0.0404	-0.25537	-0.23049	-0.1904		2.9735	0.18859	-0.00266	0.01189	-0.01468	2.47773	-0.00107		-24.723	0.01968	-10.923	0.03006	-9.623	0.03636	-31.523	-0.00512	-35.723	-0.01862	-34.523	0.20777
-24.4695	-0.03805	-0.04221	-0.0404	-0.26082	-0.22753	-0.18764		2.9745	0.18777	-0.00133	0.01227	-0.01275	2.5207	-0.00169		-24.722	-0.00153	-10.922	0.03311	-9.622	0.04186	-31.522	-0.01099	-35.722	-0.02914	-34.522	0.2029
-24.4685	-0.03802	-0.04221	-0.04042	-0.26608	-0.22468	-0.18474		2.9755	0.18691	-0.000886575	0.01341	-0.01039	2.55914	-0.00203		-24.721	-0.04044	-10.921	0.03052	-9.621	0.04373	-31.521	-0.00586	-35.721	-0.03571	-34.521	0.20192
-24.4675	-0.03797	-0.0422	-0.04042	-0.27115	-0.22197	-0.1817		2.9765	0.1858	0	0.01377	-0.00755	2.59298	-0.00266		-24.72	-0.07965	-10.92	0.02213	-9.62	0.04087	-31.52	0.01319	-35.72	-0.03235	-34.52	0.19747
-24.4665	-0.03793	-0.0422	-0.04042	-0.27602	-0.2194	-0.17849		2.9775	0.18466	0.000774295	0.01457	-0.00425	2.62225	-0.003		-24.719	-0.10757	-10.919	0.00916	-9.619	0.03516	-31.519	0.03076	-35.719	-0.03586	-34.519	0.18063
-24.4655	-0.03789	-0.04218	-0.04042	-0.28066	-0.21693	-0.17516		2.9785	0.18327	0.00155	0.01493	-0.00051967	2.64693	-0.00391		-24.718	-0.13825	-10.918	-0.00519	-9.618	0.03175	-31.518	0.0423	-35.718	-0.03037	-34.518	0.15697
-24.4645	-0.03784	-0.04218	-0.04042	-0.28507	-0.2146	-0.17167		2.9795	0.18241	0.00232	0.01532	0.00414	2.66614	-0.00452		-24.717	-0.16892	-10.917	-0.01358	-9.617	0.01813	-31.517	0.04614	-35.717	-0.02563	-34.517	0.1361
-24.4635	-0.0378	-0.04217	-0.04042	-0.28924	-0.21241	-0.16805		2.9805	0.1807	0.00266	0.01607	0.00923	2.67895	-0.00514		-24.716	-0.16556	-10.916	-0.04318	-9.616	0.00934	-31.516	0.03827	-35.716	-0.02411	-34.516	0.12316
-24.4625	-0.03776	-0.04216	-0.04042	-0.29316	-0.21034	-0.1643		2.9815	0.17957	0.00432	0.01645	0.01525	2.68627	-0.00577		-24.715	-0.16541	-10.915	-0.04074	-9.615	0.00363	-31.515	0.03534	-35.715	-0.00687	-34.515	0.09616
-24.4615	-0.03772	-0.04216	-0.04042	-0.29681	-0.20842	-0.16043		2.9825	0.17845	0.00464	0.01686	0.02264	2.68809	-0.00668		-24.714	-0.14389	-10.914	-0.04822	-9.614	-0.01318	-31.514	0.04853	-35.714	0.0087	-34.514	0.09741
-24.4605	-0.03767	-0.04214	-0.04042	-0.3002	-0.20664	-0.15645		2.9835	0.17732	0.00582	0.01686	0.03045	2.68352	-0.00759		-24.713	-0.12161	-10.913	-0.05966	-9.613	-0.02648	-31.513	0.0531	-35.713	0.01511	-34.513	0.08976
-24.4595	-0.03763	-0.04213	-0.0404	-0.3033	-0.20497	-0.15236		2.9845	0.17593	0.0062	0.01761	0.03966	2.67161	-0.0085		-24.712	-0.09567	-10.912	-0.0589	-9.612	-0.03318	-31.512	0.05219	-35.712	0.03372	-34.512	0.07014
-24.4585	-0.03759	-0.04211	-0.0404	-0.30612	-0.20343	-0.14815		2.9855	0.1748	0.00739	0.01764	0.0493	2.65423	-0.00939		-24.711	-0.05829	-10.911	-0.05753	-9.611	-0.04482	-31.511	0.02856	-35.711	0.03418	-34.511	0.0565
-24.4575	-0.03754	-0.04208	-0.0404	-0.30865	-0.20201	-0.14387		2.9865	0.1742	0.00775	0.01802	0.06077	2.63045	-0.0103		-24.71	-0.01526	-10.91	-0.05661	-9.61	-0.05021	-31.51	0.02051	-35.71	0.03037	-34.51	0.04676
-24.4565	-0.0375	-0.04207	-0.04039	-0.31088	-0.2007	-0.1395		2.9875	0.17309	0.00895	0.01807	0.07316	2.59934	-0.0115		-24.709	0.01358	-10.909	-0.04257	-9.609	-0.04208	-31.509	0.00366	-35.709	0.02991	-34.509	0.04119
-24.4555	-0.03746	-0.04204	-0.04039	-0.31283	-0.19953	-0.13504		2.9885	0.17252	0.0093	0.01805	0.08734	2.56184	-0.01241		-24.708	0.05005	-10.908	-0.0206	-9.608	-0.03296	-31.508	-0.02124	-35.708	0.02365	-34.508	0.04745
-24.4545	-0.03741	-0.04203	-0.04037	-0.31444	-0.19845	-0.13055		2.9895	0.17198	0.01007	0.01843	0.10291	2.51793	-0.01359		-24.707	0.06577	-10.907	-0.01541	-9.607	-0.0189	-31.507	-0.01373	-35.707	0.01419	-34.507	0.04537
-24.4535	-0.03739	-0.042	-0.04037	-0.31578	-0.19747	-0.12602		2.9905	0.1717	0.01039	0.01809	0.11984	2.46761	-0.0145		-24.706	0.0705	-10.906	0.01221	-9.606	-0.00571	-31.506	0.00751	-35.706	0.01328	-34.506	0.04105
-24.4525	-0.03734	-0.04197	-0.04036	-0.31681	-0.19658	-0.12145		2.9915	0.1717	0.0112	0.01807	0.13857	2.41089	-0.01568		-24.705	0.07599	-10.905	0.01282	-9.605	-0.00165	-31.505	0.01208	-35.705	0.00427	-34.505	0.05427
-24.4515	-0.0373	-0.04193	-0.04036	-0.31757	-0.19579	-0.11688		2.9925	0.17173	0.01195	0.01773	0.15914	2.34686	-0.01689		-24.704	0.04532	-10.904	0.01877	-9.604	0.0111	-31.504	0.02381	-35.704	-0.00763	-34.504	0.04175
-24.4505	-0.03727	-0.0419	-0.04034	-0.31802	-0.1951	-0.11234		2.9935	0.17257	0.01232	0.01775	0.18105	2.27734	-0.01807		-24.703	0.02609	-10.903	0.02289	-9.603	0.02659	-31.503	0.01685	-35.703	-0.0177	-34.503	0.03451
-24.4495	-0.03724	-0.04184	-0.04034	-0.31819	-0.19447	-0.10784		2.9945	0.17316	0.01309	0.01739	0.2048	2.20141	-0.01927		-24.702	0.000762939	-10.902	0.02411	-9.602	0.03318	-31.502	0.00164	-35.702	-0.03128	-34.502	0.03785
-24.4485	-0.0372	-0.04178	-0.04033	-0.31807	-0.19392	-0.10341		2.9955	0.1743	0.01345	0.01702	0.23036	2.11998	-0.02073		-24.701	-0.04288	-10.901	0.03326	-9.601	0.04647	-31.501	0.01373	-35.701	-0.02548	-34.501	0.03117
-24.4475	-0.03717	-0.04171	-0.04032	-0.31773	-0.19343	-0.09905		2.9965	0.1763	0.01423	0.01705	0.25818	2.03216	-0.02193		-24.7	-0.07095	-10.9	0.03204	-9.6	0.0546	-31.5	0.0271	-35.7	-0.02258	-34.5	0.02881
-24.4465	-0.03714	-0.04164	-0.04032	-0.31711	-0.193	-0.09478		2.9975	0.1783	0.01455	0.0167	0.28784	1.93977	-0.02311		-24.699	-0.10071	-10.899	0.00229	-9.599	0.04834	-31.499	0.04266	-35.699	-0.02136	-34.499	0.03215
-24.4455	-0.03711	-0.04155	-0.0403	-0.31625	-0.19263	-0.09065		2.9985	0.18086	0.01575	0.01634	0.31977	1.84098	-0.02459		-24.698	-0.14099	-10.898	-0.01663	-9.598	0.03944	-31.498	0.07489	-35.698	-0.02518	-34.498	0.0174
-24.4445	-0.03708	-0.04145	-0.04029	-0.31514	-0.19233	-0.08664		2.9995	0.18398	0.01611	0.01634	0.35305	1.73759	-0.0258		-24.697	-0.1561	-10.897	-0.01907	-9.597	0.01945	-31.497	0.06811	-35.697	-0.02289	-34.497	0.00181
-24.4435	-0.03707	-0.04132	-0.04029	-0.31382	-0.19205	-0.08279		3.0005	0.18739	0.01689	0.01634	0.38861	1.62966	-0.02725		-24.696	-0.15595	-10.896	-0.13382	-9.596	0.00703	-31.496	0.05512	-35.696	-0.02502	-34.496	-0.00487
-24.4425	-0.03704	-0.04119	-0.04027	-0.3123	-0.19184	-0.07911		3.0015	0.19166	0.0168	0.01636	0.42598	1.51623	-0.02845		-24.695	-0.1619	-10.895	-0.09796	-9.595	0.000439453	-31.495	0.04999	-35.695	-0.01373	-34.495	-0.02616
-24.4415	-0.03703	-0.04103	-0.04026	-0.31059	-0.19165	-0.07562		3.0025	0.19623	0.01757	0.01675	0.46518	1.39914	-0.02993		-24.694	-0.13626	-10.894	-0.05356	-9.594	-0.01505	-31.494	0.03314	-35.694	0.01617	-34.494	-0.02171
-24.4405	-0.037	-0.04086	-0.04026	-0.30869	-0.19149	-0.07234		3.0035	0.20164	0.01791	0.01677	0.50666	1.27836	-0.03111		-24.693	-0.11887	-10.893	-0.05554	-9.593	-0.03131	-31.493	0.03277	-35.693	0.01633	-34.493	-0.02268
-24.4395	-0.03698	-0.04068	-0.04024	-0.30661	-0.19138	-0.06928		3.0045	0.20761	0.01827	0.01714	0.54948	1.15395	-0.03259		-24.692	-0.09598	-10.892	-0.03952	-9.592	-0.03922	-31.492	0.04742	-35.692	0.01999	-34.492	-0.03298
-24.4385	-0.03698	-0.04046	-0.04023	-0.30435	-0.19128	-0.06648		3.0055	0.21443	0.01864	0.01791	0.59414	1.02589	-0.03377		-24.691	-0.0589	-10.891	-0.07187	-9.591	-0.05186	-31.491	0.03937	-35.691	0.01862	-34.491	-0.03131
-24.4375	-0.03697	-0.04022	-0.04023	-0.30197	-0.19121	-0.06397		3.0065	0.22152	0.01898	0.01864	0.64059	0.89507	-0.03498		-24.69	-0.01968	-10.89	-0.05783	-9.59	-0.0546	-31.49	0.01172	-35.69	0.00565	-34.49	-0.03521
-24.4365	-0.03695	-0.03993	-0.04022	-0.29944	-0.19115	-0.06171		3.0075	0.2298	0.01975	0.01977	0.68843	0.76152	-0.03645		-24.689	0.00946	-10.889	-0.02365	-9.589	-0.03571	-31.489	-0.00439	-35.689	0.00916	-34.489	-0.03618
-24.4355	-0.03695	-0.03963	-0.0402	-0.2968	-0.19112	-0.05977		3.0085	0.23832	0.01923	0.02091	0.73809	0.62614	-0.03764		-24.688	0.03983	-10.888	-0.05417	-9.588	-0.03285	-31.488	-0.01428	-35.688	0.02319	-34.488	-0.02922
-24.4345	-0.03695	-0.0393	-0.0402	-0.29404	-0.19111	-0.05812		3.0095	0.24798	0.02043	0.02243	0.78909	0.48982	-0.03884		-24.687	0.06424	-10.887	-0.08987	-9.587	-0.0234	-31.487	-0.01446	-35.687	0.03265	-34.487	-0.02087
-24.4335	-0.03695	-0.03892	-0.04019	-0.29118	-0.19109	-0.05681		3.0105	0.2585	0.01991	0.02466	0.84148	0.35168	-0.04002		-24.686	0.06927	-10.886	0.01785	-9.586	-0.00637	-31.486	-0.00257	-35.686	0.01938	-34.486	0.00181
-24.4325	-0.03697	-0.03851	-0.04019	-0.28825	-0.19111	-0.05585		3.0115	0.26959	0.02114	0.02693	0.89523	0.21264	-0.0415		-24.685	0.06088	-10.885	0.01038	-9.585	-0.00374	-31.485	-0.01062	-35.685	0.01144	-34.485	0.0167
-24.4315	-0.03697	-0.03806	-0.04017	-0.28523	-0.19112	-0.05529		3.0125	0.28182	0.02105	0.02955	0.94986	0.0745	-0.04268		-24.684	0.03922	-10.884	0.02319	-9.584	0.00846	-31.484	0.000183106	-35.684	-0.01526	-34.484	-0.000556641
-24.4305	-0.03698	-0.03754	-0.04017	-0.28216	-0.19114	-0.05509		3.0135	0.29402	0.02139	0.03293	1.00589	-0.06361	-0.04389		-24.683	0.0267	-10.883	0.03784	-9.583	0.02692	-31.483	0.00238	-35.683	-0.02457	-34.483	-0.00557
-24.4295	-0.03698	-0.037	-0.04016	-0.27905	-0.19115	-0.05527		3.0145	0.30798	0.02132	0.03705	1.06234	-0.20084	-0.04507		-24.682	-0.000762939	-10.882	0.047	-9.582	0.03757	-31.482	0.000366211	-35.682	-0.02808	-34.482	0.00237
-24.4285	-0.037	-0.03641	-0.04016	-0.27591	-0.19118	-0.05585		3.0155	0.32191	0.02209	0.04116	1.11973	-0.33714	-0.04625		-24.681	-0.04044	-10.881	0.09537	-9.581	0.04988	-31.481	0.013	-35.681	-0.0296	-34.481	0.01127
-24.4275	-0.03701	-0.03576	-0.04014	-0.27274	-0.19119	-0.05688		3.0165	0.33725	0.022	0.04675	1.17711	-0.4707	-0.04745		-24.68	-0.07034	-10.88	0.05753	-9.58	0.04746	-31.48	0.03277	-35.68	-0.03708	-34.48	0.02588
-24.4265	-0.03704	-0.03506	-0.04014	-0.26958	-0.19122	-0.05833		3.0175	0.35316	0.02236	0.05275	1.23493	-0.60243	-0.04864		-24.679	-0.10071	-10.879	-0.03586	-9.579	0.0412	-31.479	0.04871	-35.679	-0.03632	-34.479	0.01141
-24.4255	-0.03705	-0.03431	-0.04014	-0.26644	-0.19124	-0.0602		3.0185	0.36993	0.02273	0.0602	1.29323	-0.73143	-0.04984		-24.678	-0.14145	-10.878	0.00641	-9.578	0.03142	-31.478	0.06738	-35.678	-0.02151	-34.478	0.00195
-24.4245	-0.03708	-0.03349	-0.04014	-0.2633	-0.19125	-0.0625		3.0195	0.38755	0.02266	0.06805	1.35061	-0.85766	-0.05102		-24.677	-0.15961	-10.877	0.01343	-9.577	0.01659	-31.477	0.0672	-35.677	-0.04288	-34.477	-0.01322
-24.4235	-0.0371	-0.03261	-0.04013	-0.26022	-0.19126	-0.06524		3.0205	0.40545	0.02343	0.077	1.40752	-0.98025	-0.0522		-24.676	-0.15793	-10.876	-0.01099	-9.576	0.01296	-31.476	0.05603	-35.676	-0.0415	-34.476	-0.01378
-24.4225	-0.03713	-0.03168	-0.04013	-0.25717	-0.19128	-0.06843		3.0215	0.4245	0.02291	0.08711	1.464	-1.10009	-0.05311		-24.675	-0.1564	-10.875	-0.00443	-9.575	0.01593	-31.475	0.06024	-35.675	-0.02792	-34.475	-0.03242
-24.4215	-0.03714	-0.03069	-0.04013	-0.25418	-0.19129	-0.07207		3.0225	0.44384	0.02368	0.0983	1.51864	-1.21443	-0.05459		-24.674	-0.12909	-10.874	-0.00702	-9.574	0.00143	-31.474	0.03955	-35.674	-0.00153	-34.474	-0.02658
-24.4205	-0.03717	-0.02963	-0.04013	-0.25126	-0.19131	-0.07611		3.0235	0.4643	0.02361	0.11095	1.57284	-1.32511	-0.0555		-24.673	-0.11765	-10.873	-0.02014	-9.573	-0.01659	-31.473	0.0445	-35.673	0.00305	-34.473	-0.02728
-24.4195	-0.0372	-0.02851	-0.04013	-0.24841	-0.19132	-0.08057		3.0245	0.48505	0.02439	0.12441	1.62523	-1.43123	-0.0567		-24.672	-0.09628	-10.872	-0.02762	-9.572	-0.02845	-31.472	0.0423	-35.672	0.02151	-34.472	-0.02519
-24.4185	-0.03723	-0.02731	-0.04013	-0.24563	-0.19134	-0.08547		3.0255	0.50666	0.02386	0.13973	1.67577	-1.53277	-0.05789		-24.671	-0.05844	-10.871	-0.0296	-9.571	-0.04131	-31.471	0.02692	-35.671	0.07233	-34.471	-0.04077
-24.4175	-0.03726	-0.02606	-0.04013	-0.24293	-0.19134	-0.09076		3.0265	0.5288	0.02464	0.15577	1.72452	-1.62884	-0.05907		-24.67	-0.01373	-10.87	-0.02884	-9.57	-0.03955	-31.47	0.00623	-35.67	0.05051	-34.47	-0.04718
-24.4165	-0.03728	-0.02477	-0.04013	-0.24032	-0.19135	-0.09644		3.0275	0.55095	0.02416	0.1733	1.771	-1.71941	-0.05998		-24.669	0.01648	-10.869	-0.0206	-9.569	-0.02362	-31.469	0.0055	-35.669	0.03479	-34.469	-0.04217
-24.4155	-0.03731	-0.02341	-0.04013	-0.2378	-0.19137	-0.10249		3.0285	0.57398	0.02448	0.19234	1.81518	-1.80448	-0.06118		-24.668	0.04974	-10.868	-0.00137	-9.568	-0.01989	-31.468	-0.01446	-35.668	0.02258	-34.468	-0.02936
-24.4145	-0.03734	-0.02198	-0.04013	-0.23536	-0.19137	-0.10889		3.0295	0.5973	0.024	0.21245	1.85666	-1.88407	-0.06236		-24.667	0.06683	-10.867	0.00641	-9.567	-0.00791	-31.467	-0.02215	-35.667	0.01968	-34.467	-0.02254
-24.4135	-0.03737	-0.0205	-0.04013	-0.23303	-0.19137	-0.11563		3.0305	0.62089	0.02391	0.23411	1.89539	-1.95725	-0.06355		-24.666	0.06653	-10.866	0.02609	-9.566	0.00571	-31.466	-0.01153	-35.666	0.01816	-34.466	-0.00543
-24.4125	-0.0374	-0.01898	-0.04013	-0.23079	-0.19137	-0.12272		3.0315	0.64475	0.02384	0.25723	1.9305	-2.02402	-0.06475		-24.665	0.06714	-10.865	0.02609	-9.565	0.01219	-31.465	-0.01594	-35.665	0.00412	-34.465	0.01058
-24.4115	-0.03743	-0.0174	-0.04013	-0.22866	-0.19137	-0.1301		3.0325	0.66864	0.02375	0.28152	1.96289	-2.08532	-0.06566		-24.664	0.03571	-10.864	0.0351	-9.564	0.02736	-31.464	-0.04523	-35.664	-0.01358	-34.464	0.00209
-24.4105	-0.03746	-0.01576	-0.04013	-0.22664	-0.19137	-0.13779		3.0335	0.69277	0.02368	0.30725	1.99116	-2.1393	-0.06684		-24.663	0.02396	-10.863	0.04715	-9.563	0.03933	-31.463	-0.02656	-35.663	-0.01709	-34.463	0.00501
-24.4095	-0.03747	-0.01409	-0.04013	-0.2247	-0.19137	-0.14573		3.0345	0.71664	0.02316	0.33445	2.01627	-2.18686	-0.06805		-24.662	-0.00183	-10.862	0.04684	-9.562	0.0434	-31.462	0.07928	-35.662	-0.03082	-34.462	0.01461
-24.4085	-0.0375	-0.01237	-0.04014	-0.22289	-0.19137	-0.15394		3.0355	0.74082	0.02352	0.36318	2.03727	-2.22802	-0.06923		-24.661	-0.03555	-10.861	0.04059	-9.561	0.05658	-31.461	0.65954	-35.661	-0.0325	-34.461	0.01433
-24.4075	-0.03753	-0.01062	-0.04014	-0.22116	-0.19137	-0.16236		3.0365	0.76468	0.023	0.39305	2.0542	-2.26275	-0.07041		-24.66	-0.07095	-10.86	0.03799	-9.56	0.0546	-31.46	0.94098	-35.66	-0.03204	-34.46	0.01239
-24.4065	-0.03754	-0.00882	-0.04014	-0.21957	-0.19135	-0.17099		3.0375	0.788	0.02336	0.42436	2.06614	-2.29211	-0.07161		-24.659	-0.10147	-10.859	0.0235	-9.559	0.04735	-31.459	0.1084	-35.659	-0.03555	-34.459	0.01044
-24.4055	-0.03756	-0.007	-0.04014	-0.21806	-0.19135	-0.1798		3.0385	0.8113	0.02284	0.45682	2.07395	-2.314	-0.07309		-24.658	-0.13962	-10.858	0.00916	-9.558	0.05175	-31.458	-0.29627	-35.658	-0.03555	-34.458	0.00557
-24.4045	-0.03759	-0.00514	-0.04014	-0.21668	-0.19134	-0.18874		3.0395	0.83432	0.02277	0.49114	2.07725	-2.3287	-0.07427		-24.657	-0.16327	-10.857	-0.00183	-9.557	0.03186	-31.457	-0.29022	-35.657	-0.02121	-34.457	-0.00334
-24.4035	-0.0376	-0.00326	-0.04014	-0.21539	-0.19134	-0.1978		3.0405	0.85645	0.02227	0.52657	2.07555	-2.33873	-0.07545		-24.656	-0.15457	-10.856	-0.0322	-9.556	0.01791	-31.456	-0.04468	-35.656	-0.01266	-34.456	-0.03089
-24.4025	-0.03761	-0.00138	-0.04014	-0.2142	-0.19132	-0.20694		3.0415	0.87807	0.0222	0.56386	2.06882	-2.34239	-0.07666		-24.655	-0.15366	-10.855	-0.03052	-9.555	0.01538	-31.455	-0.04285	-35.655	-0.00153	-34.455	-0.07529
-24.4015	-0.03763	0.000517241	-0.04014	-0.21309	-0.19131	-0.21615		3.0425	0.89939	0.02173	0.60193	2.05666	-2.33961	-0.07814		-24.654	-0.13016	-10.854	-0.04105	-9.554	0.00286	-31.454	-0.05768	-35.654	0.009	-34.454	-0.23435
-24.4005	-0.03763	0.0024	-0.04014	-0.2121	-0.19129	-0.22536		3.0435	0.91957	0.0212	0.64145	2.03948	-2.33143	-0.07905		-24.653	-0.11261	-10.853	-0.05386	-9.553	-0.01505	-31.453	-0.05255	-35.653	0.01251	-34.453	0.06123
-24.3995	-0.03764	0.00428	-0.04014	-0.21118	-0.19128	-0.23456		3.0445	0.93891	0.0207	0.68209	2.01732	-2.31861	-0.08023		-24.652	-0.09705	-10.852	-0.05005	-9.552	-0.01956	-31.452	-0.03791	-35.652	0.02213	-34.452	-0.02672
-24.3985	-0.03764	0.00614	-0.04014	-0.21034	-0.19126	-0.24369		3.0455	0.95736	0.02018	0.72352	1.99016	-2.29945	-0.08084		-24.651	-0.05508	-10.851	-0.05081	-9.551	-0.03274	-31.451	-0.04853	-35.651	0.01419	-34.451	-0.3941
-24.3975	-0.03766	0.00796	-0.04014	-0.2096	-0.19125	-0.25274		3.0465	0.9747	0.01966	0.76605	1.95661	-2.27655	-0.08148		-24.65	-0.01663	-10.85	-0.04288	-9.55	-0.03658	-31.45	-0.06409	-35.65	0.00565	-34.45	-0.21765
-24.3965	-0.03766	0.00976	-0.04014	-0.20891	-0.19124	-0.26167		3.0475	0.99118	0.01873	0.80932	1.91809	-2.24816	-0.08152		-24.649	0.01877	-10.849	-0.01495	-9.549	-0.0245	-31.449	-0.0727	-35.649	0.01877	-34.449	0.08698
-24.3955	-0.03766	0.01149	-0.04014	-0.2083	-0.19122	-0.27045		3.0485	1.00625	0.01866	0.85332	1.87411	-2.21525	-0.0813		-24.648	0.04898	-10.848	-0.00854	-9.548	-0.01329	-31.448	-0.08587	-35.648	0.02243	-34.448	-0.13791
-24.3945	-0.03766	0.01319	-0.04014	-0.20777	-0.19121	-0.27905		3.0495	1.02018	0.01777	0.8977	1.82557	-2.17866	-0.0805		-24.647	0.07721	-10.847	-0.00214	-9.547	-0.00198	-31.447	-0.0835	-35.647	0.00183	-34.447	-0.33691
-24.3935	-0.03766	0.01483	-0.04014	-0.2073	-0.19119	-0.28744		3.0505	1.03241	0.01768	0.94209	1.77114	-2.1375	-0.07941		-24.646	0.06241	-10.846	0.01801	-9.546	0.00824	-31.446	-0.08148	-35.646	-0.00122	-34.446	-0.15182
-24.3925	-0.03764	0.01639	-0.04014	-0.20687	-0.19118	-0.2956		3.0515	1.0432	0.01673	0.98686	1.71168	-2.09268	-0.07777		-24.645	0.06607	-10.845	0.02731	-9.545	0.01088	-31.445	-0.08387	-35.645	-0.00717	-34.445	0.05817
-24.3915	-0.03764	0.01789	-0.04014	-0.20649	-0.19116	-0.30352		3.0525	1.05259	0.01664	1.03159	1.6477	-2.04511	-0.07527		-24.644	0.03891	-10.844	0.03326	-9.544	0.02461	-31.444	-0.065	-35.644	-0.01648	-34.444	0.1219
-24.3905	-0.03763	0.0193	-0.04014	-0.20616	-0.19114	-0.31116		3.0535	1.06027	0.0157	1.07598	1.57873	-1.99389	-0.07191		-24.643	0.0206	-10.843	0.0473	-9.543	0.04395	-31.443	-0.05512	-35.643	-0.01923	-34.443	0.32383
-24.3895	-0.03763	0.02062	-0.04014	-0.20589	-0.19112	-0.31851		3.0545	1.06652	0.01564	1.11998	1.50564	-1.93993	-0.068		-24.642	0.00961	-10.842	0.04272	-9.542	0.05197	-31.442	-0.06556	-35.642	-0.03662	-34.442	0.33774
-24.3885	-0.03761	0.02184	-0.04014	-0.20565	-0.19111	-0.32553		3.0555	1.0705	0.01473	1.16361	1.42757	-1.8832	-0.06293		-24.641	-0.02838	-10.841	0.03922	-9.541	0.05779	-31.441	-0.06463	-35.641	-0.03723	-34.441	0.18049
-24.3875	-0.03761	0.02295	-0.04013	-0.20545	-0.19109	-0.33223		3.0565	1.07309	0.01466	1.2065	1.34539	-1.82468	-0.0573		-24.64	-0.0708	-10.84	0.03845	-9.54	0.0546	-31.44	-0.04559	-35.64	-0.02975	-34.44	0.23991
-24.3865	-0.0376	0.02395	-0.04013	-0.20526	-0.19108	-0.33858		3.0575	1.07366	0.0137	1.24905	1.25959	-1.7643	-0.05025		-24.639	-0.10559	-10.839	0.02426	-9.539	0.05164	-31.439	-0.00384	-35.639	-0.02472	-34.439	0.30337
-24.3855	-0.03759	0.02483	-0.04013	-0.20511	-0.19105	-0.34457		3.0585	1.07225	0.0132	1.29045	1.1697	-1.70118	-0.0418		-24.638	-0.14191	-10.838	0.00641	-9.538	0.04032	-31.438	0.0196	-35.638	-0.0322	-34.438	0.32424
-24.3845	-0.03757	0.02559	-0.04013	-0.20499	-0.19103	-0.35019		3.0595	1.06914	0.01314	1.33075	1.07616	-1.63807	-0.03191		-24.637	-0.15961	-10.837	0.000610352	-9.537	0.02362	-31.437	0.02856	-35.637	-0.02243	-34.437	0.226
-24.3835	-0.03756	0.02621	-0.04011	-0.20489	-0.19102	-0.3554		3.0605	1.06373	0.0122	1.37027	0.97945	-1.57311	-0.02059		-24.636	-0.15778	-10.836	-0.02274	-9.536	0.01055	-31.436	0.01355	-35.636	-0.01831	-34.436	0.19218
-24.3825	-0.03754	0.0267	-0.04011	-0.20481	-0.19101	-0.36023		3.0615	1.05664	0.01211	1.40793	0.87957	-1.50725	-0.00786		-24.635	-0.16449	-10.835	-0.02182	-9.535	0.0111	-31.435	0.05474	-35.635	-0.00488	-34.435	0.19789
-24.3815	-0.03751	0.02703	-0.04011	-0.20474	-0.19099	-0.36463		3.0625	1.04727	0.01164	1.4445	0.77693	-1.44139	0.0063		-24.634	-0.14771	-10.834	-0.03052	-9.534	-0.00396	-31.434	0.03168	-35.634	0.00702	-34.434	0.15906
-24.3805	-0.0375	0.0272	-0.04011	-0.2047	-0.19098	-0.36861		3.0635	1.03591	0.01157	1.47955	0.67159	-1.37461	0.0227		-24.633	-0.12405	-10.833	-0.03983	-9.533	-0.02186	-31.433	0.0011	-35.633	0.01129	-34.433	0.13095
-24.3795	-0.03749	0.02721	-0.04011	-0.20466	-0.19096	-0.37216		3.0645	1.02259	0.01105	1.51275	0.56441	-1.30875	0.04141		-24.632	-0.09567	-10.832	-0.03952	-9.532	-0.02977	-31.432	0.01264	-35.632	0.02304	-34.432	0.10298
-24.3785	-0.03747	0.02707	-0.0401	-0.20463	-0.19095	-0.37527		3.0655	1.00725	0.01095	1.54407	0.45543	-1.24382	0.06239		-24.631	-0.05447	-10.831	-0.04364	-9.531	-0.04142	-31.431	0.01483	-35.631	0.0264	-34.431	0.0931
-24.3775	-0.03746	0.02675	-0.0401	-0.20461	-0.19093	-0.37793		3.0665	0.9902	0.01043	1.57355	0.34509	-1.17886	0.08534		-24.63	-0.01328	-10.83	-0.03616	-9.53	-0.04164	-31.43	-0.01208	-35.63	0.0174	-34.43	0.09199
-24.3765	-0.03744	0.02625	-0.0401	-0.20461	-0.19093	-0.38016		3.0675	0.97089	0.01036	1.60041	0.23336	-1.11484	0.11084		-24.629	0.02029	-10.829	-0.02029	-9.529	-0.03164	-31.429	-0.0271	-35.629	0.01572	-34.429	0.06541
-24.3755	-0.03741	0.02557	-0.0401	-0.2046	-0.19092	-0.38195		3.0685	0.94986	0.00986	1.62502	0.1212	-1.05264	0.13864		-24.628	0.05127	-10.828	-0.00809	-9.528	-0.02692	-31.428	-0.03223	-35.628	0.01755	-34.428	0.05497
-24.3745	-0.0374	0.02473	-0.0401	-0.2046	-0.1909	-0.38333		3.0695	0.92686	0.0098	1.64707	0.00859	-0.99134	0.16955		-24.627	0.06836	-10.827	-0.00458	-9.527	-0.00978	-31.427	-0.0357	-35.627	0.00595	-34.427	0.05775
-24.3735	-0.03739	0.02371	-0.0401	-0.2046	-0.19089	-0.38427		3.0705	0.90189	0.00886	1.66609	-0.10359	-0.93098	0.20302		-24.626	0.07523	-10.826	0.0116	-9.526	-0.00582	-31.426	-0.04028	-35.626	0.00885	-34.426	0.05914
-24.3725	-0.03737	0.02249	-0.0401	-0.20458	-0.19089	-0.38476		3.0715	0.87518	0.0088	1.6825	-0.2153	-0.87243	0.23905		-24.625	0.08469	-10.825	0.00717	-9.525	-0.02834	-31.425	-0.04138	-35.625	-0.00473	-34.425	0.05288
-24.3715	-0.03736	0.02109	-0.0401	-0.20458	-0.19088	-0.38486		3.0725	0.8468	0.0083	1.69557	-0.32611	-0.81573	0.27818		-24.624	0.04852	-10.824	0.01785	-9.524	0.06218	-31.424	-0.01831	-35.624	-0.01877	-34.424	0.02644
-24.3705	-0.03734	0.01951	-0.0401	-0.20458	-0.19088	-0.3846		3.0735	0.81723	0.00823	1.7053	-0.43555	-0.76084	0.32045		-24.623	0.02182	-10.823	0.02884	-9.523	2.04631	-31.423	-0.02435	-35.623	-0.02136	-34.423	0.00932
-24.3695	-0.03733	0.01776	-0.0401	-0.20458	-0.19086	-0.38394		3.0745	0.78543	0.00814	1.71161	-0.5427	-0.70777	0.36557		-24.622	0.0032	-10.822	0.03281	-9.522	3.59989	-31.422	-0.03991	-35.622	-0.04379	-34.422	0.00612
-24.3685	-0.03731	0.01583	-0.04011	-0.20458	-0.19086	-0.3829		3.0755	0.75277	0.00761	1.71498	-0.64852	-0.65748	0.41411		-24.621	-0.03372	-10.821	0.03708	-9.521	0.88022	-31.421	-0.15546	-35.621	-0.03571	-34.421	0.000974125
-24.3675	-0.0373	0.01374	-0.04011	-0.20457	-0.19085	-0.38151		3.0765	0.71811	0.00798	1.71425	-0.75159	-0.60807	0.46548		-24.62	-0.07248	-10.82	0.03693	-9.52	-1.9103	-31.42	-0.02783	-35.62	-0.03342	-34.42	-0.00877
-24.3665	-0.03728	0.01148	-0.04011	-0.20457	-0.19085	-0.37978		3.0775	0.68234	0.00745	1.71052	-0.85193	-0.56143	0.51995		-24.619	-0.10269	-10.819	0.02213	-9.519	-0.86902	-31.419	0.0445	-35.619	-0.03418	-34.419	-0.02018
-24.3655	-0.03727	0.00907	-0.04013	-0.20457	-0.19085	-0.37776		3.0785	0.64543	0.00784	1.70309	-0.94911	-0.51659	0.57757		-24.618	-0.13565	-10.818	0.00687	-9.518	-0.21368	-31.418	0.026	-35.618	-0.0296	-34.418	-0.04551
-24.3645	-0.03726	0.00651	-0.04013	-0.20457	-0.19085	-0.37545		3.0795	0.60764	0.00775	1.6923	-1.04355	-0.47452	0.63775		-24.617	-0.15625	-10.817	0.000152588	-9.517	-0.34541	-31.417	-0.00164	-35.617	-0.03128	-34.417	-0.06652
-24.3635	-0.03724	0.00379	-0.04013	-0.20457	-0.19085	-0.37284		3.0805	0.569	0.00809	1.67814	-1.13436	-0.43427	0.70105		-24.616	-0.15488	-10.816	-0.03128	-9.516	-0.18567	-31.416	-0.05237	-35.616	-0.02396	-34.416	-0.07236
-24.3625	-0.03723	0.000948276	-0.04014	-0.20455	-0.19085	-0.36999		3.0815	0.52923	0.00759	1.66025	-1.22107	-0.39677	0.76748		-24.615	-0.15778	-10.815	-0.03326	-9.515	-0.06053	-31.415	-0.04834	-35.615	-0.01083	-34.415	-0.09741
-24.3615	-0.03723	-0.00204	-0.04014	-0.20455	-0.19085	-0.36685		3.0825	0.48891	0.00752	1.63936	-1.30414	-0.36109	0.83645		-24.614	-0.13336	-10.814	-0.04349	-9.514	-0.06812	-31.414	0.03058	-35.614	0.00351	-34.414	-0.09449
-24.3605	-0.03721	-0.00514	-0.04016	-0.20455	-0.19086	-0.36351		3.0835	0.448	0.00743	1.6148	-1.38268	-0.32725	0.90798		-24.613	-0.10742	-10.813	-0.05493	-9.513	-0.06812	-31.413	0.0835	-35.613	0.01038	-34.413	-0.10186
-24.3595	-0.0372	-0.00836	-0.04016	-0.20455	-0.19086	-0.35996		3.0845	0.40684	0.00736	1.58684	-1.45711	-0.29707	0.98207		-24.612	-0.08759	-10.812	-0.05493	-9.512	-0.09031	-31.412	0.10784	-35.612	0.03098	-34.412	-0.11912
-24.3585	-0.0372	-0.01171	-0.04017	-0.20455	-0.19086	-0.35622		3.0855	0.36564	0.00684	1.55591	-1.52702	-0.2678	1.05873		-24.611	-0.05096	-10.811	-0.05417	-9.511	-0.0835	-31.411	0.00532	-35.611	0.0386	-34.411	-0.14166
-24.3575	-0.03718	-0.01513	-0.04019	-0.20455	-0.19088	-0.35231		3.0865	0.32389	0.00636	1.52164	-1.59236	-0.24127	1.13766		-24.61	-0.01602	-10.81	-0.05096	-9.51	0.00758	-31.41	-0.01465	-35.61	0.02686	-34.41	-0.14848
-24.3565	-0.03717	-0.01865	-0.0402	-0.20455	-0.19089	-0.34825		3.0875	0.28241	0.00627	1.4847	-1.6527	-0.2175	1.21914		-24.609	0.02106	-10.809	-0.03357	-9.509	0.12085	-31.409	0.01978	-35.609	0.0177	-34.409	-0.15071
-24.3555	-0.03717	-0.02226	-0.0402	-0.20455	-0.1909	-0.34405		3.0885	0.24066	0.0062	1.44409	-1.70807	-0.19464	1.30202		-24.608	0.05539	-10.808	-0.01373	-9.508	0.13931	-31.408	0.05053	-35.608	0.01419	-34.408	-0.1322
-24.3545	-0.03717	-0.02592	-0.04022	-0.20455	-0.19092	-0.33976		3.0895	0.19977	0.00611	1.40123	-1.75841	-0.1745	1.38691		-24.607	0.07111	-10.807	-0.00778	-9.507	0.12623	-31.407	0.03168	-35.607	0.02014	-34.407	-0.11815
-24.3535	-0.03716	-0.02963	-0.04023	-0.20455	-0.19093	-0.33534		3.0905	0.15886	0.00559	1.355	-1.8033	-0.1562	1.47352		-24.606	0.07202	-10.806	0.01389	-9.506	0.14513	-31.406	0.03973	-35.606	0.00443	-34.406	-0.13012
-24.3525	-0.03716	-0.03339	-0.04024	-0.20455	-0.19095	-0.33086		3.0915	0.18964	0.00595	1.30616	-1.84366	-0.13975	1.56152		-24.605	0.07233	-10.805	0.01892	-9.505	0.12711	-31.405	0.03314	-35.605	-0.01205	-34.405	-0.09978
-24.3515	-0.03714	-0.03718	-0.04026	-0.20457	-0.19096	-0.32632		3.0925	0.12647	0.00545	1.25434	-1.87764	-0.1242	1.65039		-24.604	0.03815	-10.804	0.02289	-9.504	0.08558	-31.404	0.04614	-35.604	-0.01862	-34.404	-0.10646
-24.3505	-0.03714	-0.04099	-0.04027	-0.20457	-0.19099	-0.32175		3.0935	0.06422	0.00582	1.2003	-1.90664	-0.11048	1.74011		-24.603	0.02441	-10.803	0.03037	-9.503	0.18677	-31.403	0.03973	-35.603	-0.00824	-34.403	-0.10688
-24.3495	-0.03714	-0.0448	-0.04027	-0.20457	-0.19101	-0.31716		3.0945	0.00332	0.0053	1.14364	-1.93061	-0.09859	1.83039		-24.602	0.0029	-10.802	0.02869	-9.502	0.20577	-31.402	0.01776	-35.602	-0.03632	-34.402	-0.09658
-24.3485	-0.03714	-0.04858	-0.04029	-0.20458	-0.19103	-0.31257		3.0955	-0.05622	0.00566	1.08473	-1.94959	-0.08852	1.92068		-24.601	-0.03159	-10.801	0.0293	-9.501	0.21324	-31.401	0.02326	-35.601	-0.03021	-34.401	-0.10061
-24.3475	-0.03714	-0.05234	-0.0403	-0.2046	-0.19105	-0.30803		3.0965	-0.11349	0.00557	1.02395	-1.96268	-0.07848	2.01041		-24.6	-0.07126	-10.8	0.02762	-9.5	0.21237	-31.4	0.03809	-35.6	-0.01617	-34.4	-0.09908
-24.3465	-0.03713	-0.05605	-0.04032	-0.2046	-0.19108	-0.30352		3.0975	-0.16938	0.0055	0.96095	-1.97075	-0.07025	2.09955		-24.599	-0.10178	-10.799	0.01755	-9.499	0.20303	-31.399	0.04486	-35.599	-0.02197	-34.399	-0.10367
-24.3455	-0.03713	-0.05971	-0.04033	-0.20461	-0.19111	-0.29907		3.0985	-0.22298	0.00582	0.89682	-1.97427	-0.06293	2.18757		-24.598	-0.13794	-10.798	0.00244	-9.498	0.17897	-31.398	0.05969	-35.598	-0.02472	-34.398	-0.11286
-24.3445	-0.03713	-0.0633	-0.04034	-0.20463	-0.19114	-0.29468		3.0995	-0.2748	0.00575	0.83123	-1.97282	-0.05743	2.27359		-24.597	-0.15274	-10.797	-0.00366	-9.497	0.17194	-31.397	0.06115	-35.597	-0.03677	-34.397	-0.12204
-24.3435	-0.03713	-0.06682	-0.04034	-0.20464	-0.19116	-0.29039		3.1005	-0.32436	0.00652	0.76486	-1.9668	-0.05195	2.3582		-24.596	-0.15533	-10.796	-0.0296	-9.496	0.1615	-31.396	0.05146	-35.596	-0.0264	-34.396	-0.12789
-24.3425	-0.03713	-0.07024	-0.04036	-0.20466	-0.19119	-0.28619		3.1015	-0.37116	0.00686	0.69777	-1.95625	-0.04739	2.44052		-24.595	-0.1564	-10.795	-0.02914	-9.495	0.16414	-31.395	0.04742	-35.595	0.02121	-34.395	-0.14668
-24.3415	-0.03713	-0.07356	-0.04037	-0.20467	-0.19122	-0.2821		3.1025	-0.41615	0.00807	0.62991	-1.94114	-0.04373	2.52002		-24.594	-0.12756	-10.794	-0.03876	-9.494	0.15502	-31.394	0.02984	-35.594	0.03311	-34.394	-0.13025
-24.3405	-0.03714	-0.07678	-0.04037	-0.20468	-0.19125	-0.27812		3.1035	-0.45793	0.00843	0.56243	-1.92193	-0.04007	2.59666		-24.593	-0.10696	-10.793	-0.05341	-9.493	0.12876	-31.393	0.02966	-35.593	0.03204	-34.393	-0.13485
-24.3395	-0.03714	-0.07989	-0.04039	-0.2047	-0.19129	-0.27425		3.1045	-0.49745	0.01002	0.49423	-1.89911	-0.03732	2.67018		-24.592	-0.08438	-10.792	-0.05768	-9.492	0.13085	-31.392	0.03259	-35.592	0.07874	-34.392	-0.14055
-24.3385	-0.03714	-0.08286	-0.0404	-0.20471	-0.19132	-0.27052		3.1055	-0.53425	0.01084	0.42675	-1.87264	-0.0355	2.73945		-24.591	-0.0499	-10.791	-0.0589	-9.491	0.14766	-31.391	0.02014	-35.591	0.09506	-34.391	-0.14264
-24.3375	-0.03714	-0.08569	-0.0404	-0.20473	-0.19135	-0.26691		3.1065	-0.56833	0.01332	0.35964	-1.84255	-0.03368	2.80559		-24.59	-0.01343	-10.79	-0.05447	-9.49	0.12338	-31.39	-0.00696	-35.59	0.06653	-34.39	-0.14793
-24.3365	-0.03716	-0.08839	-0.04042	-0.20476	-0.19138	-0.26345		3.1075	-0.60015	0.01491	0.29327	-1.80925	-0.03275	2.86691		-24.589	0.02899	-10.789	-0.04532	-9.489	0.11602	-31.389	-0.03022	-35.589	0.06058	-34.389	-0.14097
-24.3355	-0.03716	-0.09095	-0.04042	-0.20477	-0.19142	-0.26011		3.1085	-0.62833	0.01739	0.22807	-1.77232	-0.03184	2.92339		-24.588	0.05966	-10.788	-0.03189	-9.488	0.117	-31.388	-0.03589	-35.588	0.05524	-34.388	-0.13067
-24.3345	-0.03717	-0.09335	-0.04043	-0.20479	-0.19145	-0.25694		3.1095	-0.65422	0.01986	0.16318	-1.73314	-0.03093	2.97475		-24.587	0.07477	-10.787	-0.01617	-9.487	0.12448	-31.387	-0.0368	-35.587	0.05188	-34.387	-0.11731
-24.3335	-0.03717	-0.09559	-0.04043	-0.2048	-0.19148	-0.25391		3.1105	-0.67738	0.0228	0.10018	-1.6912	-0.03002	3.02073		-24.586	0.07187	-10.786	0.02151	-9.486	0.13909	-31.386	-0.0271	-35.586	0.04639	-34.386	-0.11063
-24.3325	-0.03718	-0.09767	-0.04043	-0.20483	-0.19151	-0.25101		3.1115	-0.69782	0.02611	0.05686	-1.647	-0.03002	3.0613		-24.585	0.07889	-10.785	0.01083	-9.485	0.13865	-31.385	-0.02802	-35.585	0.02487	-34.385	-0.09588
-24.3315	-0.0372	-0.09958	-0.04045	-0.20484	-0.19154	-0.24828		3.1125	-0.71553	0.0303	-0.03368	-1.60055	-0.03002	3.09618		-24.584	0.0563	-10.784	0.01541	-9.484	0.14777	-31.384	-0.01483	-35.584	0.00687	-34.384	-0.09769
-24.3305	-0.03721	-0.10131	-0.04045	-0.20486	-0.19157	-0.2457		3.1135	-0.73011	0.03493	-0.12266	-1.55225	-0.03002	3.12452		-24.583	0.02167	-10.783	0.02808	-9.483	0.16337	-31.383	-0.01612	-35.583	0.00992	-34.383	-0.0956
-24.3295	-0.03721	-0.10289	-0.04045	-0.20489	-0.1916	-0.24328		3.1145	-0.7428	0.03998	-0.2082	-1.50216	-0.03005	3.14607		-24.582	0.00702	-10.782	0.03037	-9.482	0.16403	-31.382	-0.0163	-35.582	-0.00244	-34.382	-0.08698
-24.3285	-0.03724	-0.10427	-0.04045	-0.2049	-0.19162	-0.24101		3.1155	-0.75233	0.04627	-0.29152	-1.45068	-0.03005	3.16023		-24.581	-0.02914	-10.781	0.03799	-9.481	0.16996	-31.381	-0.00366	-35.581	0.00549	-34.381	-0.08656
-24.3275	-0.03726	-0.10547	-0.04045	-0.20493	-0.19165	-0.23889		3.1165	-0.76004	0.05257	-0.3715	-1.39784	-0.03005	3.16784		-24.58	-0.07675	-10.78	0.03082	-9.48	0.16216	-31.38	0.01319	-35.58	0.00549	-34.38	-0.08753
-24.3265	-0.03727	-0.10648	-0.04045	-0.20494	-0.19167	-0.23694		3.1175	-0.76502	0.06016	-0.44802	-1.34411	-0.03005	3.16777		-24.579	-0.10361	-10.779	0.01816	-9.479	0.14996	-31.379	0.02692	-35.579	0.000457764	-34.379	-0.08851
-24.3255	-0.03728	-0.10731	-0.04045	-0.20496	-0.1917	-0.23511		3.1185	-0.76775	0.06818	-0.52186	-1.28945	-0.03005	3.16034		-24.578	-0.12665	-10.778	0.00732	-9.478	0.13931	-31.378	0.04358	-35.578	-0.00717	-34.378	-0.10075
-24.3245	-0.0373	-0.10797	-0.04045	-0.20497	-0.19171	-0.23343		3.1195	-0.76818	0.07748	-0.59175	-1.23434	-0.03005	3.14409		-24.577	-0.14282	-10.777	-0.00458	-9.477	0.1292	-31.377	0.04394	-35.577	0.000152588	-34.377	-0.1091
-24.3235	-0.03731	-0.10848	-0.04045	-0.205	-0.19172	-0.2319		3.1205	-0.76636	0.08718	-0.65773	-1.1788	-0.02914	3.12045		-24.576	-0.14923	-10.776	-0.03037	-9.476	0.11744	-31.376	0.04248	-35.576	0.00443	-34.376	-0.11509
-24.3225	-0.03733	-0.10876	-0.04043	-0.20501	-0.19175	-0.23049		3.1215	-0.76273	0.0982	-0.7198	-1.12368	-0.02914	3.08886		-24.575	-0.15457	-10.775	-0.02625	-9.475	0.11525	-31.375	0.04724	-35.575	0.01816	-34.375	-0.13053
-24.3215	-0.03736	-0.10891	-0.04043	-0.20503	-0.19177	-0.22921		3.1225	-0.7568	0.1092	-0.77739	-1.06859	-0.02914	3.04932		-24.574	-0.13138	-10.774	-0.03586	-9.474	0.09547	-31.374	0.03314	-35.574	0.03387	-34.374	-0.12914
-24.3205	-0.03737	-0.10886	-0.04043	-0.20504	-0.19177	-0.22803		3.1235	-0.74949	0.12234	-0.83107	-1.01393	-0.02823	3.00068		-24.573	-0.11215	-10.773	-0.04822	-9.473	0.07592	-31.373	0.04505	-35.573	0.03693	-34.373	-0.12858
-24.3195	-0.03739	-0.10869	-0.04043	-0.20506	-0.19178	-0.22697		3.1245	-0.73993	0.1355	-0.8803	-0.96018	-0.02823	2.94439		-24.572	-0.08011	-10.772	-0.056	-9.472	0.06284	-31.372	0.05822	-35.572	0.04822	-34.372	-0.13359
-24.3185	-0.03741	-0.10835	-0.04042	-0.20507	-0.19178	-0.22602		3.1255	-0.72902	0.14986	-0.925	-0.90691	-0.02732	2.87927		-24.571	-0.04547	-10.771	-0.05722	-9.471	0.04504	-31.371	0.04706	-35.571	0.04318	-34.371	-0.14222
-24.3175	-0.03743	-0.10784	-0.04042	-0.20509	-0.1918	-0.22519		3.1265	-0.71716	0.16557	-0.96525	-0.85498	-0.02732	2.80677		-24.57	-0.01419	-10.77	-0.05585	-9.47	0.04241	-31.37	0.0445	-35.57	0.04013	-34.37	-0.15488
-24.3165	-0.03746	-0.10721	-0.0404	-0.2051	-0.1918	-0.22443		3.1275	-0.70309	0.18209	-1.00159	-0.80398	-0.02641	2.72605		-24.569	0.02838	-10.769	-0.05219	-9.469	0.04944	-31.369	0.03058	-35.569	0.03677	-34.369	-0.16379
-24.3155	-0.03747	-0.10644	-0.0404	-0.20511	-0.1918	-0.22375		3.1285	-0.68851	0.20036	-1.03402	-0.75386	-0.02641	2.63734		-24.568	0.06088	-10.768	-0.0322	-9.468	0.05834	-31.368	-0.00257	-35.568	0.0386	-34.368	-0.13206
-24.3145	-0.0375	-0.10555	-0.0404	-0.20513	-0.1918	-0.22316		3.1295	-0.67215	0.21859	-1.06139	-0.70557	-0.0255	2.54098		-24.567	0.07996	-10.767	-0.01465	-9.467	0.07723	-31.367	-0.0357	-35.567	0.03754	-34.367	-0.10562
-24.3135	-0.03751	-0.10454	-0.04039	-0.20514	-0.1918	-0.22263		3.1305	-0.65531	0.23898	-1.08543	-0.65866	-0.0255	2.43725		-24.566	0.0795	-10.766	0.01907	-9.466	0.09042	-31.366	-0.03662	-35.566	0.04135	-34.366	-0.09031
-24.3125	-0.03754	-0.10342	-0.04039	-0.20516	-0.19178	-0.22217		3.1315	-0.63709	0.2598	-1.10495	-0.61309	-0.02459	2.32668		-24.565	0.07843	-10.765	0.01831	-9.465	0.09185	-31.365	-0.02454	-35.565	0.02304	-34.365	-0.08364
-24.3115	-0.03757	-0.10218	-0.04037	-0.20516	-0.19178	-0.22178		3.1325	-0.618	0.28273	-1.12118	-0.56889	-0.02368	2.20873		-24.564	0.05585	-10.764	0.02014	-9.464	0.10459	-31.364	-0.00678	-35.564	0.01968	-34.364	-0.08586
-24.3105	-0.03759	-0.10085	-0.04037	-0.20517	-0.19177	-0.22145		3.1335	-0.59938	0.30566	-1.1335	-0.52652	-0.02368	2.08452		-24.563	0.03662	-10.763	0.03067	-9.463	0.12217	-31.363	-0.02106	-35.563	0.00946	-34.363	-0.08837
-24.3095	-0.03761	-0.09943	-0.04036	-0.20517	-0.19175	-0.22116		3.1345	-0.57891	0.3303	-1.14239	-0.48595	-0.02277	1.95377		-24.562	0.0148	-10.762	0.03357	-9.462	0.12436	-31.362	-0.0282	-35.562	-0.00656	-34.362	-0.08948
-24.3085	-0.03764	-0.09792	-0.04036	-0.20519	-0.19174	-0.22092		3.1355	-0.55844	0.35536	-1.14852	-0.44723	-0.02186	1.8168		-24.561	-0.01999	-10.761	0.03418	-9.461	0.12777	-31.361	-0.04339	-35.561	-0.00687	-34.361	-0.08628
-24.3075	-0.03766	-0.09635	-0.04034	-0.2052	-0.19174	-0.2207		3.1365	-0.53796	0.38214	-1.1513	-0.40984	-0.02093	1.6747		-24.56	-0.06378	-10.76	0.03403	-9.46	0.12107	-31.36	0.00916	-35.56	-0.00885	-34.36	-0.07793
-24.3065	-0.03769	-0.0947	-0.04034	-0.2052	-0.19172	-0.22055		3.1375	-0.51702	0.40932	-1.1507	-0.37473	-0.02002	1.52664		-24.559	-0.0972	-10.759	0.02197	-9.459	0.10646	-31.359	0.00532	-35.559	-0.00931	-34.359	-0.07125
-24.3055	-0.0377	-0.093	-0.04034	-0.20522	-0.19171	-0.2204		3.1385	-0.49567	0.43777	-1.14736	-0.34145	-0.01911	1.37402		-24.558	-0.13153	-10.758	0.00793	-9.458	0.0936	-31.358	0.04944	-35.558	-0.00336	-34.358	-0.08099
-24.3045	-0.03773	-0.09124	-0.04033	-0.20522	-0.19168	-0.22029		3.1395	-0.47425	0.46711	-1.14175	-0.30952	-0.01911	1.21686		-24.557	-0.14664	-10.757	-0.000915527	-9.457	0.07394	-31.357	0.02692	-35.557	0.00565	-34.357	-0.09282
-24.3035	-0.03774	-0.08944	-0.04033	-0.20523	-0.19167	-0.22022		3.1405	-0.45385	0.49773	-1.13332	-0.28032	-0.0182	1.05573		-24.556	-0.14954	-10.756	-0.03143	-9.456	0.0524	-31.356	-0.00384	-35.556	0.01099	-34.356	-0.09226
-24.3025	-0.03776	-0.0876	-0.04033	-0.20523	-0.19165	-0.22014		3.1415	-0.43247	0.52918	-1.12268	-0.2525	-0.0173	0.89091		-24.555	-0.1561	-10.755	-0.03647	-9.455	0.04208	-31.355	0.06848	-35.555	0.01328	-34.355	-0.11703
-24.3015	-0.03777	-0.08575	-0.04032	-0.20523	-0.19164	-0.2201		3.1425	-0.41153	0.56064	-1.10925	-0.22648	-0.01639	0.72323		-24.554	-0.13153	-10.754	-0.04456	-9.454	0.02351	-31.354	0.21588	-35.554	0.02365	-34.354	-0.11202
-24.3005	-0.03779	-0.08385	-0.04032	-0.20524	-0.19161	-0.22007		3.1435	-0.39105	0.5938	-1.09355	-0.20275	-0.01548	0.55273		-24.553	-0.10635	-10.753	-0.04028	-9.453	-0.00242	-31.353	0.29682	-35.553	0.02335	-34.353	-0.11648
-24.2995	-0.0378	-0.08195	-0.04032	-0.20524	-0.1916	-0.22007		3.1445	-0.37058	0.62652	-1.07561	-0.18036	-0.01457	0.3805		-24.552	-0.08377	-10.752	-0.05798	-9.452	-0.0123	-31.352	0.30121	-35.552	0.0415	-34.352	-0.12009
-24.2985	-0.03782	-0.08006	-0.04032	-0.20526	-0.19158	-0.22006		3.1455	-0.35102	0.66098	-1.05607	-0.1598	-0.01364	0.20689		-24.551	-0.04883	-10.751	-0.06592	-9.451	-0.02725	-31.351	0.08698	-35.551	0.047	-34.351	-0.12817
-24.2975	-0.03783	-0.07816	-0.04032	-0.20526	-0.19155	-0.22006		3.1465	-0.33145	0.69455	-1.03418	-0.14107	-0.01273	0.03239		-24.55	-0.00946	-10.75	-0.05051	-9.45	-0.03636	-31.35	-0.37775	-35.55	0.04898	-34.35	-0.12371
-24.2965	-0.03784	-0.07629	-0.04032	-0.20527	-0.19154	-0.22007		3.1475	-0.31236	0.72941	-1.01127	-0.12414	-0.01182	-0.14152		-24.549	0.02747	-10.749	-0.03098	-9.449	-0.0312	-31.349	-0.78845	-35.549	0.04303	-34.349	-0.11689
-24.2955	-0.03784	-0.07444	-0.04032	-0.20527	-0.19151	-0.22009		3.1485	-0.29375	0.76386	-0.98664	-0.10857	-0.01091	-0.31545		-24.548	0.06058	-10.748	-0.01862	-9.448	-0.02736	-31.348	-0.56507	-35.548	0.04059	-34.348	-0.10131
-24.2945	-0.03786	-0.0726	-0.04032	-0.20529	-0.19149	-0.22009		3.1495	-0.276	0.79873	-0.96032	-0.09393	-0.01	-0.48739		-24.547	0.07965	-10.747	-0.00732	-9.447	-0.01978	-31.347	-0.20306	-35.547	0.03616	-34.347	-0.09031
-24.2935	-0.03786	-0.0708	-0.04033	-0.20529	-0.19148	-0.2201		3.1505	-0.25869	0.83316	-0.93348	-0.08109	-0.01	-0.65789		-24.546	0.08438	-10.746	0.01648	-9.446	-0.00428	-31.346	0.02435	-35.546	0.01831	-34.346	-0.08391
-24.2925	-0.03787	-0.06905	-0.04033	-0.2053	-0.19145	-0.2201		3.1515	-0.24233	0.86761	-0.90605	-0.06964	-0.00909	-0.82611		-24.545	0.08804	-10.745	0.0145	-9.445	-0.00341	-31.345	0.07855	-35.545	-0.04669	-34.345	-0.07334
-24.2915	-0.03787	-0.06733	-0.04033	-0.2053	-0.19144	-0.22011		3.1525	-0.2264	0.90202	-0.8775	-0.05952	-0.00818	-0.99123		-24.544	0.06012	-10.744	0.02319	-9.444	0.00747	-31.344	0.23822	-35.544	-0.16663	-34.344	-0.07195
-24.2905	-0.03787	-0.06566	-0.04034	-0.20532	-0.19141	-0.22013		3.1535	-0.21047	0.93607	-0.84898	-0.05032	-0.00727	-1.15266		-24.543	0.0502	-10.743	0.03845	-9.443	0.02362	-31.343	0.53302	-35.543	2.05368	-34.343	-0.06638
-24.2895	-0.03787	-0.06404	-0.04034	-0.20532	-0.19139	-0.22014		3.1545	-0.19593	0.97005	-0.81986	-0.0425	-0.00636	-1.31095		-24.542	0.01938	-10.742	0.04532	-9.442	0.0278	-31.342	0.66229	-35.542	4.99985	-34.342	-0.05177
-24.2885	-0.03787	-0.06246	-0.04036	-0.20533	-0.19138	-0.22014		3.1555	-0.18182	1.0028	-0.79077	-0.03511	-0.00636	-1.46411		-24.541	-0.02213	-10.741	0.04181	-9.441	0.03746	-31.341	0.68207	-35.541	2.07245	-34.341	-0.03966
-24.2875	-0.03787	-0.06095	-0.04037	-0.20534	-0.19137	-0.22016		3.1565	-0.16862	1.03552	-0.76164	-0.02911	-0.00543	-1.61275		-24.54	-0.06042	-10.74	0.03769	-9.44	0.03823	-31.34	0.63208	-35.54	-1.5094	-34.34	-0.04578
-24.2865	-0.03786	-0.05948	-0.04037	-0.20536	-0.19135	-0.22017		3.1575	-0.15585	1.067	-0.73255	-0.02355	-0.00452	-1.75627		-24.539	-0.09583	-10.739	0.02548	-9.439	0.03175	-31.339	0.57953	-35.539	-0.83695	-34.339	-0.0334
-24.2855	-0.03786	-0.05807	-0.04039	-0.20536	-0.19134	-0.22019		3.1585	-0.1436	1.09802	-0.70398	-0.01934	-0.00452	-1.89384		-24.538	-0.12802	-10.738	0.0087	-9.438	0.02164	-31.338	0.52607	-35.538	-1.19537	-34.338	-0.03729
-24.2845	-0.03784	-0.05672	-0.0404	-0.20537	-0.19132	-0.2202		3.1595	-0.13265	1.12734	-0.676	-0.01516	-0.00361	-2.0257		-24.537	-0.14969	-10.737	-0.00443	-9.437	0.00538	-31.337	0.47479	-35.537	-1.89438	-34.337	-0.05163
-24.2835	-0.03783	-0.05545	-0.04042	-0.20539	-0.19131	-0.22022		3.1605	-0.12131	1.15627	-0.64859	-0.01186	-0.00361	-2.15105		-24.536	-0.14435	-10.736	-0.03281	-9.436	-0.01219	-31.336	0.48816	-35.536	-1.09283	-34.336	-0.05636
-24.2825	-0.03783	-0.05422	-0.04043	-0.2054	-0.19129	-0.22022		3.1615	-0.11127	1.18302	-0.62064	-0.00902	-0.0027	-2.26984		-24.535	-0.1471	-10.735	-0.0322	-9.435	-0.01604	-31.335	0.49073	-35.535	-0.73822	-34.335	-0.07389
-24.2815	-0.03782	-0.05306	-0.04045	-0.20542	-0.19128	-0.22023		3.1625	-0.10175	1.20891	-0.59427	-0.00666	-0.0027	-2.38184		-24.534	-0.11917	-10.734	-0.03815	-9.434	-0.02582	-31.334	0.48266	-35.534	-0.51056	-34.334	-0.06888
-24.2805	-0.0378	-0.05195	-0.04046	-0.20543	-0.19126	-0.22024		3.1635	-0.09309	1.23314	-0.568	-0.00473	-0.0018	-2.48643		-24.533	-0.1001	-10.733	-0.05295	-9.433	-0.04658	-31.333	0.48596	-35.533	-0.41641	-34.333	-0.07125
-24.2795	-0.03779	-0.05092	-0.04047	-0.20545	-0.19126	-0.22026		3.1645	-0.08444	1.25564	-0.54164	-0.00327	-0.0018	-2.58393		-24.532	-0.0676	-10.732	-0.05539	-9.432	-0.05394	-31.332	0.50738	-35.532	-0.41672	-34.332	-0.06415
-24.2785	-0.03777	-0.04996	-0.0405	-0.20546	-0.19125	-0.22026		3.1655	-0.07669	1.27645	-0.51652	-0.00225	-0.00181	-2.67291		-24.531	-0.02716	-10.731	-0.05661	-9.431	-0.06614	-31.331	0.49402	-35.531	-0.32608	-34.331	-0.04857
-24.2775	-0.03776	-0.04905	-0.04052	-0.20547	-0.19124	-0.22027		3.1665	-0.06982	1.29514	-0.49186	-0.00169	-0.000894389	-2.7545		-24.53	0.00671	-10.73	-0.05386	-9.43	-0.06965	-31.33	0.47113	-35.53	-0.26749	-34.33	-0.05205
-24.2765	-0.03773	-0.04822	-0.04055	-0.20549	-0.19124	-0.22029		3.1675	-0.06258	1.31209	-0.46725	-0.000675173	-0.000896936	-2.82784		-24.529	0.04272	-10.729	-0.03647	-9.429	-0.05691	-31.329	0.44952	-35.529	-0.20477	-34.329	-0.06485
-24.2755	-0.03772	-0.04744	-0.04056	-0.2055	-0.19122	-0.22029		3.1685	-0.05665	1.32691	-0.44373	-0.000570175	-0.000899484	-2.89325		-24.528	0.07965	-10.728	-0.0145	-9.428	-0.05175	-31.328	0.39258	-35.528	-0.12863	-34.328	-0.05246
-24.2745	-0.0377	-0.04672	-0.04059	-0.20553	-0.19122	-0.2203		3.1695	-0.05073	1.33961	-0.42075	-0.000465177	-0.000902032	-2.94927		-24.527	0.09857	-10.727	-0.0061	-9.427	-0.03724	-31.327	0.37409	-35.527	-0.11948	-34.327	-0.02853
-24.2735	-0.03767	-0.04606	-0.0406	-0.20555	-0.19121	-0.2203		3.1705	-0.04571	1.3498	-0.39836	-0.000360182	1.01925e-05	-2.99761		-24.526	0.09933	-10.726	0.0209	-9.426	-0.02362	-31.326	0.36822	-35.526	-0.06622	-34.326	-0.000417481
-24.2725	-0.03766	-0.04546	-0.04063	-0.20556	-0.19121	-0.2203		3.1715	-0.04069	1.35825	-0.37711	-0.000255184	7.64434e-06	-3.03773		-24.525	0.09964	-10.725	0.01633	-9.425	-0.0201	-31.325	0.33857	-35.525	-0.06302	-34.325	0.00459
-24.2715	-0.03763	-0.04493	-0.04065	-0.20557	-0.19119	-0.22032		3.1725	-0.03615	1.3637	-0.35639	-0.000604732	5.09623e-06	-3.06989		-24.524	0.07187	-10.724	0.02151	-9.424	-0.00736	-31.324	0.34405	-35.524	-0.08102	-34.324	-0.00167
-24.2705	-0.03761	-0.04443	-0.04068	-0.20559	-0.19119	-0.22032		3.1735	-0.032	1.36789	-0.33625	-0.00095428	2.54811e-06	-3.09295		-24.523	0.05463	-10.723	0.03555	-9.423	0.01274	-31.323	0.33948	-35.523	-0.04486	-34.323	-0.0135
-24.2695	-0.0376	-0.04398	-0.0407	-0.2056	-0.19119	-0.22032		3.1745	-0.02796	1.36825	-0.31773	-0.000849282	0	-3.10807		-24.522	0.03006	-10.722	0.04013	-9.422	0.01835	-31.322	0.31403	-35.522	-0.02625	-34.322	-0.01211
-24.2685	-0.03757	-0.04356	-0.04072	-0.20562	-0.19119	-0.22033		3.1755	-0.02473	1.36686	-0.2993	-0.0012	0.000563823	-3.1152		-24.521	-0.01099	-10.721	0.04608	-9.421	0.02889	-31.321	0.3045	-35.521	0.00168	-34.321	0.01489
-24.2675	-0.03756	-0.04322	-0.04075	-0.20563	-0.19118	-0.22033		3.1765	-0.02153	1.36209	-0.28193	-0.00155	0.00113	-3.11527		-24.52	-0.04883	-10.72	0.0383	-9.42	0.03263	-31.32	0.30725	-35.52	0.02548	-34.32	0.03771
-24.2665	-0.03754	-0.0429	-0.04078	-0.20565	-0.19118	-0.22033		3.1775	-0.0188	1.35518	-0.26625	-0.00144	0.00169	-3.10766		-24.519	-0.08728	-10.719	0.01846	-9.419	0.02604	-31.319	0.30578	-35.519	0.04562	-34.319	0.02853
-24.2655	-0.03751	-0.04261	-0.04079	-0.20566	-0.19118	-0.22033		3.1785	-0.01607	1.34573	-0.25057	-0.00179	0.00226	-3.09236		-24.518	-0.1384	-10.718	-0.00565	-9.418	0.02153	-31.318	0.30139	-35.518	0.11536	-34.318	0.0192
-24.2645	-0.0375	-0.04237	-0.04082	-0.20566	-0.19118	-0.22033		3.1795	-0.01378	1.33373	-0.23659	-0.00214	0.00282	-3.06998		-24.517	-0.14542	-10.717	-0.009	-9.417	0.00703	-31.317	0.28784	-35.517	0.1503	-34.317	0.00932
-24.2635	-0.03749	-0.04216	-0.04083	-0.20567	-0.19118	-0.22033		3.1805	-0.01153	1.3192	-0.22314	-0.00204	0.00248	-3.04134		-24.516	-0.13886	-10.716	-0.03174	-9.416	-0.01329	-31.316	0.26368	-35.516	0.14465	-34.316	0.00779
-24.2625	-0.03746	-0.04197	-0.04086	-0.20569	-0.19118	-0.22033		3.1815	-0.0092	1.30164	-0.21025	-0.00239	0.00302	-3.00645		-24.515	-0.13809	-10.715	-0.02884	-9.415	-0.01593	-31.315	0.25982	-35.515	0.15259	-34.315	-0.00849
-24.2615	-0.03744	-0.04181	-0.04089	-0.20569	-0.19118	-0.22033		3.1825	-0.00785	1.28236	-0.19848	-0.00273	0.00359	-2.96532		-24.514	-0.10788	-10.714	-0.04074	-9.414	-0.02758	-31.314	0.23548	-35.514	0.17349	-34.314	-0.0039
-24.2605	-0.03743	-0.04168	-0.04091	-0.2057	-0.19119	-0.22033		3.1835	-0.00647	1.2597	-0.18782	-0.00264	0.00416	-2.91877		-24.513	-0.08545	-10.713	-0.04807	-9.413	-0.04175	-31.313	0.22943	-35.513	0.18204	-34.313	-0.00501
-24.2595	-0.03741	-0.04157	-0.04093	-0.20572	-0.19119	-0.22033		3.1845	-0.00462	1.23577	-0.17718	-0.00298	0.00473	-2.86657		-24.512	-0.06989	-10.712	-0.0528	-9.412	-0.04889	-31.312	0.2351	-35.512	0.19363	-34.312	-0.0039
-24.2585	-0.0374	-0.04147	-0.04095	-0.20572	-0.19119	-0.22033		3.1855	-0.00371	1.20841	-0.16711	-0.00289	0.00436	-2.80923		-24.511	-0.01953	-10.711	-0.05493	-9.411	-0.05944	-31.311	0.21277	-35.511	0.19302	-34.311	-0.01099
-24.2575	-0.03739	-0.04138	-0.04098	-0.20572	-0.19119	-0.22033		3.1865	-0.00278	1.17936	-0.15757	-0.00323	0.00493	-2.74734		-24.51	0.02121	-10.71	-0.05417	-9.41	-0.06537	-31.31	0.19134	-35.51	0.19455	-34.31	-0.016
-24.2565	-0.03739	-0.04132	-0.04099	-0.20573	-0.19119	-0.22033		3.1875	-0.0014	1.14732	-0.14911	-0.00311	0.0055	-2.68093		-24.509	0.05783	-10.709	-0.03876	-9.409	-0.05636	-31.309	0.17358	-35.509	0.19333	-34.309	-0.01155
-24.2555	-0.03737	-0.04126	-0.04102	-0.20573	-0.19121	-0.22033		3.1885	-0.000461884	1.114	-0.14018	-0.00348	0.00607	-2.61082		-24.508	0.10117	-10.708	-0.01755	-9.408	-0.04625	-31.308	0.15307	-35.508	0.20691	-34.308	0.00543
-24.2545	-0.03736	-0.04122	-0.04103	-0.20573	-0.19121	-0.22033		3.1895	-3.0942e-05	1.0777	-0.13232	-0.00336	0.0057	-2.537		-24.507	0.112	-10.707	-0.01053	-9.407	-0.0312	-31.307	0.13916	-35.507	0.19989	-34.307	0.0192
-24.2535	-0.03736	-0.04119	-0.04105	-0.20573	-0.19121	-0.22033		3.1905	0	1.03973	-0.1245	-0.0037	0.00627	-2.45977		-24.506	0.10788	-10.706	0.01175	-9.406	-0.01033	-31.306	0.14429	-35.506	0.20096	-34.306	0.02352
-24.2525	-0.03734	-0.04118	-0.04106	-0.20573	-0.19122	-0.22033		3.1915	0.000963134	0.99955	-0.11666	-0.00361	0.00684	-2.38		-24.505	0.1059	-10.705	0.01678	-9.405	-0.00604	-31.305	0.15125	-35.505	0.1886	-34.305	0.04564
-24.2515	-0.03734	-0.04116	-0.04108	-0.20573	-0.19122	-0.22033		3.1925	0.00165	0.95775	-0.10991	-0.00395	0.0065	-2.29795		-24.504	0.07202	-10.704	0.02121	-9.404	0.0089	-31.304	0.17798	-35.504	0.17777	-34.304	0.04175
-24.2505	-0.03733	-0.04116	-0.04109	-0.20573	-0.19124	-0.22034		3.1935	0.00259	0.91461	-0.10261	-0.00432	0.00705	-2.21336		-24.503	0.06485	-10.703	0.02686	-9.403	0.029	-31.303	0.18091	-35.503	0.16083	-34.303	0.0405
-24.2495	-0.03733	-0.04116	-0.04111	-0.20573	-0.19124	-0.22034		3.1945	0.003	0.86982	-0.09645	-0.0042	0.00761	-2.12734		-24.502	0.03922	-10.702	0.02853	-9.402	0.02538	-31.302	0.17816	-35.502	0.13809	-34.302	0.05163
-24.2485	-0.03733	-0.04116	-0.04112	-0.20572	-0.19125	-0.22034		3.1955	0.00395	0.8237	-0.09027	-0.00455	0.00818	-2.03959		-24.501	-0.00412	-10.701	0.03708	-9.401	0.03395	-31.301	0.20178	-35.501	0.10025	-34.301	0.06304
-24.2475	-0.03733	-0.04116	-0.04114	-0.20572	-0.19125	-0.22034		3.1965	0.00434	0.77586	-0.08411	-0.00445	0.00784	-1.9513		-24.5	-0.05157	-10.7	0.04929	-9.4	0.03669	-31.3	0.2287	-35.5	0.08179	-34.3	0.07737
-24.2465	-0.03733	-0.04116	-0.04115	-0.20572	-0.19125	-0.22034		3.1975	0.00475	0.72766	-0.07907	-0.0048	0.00839	-1.86216		-24.499	-0.08469	-10.699	0.02243	-9.399	0.02867	-31.299	0.24683	-35.499	0.26047	-34.299	0.07014
-24.2455	-0.03733	-0.04118	-0.04115	-0.2057	-0.19126	-0.22036		3.1985	0.00514	0.67814	-0.07398	-0.00514	0.00895	-1.7733		-24.498	-0.12054	-10.698	0.00839	-9.398	0.00912	-31.298	0.28033	-35.498	0.19333	-34.298	0.06554
-24.2445	-0.03733	-0.04118	-0.04116	-0.2057	-0.19128	-0.22036		3.1995	0.00525	0.62864	-0.06948	-0.00505	0.00861	-1.6847		-24.497	-0.13809	-10.697	0.00153	-9.397	-0.0123	-31.297	0.28418	-35.497	0.03021	-34.297	0.06234
-24.2435	-0.03733	-0.04118	-0.04116	-0.20569	-0.19128	-0.22036		3.2005	0.00593	0.57782	-0.06502	-0.00539	0.00918	-1.59668		-24.496	-0.1358	-10.696	-0.02838	-9.396	-0.02736	-31.296	0.27778	-35.496	0.07172	-34.296	0.0604
-24.2425	-0.03733	-0.04118	-0.04118	-0.20567	-0.19129	-0.22037		3.2015	0.00575	0.52707	-0.06107	-0.0053	0.00973	-1.50952		-24.495	-0.1384	-10.695	-0.02975	-9.395	-0.03417	-31.295	0.28272	-35.495	0.14023	-34.295	0.04008
-24.2415	-0.03733	-0.04118	-0.04118	-0.20567	-0.19129	-0.22037		3.2025	0.00589	0.47543	-0.05773	-0.00564	0.00939	-1.4238		-24.494	-0.11734	-10.694	-0.03906	-9.394	-0.0479	-31.294	0.2655	-35.494	0.12573	-34.294	0.03869
-24.2405	-0.03733	-0.04118	-0.04118	-0.20566	-0.19131	-0.22039		3.2035	0.006	0.42423	-0.05432	-0.00598	0.00995	-1.33948		-24.493	-0.09583	-10.693	-0.05615	-9.393	-0.06273	-31.293	0.26275	-35.493	-0.06317	-34.293	0.03423
-24.2395	-0.03733	-0.04118	-0.04119	-0.20565	-0.19131	-0.22039		3.2045	0.00609	0.37257	-0.05093	-0.00589	0.0105	-1.25686		-24.492	-0.06485	-10.692	-0.05005	-9.392	-0.06097	-31.292	0.26623	-35.492	0.03113	-34.292	0.01948
-24.2385	-0.03734	-0.04116	-0.04119	-0.20565	-0.19132	-0.2204		3.2055	0.00593	0.32134	-0.04811	-0.00623	0.01016	-1.17623		-24.491	-0.02594	-10.691	-0.05295	-9.391	-0.0691	-31.291	0.25122	-35.491	0.17578	-34.291	0.0006958
-24.2375	-0.03734	-0.04116	-0.04119	-0.20563	-0.19132	-0.2204		3.2065	0.00575	0.27057	-0.04527	-0.00614	0.01073	-1.09759		-24.49	0.01892	-10.69	-0.05508	-9.39	-0.06669	-31.29	0.23364	-35.49	0.28122	-34.29	-0.00501
-24.2365	-0.03734	-0.04115	-0.04119	-0.20562	-0.19134	-0.22042		3.2075	0.00586	0.22018	-0.04534	-0.00602	0.0113	-1.02123		-24.489	0.05234	-10.689	-0.04257	-9.389	-0.05977	-31.289	0.22412	-35.489	0.39337	-34.289	0.02686
-24.2355	-0.03734	-0.04114	-0.04119	-0.2056	-0.19134	-0.22043		3.2085	0.00511	0.17068	-0.02648	-0.00636	0.01184	-0.94741		-24.488	0.08301	-10.688	-0.02136	-9.388	-0.05339	-31.288	0.20563	-35.488	0.31647	-34.288	0.03312
-24.2345	-0.03736	-0.04112	-0.04119	-0.20559	-0.19135	-0.22043		3.2095	0.00493	0.12161	-0.02459	-0.00627	0.01241	-0.87589		-24.487	0.09857	-10.687	-0.01266	-9.387	-0.03285	-31.287	0.19757	-35.487	0.37003	-34.287	0.05232
-24.2335	-0.03736	-0.04112	-0.04118	-0.20559	-0.19135	-0.22044		3.2105	0.0045	0.0738	-0.0227	-0.00661	0.01207	-0.80689		-24.486	0.10132	-10.686	0.009	-9.386	0.00879	-31.286	0.20526	-35.486	0.37613	-34.286	0.05789
-24.2325	-0.03736	-0.04111	-0.04118	-0.20557	-0.19137	-0.22044		3.2115	0.00402	0.04831	-0.02084	-0.0065	0.01264	-0.74075		-24.485	0.1062	-10.685	0.00458	-9.385	0.02834	-31.285	0.21112	-35.485	0.34119	-34.285	0.08016
-24.2315	-0.03736	-0.04109	-0.04118	-0.20556	-0.19137	-0.22046		3.2125	0.00357	-0.03314	-0.01895	-0.00641	0.01318	-0.67745		-24.484	0.07401	-10.684	0.01648	-9.384	0.01626	-31.284	0.23346	-35.484	0.32715	-34.284	0.07709
-24.2305	-0.03736	-0.04106	-0.04116	-0.20555	-0.19137	-0.22046		3.2135	0.00284	-0.11303	-0.0167	-0.0063	0.01375	-0.617		-24.483	0.05341	-10.683	0.03006	-9.383	-0.00582	-31.283	0.2439	-35.483	0.2858	-34.283	0.09352
-24.2295	-0.03736	-0.04105	-0.04116	-0.20555	-0.19138	-0.22047		3.2145	0.00266	-0.1899	-0.01482	-0.00666	0.01432	-0.55941		-24.482	0.0235	-10.682	0.04334	-9.382	0.03494	-31.282	0.25122	-35.482	0.24536	-34.282	0.11606
-24.2285	-0.03736	-0.04103	-0.04115	-0.20553	-0.19138	-0.22049		3.2155	0.00192	-0.26521	-0.01259	-0.00655	0.01398	-0.50623		-24.481	-0.01648	-10.681	0.04837	-9.381	-0.4244	-31.281	0.27392	-35.481	0.23514	-34.281	0.1386
-24.2275	-0.03736	-0.04102	-0.04115	-0.20552	-0.19138	-0.22049		3.2165	0.00118	-0.3359	-0.0107	-0.00643	0.01452	-0.45586		-24.48	-0.06042	-10.68	0.05142	-9.38	-0.03164	-31.28	0.30268	-35.48	0.21225	-34.28	0.16031
-24.2265	-0.03736	-0.04099	-0.04114	-0.2055	-0.19139	-0.2205		3.2175	0.000709173	-0.40508	-0.00882	-0.00634	0.01509	-0.40836		-24.479	-0.08713	-10.679	0.03113	-9.379	-0.00725	-31.279	0.32336	-35.479	0.20187	-34.279	0.18216
-24.2255	-0.03736	-0.04098	-0.04112	-0.2055	-0.19139	-0.2205		3.2185	-3.22382e-05	-0.46964	-0.00695	-0.00623	0.01566	-0.364		-24.478	-0.12482	-10.678	0.00992	-9.378	-0.0813	-31.278	0.3446	-35.478	0.18829	-34.278	0.16922
-24.2245	-0.03736	-0.04095	-0.04111	-0.20549	-0.19139	-0.22052		3.2195	-0.000478195	-0.5319	-0.00507	-0.00566	0.01623	-0.32275		-24.477	-0.14572	-10.677	-0.00488	-9.377	-0.22797	-31.277	0.36254	-35.477	0.18478	-34.277	0.16477
-24.2235	-0.03734	-0.04093	-0.04111	-0.20547	-0.19139	-0.22052		3.2205	-0.00122	-0.5904	-0.0032	-0.00557	0.0168	-0.28432		-24.476	-0.13794	-10.676	-0.03265	-9.376	-0.0234	-31.276	0.35742	-35.476	0.1709	-34.276	0.15544
-24.2225	-0.03734	-0.04092	-0.04109	-0.20547	-0.19141	-0.22052		3.2215	-0.00139	-0.64497	-0.00167	-0.00545	0.01643	-0.24848		-24.475	-0.14359	-10.675	-0.03403	-9.375	0.1905	-31.275	0.36163	-35.475	0.16937	-34.275	0.1457
-24.2215	-0.03734	-0.04089	-0.04108	-0.20546	-0.19141	-0.22053		3.2225	-0.00243	-0.69574	-0.000155641	-0.00536	0.017	-0.21518		-24.474	-0.11749	-10.674	-0.03769	-9.374	0.3653	-31.274	0.34223	-35.474	0.1709	-34.274	0.1663
-24.2205	-0.03734	-0.04086	-0.04106	-0.20546	-0.19141	-0.22053		3.2235	-0.00318	-0.74189	0.00133	-0.0048	0.01757	-0.185		-24.473	-0.09186	-10.673	-0.05188	-9.373	0.28663	-31.273	0.34698	-35.473	0.16266	-34.273	0.1528
-24.2195	-0.03734	-0.04085	-0.04105	-0.20545	-0.19141	-0.22053		3.2245	-0.00361	-0.78652	0.00245	-0.00468	0.01814	-0.15739		-24.472	-0.07187	-10.672	-0.04761	-9.372	0.15875	-31.272	0.33948	-35.472	0.16007	-34.272	0.14431
-24.2185	-0.03733	-0.04082	-0.04103	-0.20545	-0.19141	-0.22053		3.2255	-0.00407	-0.82501	0.00359	-0.00414	0.01868	-0.13205		-24.471	-0.03143	-10.671	-0.04715	-9.371	0.15282	-31.271	0.31512	-35.471	0.13977	-34.271	0.13512
-24.2175	-0.03733	-0.0408	-0.04102	-0.20543	-0.19142	-0.22053		3.2265	-0.00452	-0.86122	0.00473	-0.00402	0.01834	-0.10868		-24.47	0.01343	-10.67	-0.04532	-9.37	0.00912	-31.27	0.29059	-35.47	0.11993	-34.27	0.12845
-24.2165	-0.03733	-0.04078	-0.04101	-0.20543	-0.19142	-0.22053		3.2275	-0.00498	-0.89198	0.0055	-0.00348	0.01891	-0.08761		-24.469	0.04776	-10.669	-0.03387	-9.369	0.19655	-31.269	0.26862	-35.469	0.103	-34.269	0.12538
-24.2155	-0.03731	-0.04076	-0.04099	-0.20543	-0.19142	-0.22053		3.2285	-0.00545	-0.92127	0.00661	-0.00336	0.01948	-0.0685		-24.468	0.08713	-10.668	-0.01846	-9.368	0.19523	-31.268	0.24701	-35.468	0.09125	-34.268	0.13345
-24.2145	-0.03731	-0.04073	-0.04098	-0.20542	-0.19142	-0.22053		3.2295	-0.00589	-0.94451	0.00739	-0.0028	0.02002	-0.05168		-24.467	0.10315	-10.667	-0.01144	-9.367	0.18479	-31.267	0.24224	-35.467	0.06683	-34.267	0.14598
-24.2135	-0.03731	-0.04072	-0.04095	-0.20542	-0.19142	-0.22053		3.2305	-0.00636	-0.96603	0.0085	-0.00224	0.01968	-0.0363		-24.466	0.103	-10.666	0.01434	-9.366	0.254	-31.266	0.25982	-35.466	0.04639	-34.266	0.14988
-24.2125	-0.0373	-0.04069	-0.04093	-0.20542	-0.19142	-0.22053		3.2315	-0.00655	-0.98313	0.00927	-0.00214	0.02025	-0.02259		-24.465	0.10437	-10.665	0.01846	-9.365	0.26982	-31.265	0.25927	-35.465	0.01572	-34.265	0.17993
-24.2115	-0.0373	-0.04068	-0.04092	-0.2054	-0.19142	-0.22053		3.2325	-0.007	-0.997	0.01039	-0.00158	0.02082	-0.01059		-24.464	0.08072	-10.664	0.01373	-9.364	0.26246	-31.264	0.26605	-35.464	-0.01205	-34.264	0.17896
-24.2105	-0.0373	-0.04065	-0.04091	-0.2054	-0.19142	-0.22052		3.2335	-0.00689	-1.00796	0.01116	-0.00102	0.02136	0.000537155		-24.463	0.06744	-10.663	0.03311	-9.363	0.26268	-31.263	0.27503	-35.463	-0.03571	-34.263	0.17896
-24.2095	-0.03728	-0.04063	-0.04088	-0.2054	-0.19144	-0.22052		3.2345	-0.00732	-1.01422	0.0123	-0.000913077	0.02102	0.00998		-24.462	0.04166	-10.662	0.04334	-9.362	0.26488	-31.262	0.28235	-35.462	-0.06409	-34.262	0.19468
-24.2085	-0.03728	-0.04062	-0.04086	-0.2054	-0.19144	-0.22052		3.2355	-0.00723	-1.01819	0.01343	-0.000353536	0.02159	0.01827		-24.461	-0.00366	-10.661	0.04395	-9.361	0.24961	-31.261	0.30011	-35.461	-0.07553	-34.261	0.21194
-24.2075	-0.03728	-0.0406	-0.04085	-0.2054	-0.19144	-0.2205		3.2365	-0.00741	-1.01753	0.01455	-0.000248539	0.02216	0.02573		-24.46	-0.0499	-10.66	0.03723	-9.36	0.23269	-31.26	0.32318	-35.46	-0.08987	-34.26	0.22474
-24.2065	-0.03727	-0.04057	-0.04083	-0.2054	-0.19144	-0.2205		3.2375	-0.00757	-1.0161	0.0153	0.000311005	0.0218	0.03232		-24.459	-0.08133	-10.659	0.02457	-9.359	0.21412	-31.259	0.3415	-35.459	-0.10544	-34.259	0.23629
-24.2055	-0.03727	-0.04056	-0.0408	-0.20539	-0.19144	-0.22049		3.2385	-0.00718	-1.00939	0.01607	0.000870548	0.02236	0.03805		-24.458	-0.12131	-10.658	0.01068	-9.358	0.19226	-31.258	0.3587	-35.458	-0.12116	-34.258	0.23198
-24.2045	-0.03727	-0.04055	-0.04079	-0.20539	-0.19144	-0.22049		3.2395	-0.00734	-1.0026	0.01682	0.000975545	0.02202	0.04293		-24.457	-0.15137	-10.657	0.00549	-9.357	0.17183	-31.257	0.35815	-35.457	-0.12482	-34.257	0.21862
-24.2035	-0.03727	-0.04053	-0.04078	-0.20539	-0.19144	-0.22049		3.2405	-0.00666	-0.99053	0.01759	0.00108	0.02257	0.04727		-24.456	-0.13977	-10.656	-0.02701	-9.356	0.14821	-31.256	0.34662	-35.456	-0.12528	-34.256	0.2093
-24.2025	-0.03727	-0.04052	-0.04076	-0.20539	-0.19145	-0.22047		3.2415	-0.00657	-0.97834	0.01798	0.00164	0.02223	0.05102		-24.455	-0.12894	-10.655	-0.02655	-9.355	0.1337	-31.255	0.34094	-35.455	-0.12512	-34.255	0.19246
-24.2015	-0.03727	-0.0405	-0.04073	-0.20539	-0.19145	-0.22047		3.2425	-0.00643	-0.96239	0.01798	0.00175	0.0228	0.0542		-24.454	-0.09552	-10.654	-0.03372	-9.354	0.10272	-31.254	0.31146	-35.454	-0.12024	-34.254	0.19315
-24.2005	-0.03728	-0.04049	-0.04072	-0.20537	-0.19145	-0.22046		3.2435	-0.00605	-0.94565	0.018	0.00185	0.02243	0.05682		-24.453	-0.08224	-10.653	-0.04288	-9.353	0.06735	-31.253	0.30396	-35.453	-0.11871	-34.253	0.18759
-24.1995	-0.03728	-0.04047	-0.0407	-0.20537	-0.19147	-0.22046		3.2445	-0.00566	-0.92585	0.018	0.00241	0.023	0.05943		-24.452	-0.05768	-10.652	-0.04593	-9.352	0.04526	-31.252	0.29627	-35.452	-0.10635	-34.252	0.17214
-24.1985	-0.03728	-0.04047	-0.04069	-0.20537	-0.19147	-0.22044		3.2455	-0.00525	-0.90524	0.01764	0.00252	0.02266	0.06148		-24.451	-0.02319	-10.651	-0.04776	-9.351	0.01857	-31.251	0.27044	-35.451	-0.1091	-34.251	0.15892
-24.1975	-0.0373	-0.04046	-0.04068	-0.20537	-0.19147	-0.22044		3.2465	-0.00486	-0.88319	0.01727	0.00261	0.0223	0.06325		-24.45	0.02121	-10.65	-0.04562	-9.35	0.00461	-31.25	0.2351	-35.45	-0.11124	-34.25	0.15753
-24.1965	-0.0373	-0.04045	-0.04068	-0.20537	-0.19148	-0.22043		3.2475	-0.00418	-0.85876	0.01657	0.00273	0.02286	0.06473		-24.449	0.06882	-10.649	-0.03311	-9.349	-0.000439453	-31.249	0.20965	-35.449	-0.11658	-34.249	0.15085
-24.1955	-0.03731	-0.04043	-0.04066	-0.20536	-0.19148	-0.22043		3.2485	-0.0038	-0.83516	0.01582	0.00284	0.02252	0.0662		-24.448	0.08713	-10.648	-0.01404	-9.348	-0.0056	-31.248	0.1842	-35.448	-0.11566	-34.248	0.16129
-24.1945	-0.03731	-0.04042	-0.04065	-0.20536	-0.19149	-0.22043		3.2495	-0.00341	-0.80763	0.01509	0.00293	0.02216	0.06768		-24.447	0.11292	-10.647	-0.00687	-9.347	-0.00769	-31.247	0.17725	-35.447	-0.1181	-34.247	0.17534
-24.1935	-0.03733	-0.0404	-0.04063	-0.20536	-0.19149	-0.22042		3.2505	-0.0027	-0.78177	0.01398	0.00305	0.02182	0.06889		-24.446	0.11139	-10.646	0.01816	-9.346	-0.00802	-31.246	0.18805	-35.446	-0.12253	-34.246	0.17799
-24.1925	-0.03734	-0.04039	-0.04063	-0.20534	-0.19151	-0.22042		3.2515	-0.00232	-0.7535	0.01327	0.00314	0.02236	0.07036		-24.445	0.11169	-10.645	0.01785	-9.345	-0.02054	-31.245	0.18054	-35.445	-0.13229	-34.245	0.21083
-24.1915	-0.03736	-0.04037	-0.04062	-0.20534	-0.19151	-0.2204		3.2525	-0.00165	-0.72601	0.01214	0.00325	0.02202	0.07157		-24.444	0.07599	-10.644	0.02197	-9.344	-0.01879	-31.244	0.20014	-35.444	-0.14572	-34.244	0.2157
-24.1905	-0.03736	-0.04037	-0.04062	-0.20533	-0.19152	-0.2204		3.2535	-0.00125	-0.69701	0.01102	0.00336	0.02168	0.07275		-24.443	0.05112	-10.643	0.03372	-9.343	-0.00736	-31.243	0.19208	-35.443	-0.14877	-34.243	0.21751
-24.1895	-0.03737	-0.04036	-0.04062	-0.20533	-0.19154	-0.2204		3.2545	-0.00029122	-0.66878	0.00995	0.003	0.02132	0.07423		-24.442	0.03052	-10.642	0.03616	-9.342	-0.00725	-31.242	0.20105	-35.442	-0.15808	-34.242	0.20985
-24.1885	-0.03739	-0.04034	-0.0406	-0.20532	-0.19154	-0.22039		3.2555	0.000103733	-0.63978	0.00882	0.00311	0.02098	0.07543		-24.441	-0.00397	-10.641	0.0322	-9.341	-0.00692	-31.241	0.22998	-35.441	-0.15396	-34.241	0.22892
-24.1875	-0.0374	-0.04033	-0.0406	-0.20532	-0.19155	-0.22039		3.2565	0.000771414	-0.61151	0.00809	0.0032	0.02155	0.07664		-24.44	-0.05493	-10.64	0.03174	-9.34	-0.01263	-31.24	0.24792	-35.44	-0.15656	-34.24	0.22975
-24.1865	-0.03741	-0.04032	-0.0406	-0.2053	-0.19157	-0.22039		3.2575	0.000864893	-0.58173	0.007	0.00286	0.02118	0.07811		-24.439	-0.09338	-10.639	0.01862	-9.339	-0.02219	-31.239	0.26477	-35.439	-0.15289	-34.239	0.23254
-24.1855	-0.03743	-0.04032	-0.0406	-0.20529	-0.19157	-0.22039		3.2585	0.000853123	-0.5535	0.00627	0.00252	0.02084	0.07902		-24.438	-0.13321	-10.638	0.00183	-9.338	-0.03373	-31.238	0.28528	-35.438	-0.15778	-34.238	0.20888
-24.1845	-0.03744	-0.0403	-0.04062	-0.20529	-0.19158	-0.22037		3.2595	0.000818627	-0.52527	0.00514	0.00261	0.02048	0.0805		-24.437	-0.14816	-10.637	0.000457764	-9.337	-0.04614	-31.237	0.27997	-35.437	-0.15793	-34.237	0.19677
-24.1835	-0.03744	-0.04029	-0.04062	-0.20527	-0.1916	-0.22037		3.2605	0.00078413	-0.49782	0.00443	0.00227	0.02014	0.08141		-24.436	-0.15518	-10.636	-0.02502	-9.336	-0.06416	-31.236	0.28326	-35.436	-0.15411	-34.236	0.20944
-24.1825	-0.03746	-0.04027	-0.04063	-0.20527	-0.19161	-0.22037		3.2615	0.00105	-0.47107	0.00332	0.00239	0.01977	0.08289		-24.435	-0.14954	-10.635	-0.02396	-9.335	-0.06515	-31.235	0.28199	-35.435	-0.13962	-34.235	0.17256
-24.1815	-0.03747	-0.04027	-0.04063	-0.20526	-0.19162	-0.22037		3.2625	0.000737861	-0.44435	0.00221	0.00203	0.01943	0.0838		-24.434	-0.1178	-10.634	-0.03006	-9.334	-0.07789	-31.234	0.25195	-35.434	-0.11871	-34.234	0.18745
-24.1805	-0.03749	-0.04026	-0.04065	-0.20524	-0.19162	-0.22036		3.2635	0.000726093	-0.4192	0.00146	0.00213	0.01907	0.085		-24.433	-0.0972	-10.633	-0.03571	-9.333	-0.09536	-31.233	0.2373	-35.433	-0.11505	-34.233	0.17395
-24.1795	-0.0375	-0.04024	-0.04066	-0.20523	-0.19164	-0.22036		3.2645	0.000714323	-0.39326	0	0.00178	0.01873	0.08591		-24.432	-0.07156	-10.632	-0.0444	-9.332	-0.10052	-31.232	0.23291	-35.432	-0.1004	-34.232	0.16393
-24.1785	-0.0375	-0.04023	-0.04068	-0.20522	-0.19165	-0.22036		3.2655	0.000679825	-0.37039	-0.00103	0.00143	0.01839	0.08682		-24.431	-0.02365	-10.631	-0.05005	-9.331	-0.10778	-31.231	0.2102	-35.431	-0.09857	-34.231	0.15127
-24.1775	-0.03751	-0.04023	-0.04069	-0.2052	-0.19167	-0.22036		3.2665	0.000940782	-0.34597	-0.00206	0.00154	0.01802	0.08773		-24.43	0.01602	-10.63	-0.05386	-9.33	-0.11041	-31.23	0.18127	-35.43	-0.08713	-34.23	0.13053
-24.1765	-0.03751	-0.04022	-0.0407	-0.20519	-0.19168	-0.22036		3.2675	0.000633557	-0.32465	-0.00345	0.00119	0.01768	0.08864		-24.429	0.03876	-10.629	-0.04211	-9.329	-0.0969	-31.229	0.154	-35.429	-0.07965	-34.229	0.1219
-24.1755	-0.03753	-0.0402	-0.04072	-0.20517	-0.19168	-0.22034		3.2685	0.000599061	-0.30179	-0.00486	0.00129	0.01732	0.08957		-24.428	0.06714	-10.628	-0.02075	-9.328	-0.08602	-31.228	0.12616	-35.428	-0.07675	-34.228	0.1265
-24.1745	-0.03753	-0.0402	-0.04073	-0.20517	-0.1917	-0.22034		3.2695	0.000587291	-0.28199	-0.00589	0.000943648	0.01698	0.08991		-24.427	0.14801	-10.627	-0.00854	-9.327	-0.07657	-31.227	0.11792	-35.427	-0.08347	-34.227	0.1322
-24.1735	-0.03753	-0.04019	-0.04076	-0.20516	-0.19171	-0.22034		3.2705	0.00057552	-0.26219	-0.00727	0.0005941	0.01661	0.09082		-24.426	0.24338	-10.626	0.01297	-9.326	-0.05944	-31.226	0.11573	-35.426	-0.08453	-34.226	0.12218
-24.1725	-0.03753	-0.04017	-0.04078	-0.20514	-0.19172	-0.22033		3.2715	0.000541023	-0.24464	-0.00868	0.00024455	0.01627	0.09116		-24.425	0.38864	-10.625	0.01892	-9.325	-0.05449	-31.225	0.11737	-35.425	-0.08377	-34.225	0.14236
-24.1715	-0.03753	-0.04017	-0.0408	-0.20513	-0.19172	-0.22033		3.2725	0.0002338	-0.22643	-0.00973	0.000349548	0.01591	0.0918		-24.424	0.02243	-10.624	0.03113	-9.324	-0.04285	-31.224	0.15234	-35.424	-0.09933	-34.224	0.16477
-24.1705	-0.03753	-0.04016	-0.04082	-0.20511	-0.19174	-0.22032		3.2735	0.000494757	-0.2097	-0.0115	0	0.01557	0.09214		-24.423	-0.01465	-10.623	0.03769	-9.323	-0.02131	-31.223	0.15436	-35.423	-0.10117	-34.223	0.15057
-24.1695	-0.03753	-0.04014	-0.04085	-0.2051	-0.19174	-0.22032		3.2745	0.000187532	-0.19448	-0.01216	-9.15405e-05	0.01523	0.09218		-24.422	-0.07751	-10.622	0.0386	-9.322	-0.0123	-31.222	0.15271	-35.422	-0.12238	-34.222	0.156
-24.1685	-0.03751	-0.04014	-0.04088	-0.20509	-0.19175	-0.2203		3.2755	0.000448489	-0.1793	-0.01355	-0.000183081	0.01486	0.09252		-24.421	-0.05676	-10.621	0.04028	-9.321	-0.00363	-31.221	0.17761	-35.421	-0.13474	-34.221	0.16532
-24.1675	-0.03751	-0.04014	-0.04091	-0.20507	-0.19175	-0.2203		3.2765	0.000141265	-0.16638	-0.01459	-0.00027462	0.01452	0.09232		-24.42	-0.07996	-10.62	0.03571	-9.32	-0.000988769	-31.22	0.20617	-35.42	-0.11078	-34.22	0.17298
-24.1665	-0.0375	-0.04013	-0.04092	-0.20507	-0.19175	-0.22029		3.2775	0.000129495	-0.15271	-0.01561	-0.000366161	0.01416	0.09236		-24.419	-0.11902	-10.619	0.02518	-9.319	-0.00769	-31.219	0.22504	-35.419	-0.10864	-34.219	0.16379
-24.1655	-0.0375	-0.04013	-0.04095	-0.20506	-0.19177	-0.22029		3.2785	0.000367725	-0.14138	-0.01625	-0.000457702	0.01382	0.09243		-24.418	-0.17197	-10.618	0.00839	-9.318	-0.01736	-31.218	0.23639	-35.418	-0.12314	-34.218	0.15252
-24.1645	-0.03749	-0.04013	-0.04098	-0.20504	-0.19177	-0.22027		3.2795	0.000355955	-0.12923	-0.01652	-0.000549243	0.01345	0.0922		-24.417	-0.19806	-10.617	0.00229	-9.317	-0.029	-31.217	0.23474	-35.417	-0.09766	-34.217	0.1418
-24.1635	-0.03747	-0.04013	-0.04101	-0.20504	-0.19177	-0.22026		3.2805	0.000616911	-0.11937	-0.0172	-0.000640782	0.01311	0.0917		-24.416	-0.17746	-10.616	-0.02457	-9.316	-0.04988	-31.216	0.22082	-35.416	-0.03113	-34.216	0.13401
-24.1625	-0.03746	-0.04013	-0.04103	-0.20503	-0.19177	-0.22024		3.2815	0.000309689	-0.10878	-0.01748	-0.00119	0.01275	0.09118		-24.415	-0.17838	-10.615	-0.02472	-9.315	-0.05098	-31.215	0.2102	-35.415	-0.01816	-34.215	0.11634
-24.1615	-0.03744	-0.04011	-0.04105	-0.20503	-0.19177	-0.22024		3.2825	0.000570645	-0.10051	-0.01852	-0.00128	0.0115	0.09068		-24.414	-0.14999	-10.614	-0.03159	-9.314	-0.06636	-31.214	0.19134	-35.414	-0.23682	-34.214	0.11133
-24.1605	-0.03743	-0.04011	-0.04108	-0.20501	-0.19177	-0.22023		3.2835	0.000558875	-0.09217	-0.01843	-0.00137	0.01114	0.09016		-24.413	-0.13214	-10.613	-0.0444	-9.313	-0.08328	-31.213	0.18841	-35.413	-0.26886	-34.213	0.11216
-24.1595	-0.0374	-0.04011	-0.04111	-0.20501	-0.19177	-0.22022		3.2845	0.000524377	-0.08546	-0.01909	-0.00146	0.0108	0.08939		-24.412	-0.11414	-10.612	-0.04623	-9.312	-0.08866	-31.212	0.18841	-35.412	-0.2002	-34.212	0.10131
-24.1585	-0.03739	-0.04011	-0.04114	-0.20501	-0.19175	-0.2202		3.2855	0.000785336	-0.07711	-0.01936	-0.00155	0.01043	0.0883		-24.411	-0.07172	-10.611	-0.04944	-9.311	-0.0991	-31.211	0.17798	-35.411	-0.76889	-34.211	0.09741
-24.1575	-0.03737	-0.04011	-0.04116	-0.20501	-0.19175	-0.22019		3.2865	0.000478111	-0.07114	-0.02002	-0.0021	0.01009	0.0875		-24.41	-0.01877	-10.61	-0.04379	-9.31	-0.10217	-31.21	0.14612	-35.41	-0.54077	-34.21	0.1052
-24.1565	-0.03734	-0.04011	-0.04119	-0.20501	-0.19175	-0.22017		3.2875	0.000739068	-0.06513	-0.02032	-0.00219	0.00975	0.08614		-24.409	0.03494	-10.609	-0.03571	-9.309	-0.09789	-31.209	0.11664	-35.409	-0.18845	-34.209	0.09407
-24.1555	-0.03733	-0.04011	-0.04121	-0.20501	-0.19174	-0.22016		3.2885	0.000727298	-0.05985	-0.02095	-0.00273	0.00939	0.08507		-24.408	0.08362	-10.608	-0.0235	-9.308	-0.08822	-31.208	0.09247	-35.408	-0.07996	-34.208	0.10367
-24.1545	-0.03731	-0.04011	-0.04124	-0.20501	-0.19172	-0.22014		3.2895	0.0006928	-0.05539	-0.02159	-0.00327	0.00905	0.084		-24.407	0.10849	-10.607	-0.01328	-9.307	-0.0802	-31.207	0.08148	-35.407	-0.23254	-34.207	0.1162
-24.1535	-0.03728	-0.04011	-0.04126	-0.20501	-0.19172	-0.22011		3.2905	0.000658305	-0.0502	-0.02189	-0.00336	0.00777	0.08264		-24.406	0.08072	-10.606	0.01663	-9.306	-0.06526	-31.206	0.08606	-35.406	0.29526	-34.206	0.11077
-24.1525	-0.03727	-0.04013	-0.04128	-0.20501	-0.19171	-0.2201		3.2915	0.000646534	-0.04729	-0.02255	-0.00391	0.00743	0.08098		-24.405	0.07172	-10.605	0.02533	-9.305	-0.06229	-31.205	0.09192	-35.405	0.42831	-34.205	0.14403
-24.1515	-0.03726	-0.04013	-0.04131	-0.20501	-0.1917	-0.22009		3.2925	0.000612036	-0.04201	-0.02318	-0.00448	0.00707	0.07964		-24.404	0.08423	-10.604	0.02274	-9.304	-0.04779	-31.204	0.11005	-35.404	0.25879	-34.204	0.13846
-24.1505	-0.03723	-0.04013	-0.04134	-0.20503	-0.19168	-0.22006		3.2935	0.000304811	-0.03915	-0.02386	-0.00502	0.00673	0.07798		-24.403	0.03983	-10.603	0.03693	-9.303	-0.03087	-31.203	0.11957	-35.403	0.33463	-34.203	0.13735
-24.1495	-0.03721	-0.04013	-0.04135	-0.20503	-0.19167	-0.22004		3.2945	0.000588498	-0.03469	-0.02489	-0.00557	0.00636	0.07634		-24.402	-0.03082	-10.602	0.03983	-9.302	-0.02736	-31.202	0.12415	-35.402	0.34317	-34.202	0.1432
-24.1485	-0.0372	-0.04013	-0.04136	-0.20504	-0.19167	-0.22003		3.2955	0.000554	-0.03248	-0.02518	-0.00611	0.00602	0.07441		-24.401	-0.08469	-10.601	0.04318	-9.301	-0.01604	-31.201	0.14264	-35.401	0.33264	-34.201	0.15976
-24.1475	-0.03718	-0.04014	-0.04139	-0.20504	-0.19165	-0.22		3.2965	0.000246775	-0.02884	-0.02584	-0.00666	0.00566	0.07248		-24.4	-0.13062	-10.6	0.04395	-9.3	-0.01219	-31.2	0.1701	-35.4	0.29099	-34.2	0.15322
-24.1465	-0.03717	-0.04014	-0.04141	-0.20506	-0.19164	-0.21999		3.2975	0.000212278	-0.02663	-0.02614	-0.0072	0.00532	0.07055		-24.399	-0.14725	-10.599	0.03006	-9.299	-0.0212	-31.199	0.18072	-35.399	0.25559	-34.199	0.13624
-24.1455	-0.03714	-0.04014	-0.04142	-0.20507	-0.19162	-0.21997		3.2985	0.000200508	-0.02291	-0.02714	-0.00775	0.00495	0.06861		-24.398	-0.12451	-10.598	0.01358	-9.298	-0.02703	-31.198	0.1897	-35.398	0.23193	-34.198	0.13916
-24.1445	-0.03713	-0.04014	-0.04145	-0.20509	-0.19161	-0.21994		3.2995	-0.000106717	-0.02078	-0.02705	-0.0083	0.00461	0.06641		-24.397	-0.06989	-10.597	0.0032	-9.297	-0.03395	-31.197	0.20105	-35.397	0.24078	-34.197	0.16101
-24.1435	-0.03713	-0.04016	-0.04147	-0.20509	-0.1916	-0.21993		3.3005	-0.000141214	-0.01861	-0.02768	-0.00884	0.00334	0.06448		-24.396	-0.02792	-10.596	-0.02487	-9.296	-0.04922	-31.196	0.2124	-35.396	0.24216	-34.196	0.15071
-24.1425	-0.03711	-0.04016	-0.04148	-0.2051	-0.19158	-0.21991		3.3015	-0.000152984	-0.01649	-0.02761	-0.00939	0.003	0.06227		-24.395	-0.34744	-10.595	-0.02518	-9.295	-0.05076	-31.195	0.20453	-35.395	0.23422	-34.195	0.12343
-24.1415	-0.03711	-0.04016	-0.04149	-0.20511	-0.19157	-0.21989		3.3025	-0.000460209	-0.01436	-0.02755	-0.00993	0.00264	0.06005		-24.394	-0.09689	-10.594	-0.03601	-9.294	-0.06097	-31.194	0.17908	-35.394	0.2446	-34.194	0.11453
-24.1405	-0.0371	-0.04016	-0.04151	-0.20513	-0.19155	-0.21987		3.3035	-0.000767432	-0.01141	-0.02743	-0.01048	0.0023	0.05755		-24.393	0.07629	-10.593	-0.04608	-9.293	-0.08108	-31.193	0.17231	-35.393	0.23422	-34.193	0.10757
-24.1395	-0.0371	-0.04017	-0.04154	-0.20514	-0.19154	-0.21986		3.3045	-0.00107	-0.01076	-0.02736	-0.01102	0.00194	0.05534		-24.392	-0.24582	-10.592	-0.05188	-9.292	-0.0902	-31.192	0.16406	-35.392	0.24338	-34.192	0.09839
-24.1385	-0.0371	-0.04017	-0.04154	-0.20516	-0.19152	-0.21983		3.3055	-0.00138	-0.00781	-0.02725	-0.01157	0.00159	0.05284		-24.391	-0.57861	-10.591	-0.056	-9.291	-0.09734	-31.191	0.14154	-35.391	0.23224	-34.191	0.08364
-24.1375	-0.0371	-0.04017	-0.04157	-0.20517	-0.19151	-0.21981		3.3065	-0.00139	-0.00724	-0.0268	-0.01211	0.00124	0.05034		-24.39	-0.34653	-10.59	-0.05615	-9.29	-0.09635	-31.19	0.11866	-35.39	0.22049	-34.19	0.07765
-24.1365	-0.0371	-0.04017	-0.04158	-0.20517	-0.19151	-0.2198		3.3075	-0.002	-0.00425	-0.02634	-0.01266	0.000891759	0.04784		-24.389	0.06424	-10.589	-0.03677	-9.289	-0.09646	-31.189	0.08716	-35.389	0.20721	-34.189	0.08071
-24.1355	-0.03711	-0.04019	-0.04159	-0.20519	-0.19149	-0.21977		3.3085	-0.00201	-0.00364	-0.02625	-0.0132	0.000540809	0.04536		-24.388	0.18448	-10.588	-0.01221	-9.288	-0.08646	-31.188	0.06061	-35.388	0.20279	-34.188	0.09129
-24.1345	-0.03711	-0.04019	-0.04159	-0.2052	-0.19149	-0.21976		3.3095	-0.00261	-0.000841325	-0.0258	-0.01375	0.000189858	0.04286		-24.387	0.68893	-10.587	-0.00427	-9.287	-0.07625	-31.187	0.0412	-35.387	0.18967	-34.187	0.09658
-24.1335	-0.03713	-0.04019	-0.04161	-0.20522	-0.19148	-0.21974		3.3105	-0.00291	-0.00047612	-0.0253	-0.01384	-0.000161092	0.04007		-24.386	0.84885	-10.586	0.02029	-9.286	-0.05867	-31.186	0.05347	-35.386	0.17059	-34.186	0.10228
-24.1325	-0.03713	-0.04019	-0.04162	-0.20522	-0.19148	-0.21973		3.3115	-0.00323	0.000298175	-0.02486	-0.01439	0.00040273	0.03757		-24.385	0.70465	-10.585	0.02014	-9.285	-0.05889	-31.185	0.07764	-35.385	0.13702	-34.185	0.1265
-24.1315	-0.03716	-0.04019	-0.04164	-0.20523	-0.19147	-0.2197		3.3125	-0.00382	0.00066338	-0.02477	-0.01493	5.17795e-05	0.0348		-24.384	0.65445	-10.584	0.02274	-9.284	-0.04362	-31.184	0.09283	-35.384	0.10773	-34.184	0.13499
-24.1305	-0.03717	-0.04019	-0.04165	-0.20523	-0.19147	-0.21968		3.3135	-0.00384	0.0014	-0.0243	-0.01502	-0.00029917	0.03202		-24.383	0.65476	-10.583	0.03967	-9.283	-0.02417	-31.183	0.09028	-35.383	0.08682	-34.183	0.12371
-24.1295	-0.03718	-0.0402	-0.04165	-0.20524	-0.19147	-0.21967		3.3145	-0.00443	0.00177	-0.02384	-0.01557	-0.00065012	0.02952		-24.382	0.63416	-10.582	0.03906	-9.282	-0.0234	-31.182	0.08332	-35.382	0.05402	-34.182	0.13999
-24.1285	-0.0372	-0.0402	-0.04167	-0.20524	-0.19147	-0.21966		3.3155	-0.00475	0.00255	-0.02336	-0.01566	-8.62993e-05	0.02645		-24.381	0.56793	-10.581	0.04013	-9.281	-0.00978	-31.181	0.10345	-35.381	0.03937	-34.181	0.156
-24.1275	-0.03723	-0.0402	-0.04168	-0.20524	-0.19147	-0.21964		3.3165	-0.00505	0.00291	-0.02291	-0.0162	-0.00043725	0.02368		-24.38	0.54123	-10.58	0.03311	-9.28	-0.00879	-31.18	0.12671	-35.38	0.01373	-34.18	0.15057
-24.1265	-0.03726	-0.0402	-0.04168	-0.20524	-0.19147	-0.21963		3.3175	-0.00564	0.00284	-0.0228	-0.0163	-0.0007882	0.02089		-24.379	0.49011	-10.579	0.03052	-9.279	-0.01362	-31.179	0.14539	-35.379	-0.00534	-34.179	0.15502
-24.1255	-0.03727	-0.0402	-0.0417	-0.20524	-0.19147	-0.21961		3.3185	-0.00568	0.00357	-0.02198	-0.01639	-0.000224378	0.01811		-24.378	0.43442	-10.578	0.02045	-9.278	-0.02219	-31.178	0.16772	-35.378	-0.02533	-34.178	0.15822
-24.1245	-0.0373	-0.04022	-0.0417	-0.20524	-0.19148	-0.2196		3.3195	-0.00625	0.0035	-0.02152	-0.01648	-0.00057533	0.01505		-24.377	0.46753	-10.577	0.00595	-9.277	-0.03109	-31.177	0.17194	-35.377	-0.03983	-34.177	0.13707
-24.1235	-0.03733	-0.04022	-0.04171	-0.20524	-0.19148	-0.2196		3.3205	-0.0063	0.00427	-0.0207	-0.01657	-0.00092628	0.01198		-24.376	0.44144	-10.576	-0.02014	-9.276	-0.05109	-31.176	0.16369	-35.376	-0.04868	-34.176	0.12427
-24.1225	-0.03736	-0.04022	-0.04171	-0.20524	-0.19149	-0.21958		3.3215	-0.00659	0.00377	-0.01984	-0.01666	-0.000362457	0.0092		-24.375	0.40283	-10.575	-0.02243	-9.275	-0.05515	-31.175	0.16498	-35.375	-0.05692	-34.175	0.11049
-24.1215	-0.03739	-0.04022	-0.04172	-0.20524	-0.19149	-0.21957		3.3225	-0.00661	0.00411	-0.019	-0.01675	-0.000713407	0.00614		-24.374	0.49942	-10.574	-0.02777	-9.274	-0.06559	-31.174	0.14118	-35.374	-0.05844	-34.174	0.10674
-24.1205	-0.03741	-0.04022	-0.04172	-0.20523	-0.19151	-0.21957		3.3235	-0.00691	0.00318	-0.01818	-0.01639	-0.000149585	0.00307		-24.373	0.52704	-10.573	-0.03952	-9.273	-0.08536	-31.173	0.1377	-35.373	-0.06287	-34.173	0.10353
-24.1195	-0.03744	-0.04023	-0.04172	-0.20523	-0.19152	-0.21956		3.3245	-0.00693	0.00355	-0.01698	-0.01648	-0.000500536	0		-24.372	0.51621	-10.572	-0.04852	-9.272	-0.08822	-31.172	0.13715	-35.372	-0.06699	-34.172	0.09588
-24.1185	-0.03749	-0.04023	-0.04174	-0.20523	-0.19152	-0.21954		3.3255	-0.00695	0.00261	-0.01577	-0.01611	6.32861e-05	0.000872177		-24.371	0.52673	-10.571	-0.05081	-9.271	-0.09932	-31.171	0.11554	-35.371	-0.08224	-34.171	0.08238
-24.1175	-0.03751	-0.04023	-0.04174	-0.20522	-0.19154	-0.21954		3.3265	-0.00727	0.00295	-0.01455	-0.0162	-0.000287664	0.00174		-24.37	0.56641	-10.57	-0.04517	-9.27	-0.1002	-31.17	0.07946	-35.37	-0.1033	-34.17	0.08141
-24.1165	-0.03754	-0.04023	-0.04174	-0.2052	-0.19155	-0.21953		3.3275	-0.007	0.00205	-0.01334	-0.01586	-0.000638616	0.00261		-24.369	0.55786	-10.569	-0.03311	-9.269	-0.09371	-31.169	0.05603	-35.369	-0.1091	-34.169	0.07542
-24.1155	-0.03757	-0.04023	-0.04174	-0.2052	-0.19157	-0.21953		3.3285	-0.00705	0.00153	-0.01214	-0.01595	-7.47927e-05	0.0035		-24.368	0.5864	-10.568	-0.01694	-9.268	-0.0902	-31.168	0.03241	-35.368	-0.09354	-34.168	0.07055
-24.1145	-0.03761	-0.04023	-0.04174	-0.20519	-0.19158	-0.21953		3.3295	-0.00705	0.00101	-0.01057	-0.01559	-0.000425743	0.00436		-24.367	0.55725	-10.567	-0.01099	-9.267	-0.08053	-31.167	0.02838	-35.367	-0.08896	-34.167	0.07709
-24.1135	-0.03764	-0.04023	-0.04174	-0.20517	-0.1916	-0.21951		3.3305	-0.0068	7.7977e-05	-0.00934	-0.01523	0.000138079	0.00495		-24.366	0.5217	-10.566	0.01389	-9.266	-0.05999	-31.166	0.04596	-35.366	-0.08728	-34.166	0.08461
-24.1125	-0.03767	-0.04024	-0.04174	-0.20516	-0.19161	-0.21951		3.3315	-0.00682	0	-0.0085	-0.01532	-0.000212872	0.00555		-24.365	0.47699	-10.565	0.01389	-9.265	-0.0613	-31.165	0.05512	-35.365	-0.12253	-34.165	0.11105
-24.1115	-0.0377	-0.04024	-0.04174	-0.20516	-0.19161	-0.21951		3.3325	-0.00657	-0.00156	-0.0073	-0.01495	-0.000563823	0.00641		-24.364	0.43579	-10.564	0.01144	-9.264	-0.0457	-31.164	0.07288	-35.364	-0.13413	-34.164	0.12121
-24.1105	-0.03773	-0.04024	-0.04174	-0.20514	-0.19162	-0.21951		3.3335	-0.00627	-0.00186	-0.00648	-0.01459	0	0.007		-24.363	0.37781	-10.563	0.02411	-9.263	-0.02296	-31.163	0.07177	-35.363	-0.1387	-34.163	0.12079
-24.1095	-0.03776	-0.04024	-0.04174	-0.20513	-0.19164	-0.21951		3.3345	-0.00575	-0.00386	-0.00564	-0.01423	-0.000525995	0.00786		-24.362	0.26932	-10.562	0.04013	-9.262	-0.01747	-31.162	0.06848	-35.362	-0.14938	-34.162	0.12789
-24.1085	-0.03779	-0.04024	-0.04174	-0.20511	-0.19165	-0.21951		3.3355	-0.00548	-0.00416	-0.00482	-0.01386	-0.00105	0.00845		-24.361	0.20538	-10.561	0.03738	-9.261	-0.00956	-31.161	0.08368	-35.361	-0.14908	-34.161	0.13874
-24.1075	-0.0378	-0.04024	-0.04172	-0.2051	-0.19167	-0.21951		3.3365	-0.00493	-0.00573	-0.00395	-0.0135	-0.000663209	0.00905		-24.36	0.14221	-10.56	0.03769	-9.26	-0.00319	-31.16	0.10986	-35.36	-0.15015	-34.16	0.14431
-24.1065	-0.03783	-0.04024	-0.04172	-0.2051	-0.19168	-0.21951		3.3375	-0.00439	-0.00648	-0.0035	-0.01359	-0.00119	0.00964		-24.359	0.10803	-10.559	0.03128	-9.259	-0.00835	-31.159	0.1322	-35.359	-0.14969	-34.159	0.15586
-24.1055	-0.03784	-0.04024	-0.04172	-0.20509	-0.1917	-0.21951		3.3385	-0.00384	-0.00807	-0.00302	-0.01277	-0.00172	0.01023		-24.358	0.03418	-10.558	0.01556	-9.258	-0.01857	-31.158	0.14978	-35.358	-0.1474	-34.158	0.14347
-24.1045	-0.03787	-0.04026	-0.04171	-0.20507	-0.1917	-0.21951		3.3395	-0.0033	-0.00877	-0.00293	-0.01241	-0.00133	0.01082		-24.357	-0.01953	-10.557	0.00595	-9.257	-0.03065	-31.157	0.16021	-35.357	-0.14008	-34.157	0.1052
-24.1035	-0.03789	-0.04026	-0.0417	-0.20507	-0.19171	-0.21953		3.3405	-0.00305	-0.01036	-0.0025	-0.01205	-0.00185	0.01141		-24.356	-0.05356	-10.556	-0.02167	-9.256	-0.0457	-31.156	0.15326	-35.356	-0.13565	-34.156	0.10618
-24.1025	-0.0379	-0.04026	-0.0417	-0.20506	-0.19172	-0.21953		3.3415	-0.00194	-0.01068	-0.00239	-0.01168	-0.00239	0.01198		-24.355	-0.06607	-10.555	-0.0267	-9.255	-0.04526	-31.155	0.14191	-35.355	-0.12222	-34.155	0.09519
-24.1015	-0.03792	-0.04026	-0.04168	-0.20506	-0.19174	-0.21954		3.3425	-0.00139	-0.01223	-0.00232	-0.01132	-0.00291	0.01257		-24.354	-0.04791	-10.554	-0.03311	-9.254	-0.05746	-31.154	0.11425	-35.354	-0.10483	-34.154	0.11495
-24.1005	-0.03793	-0.04026	-0.04167	-0.20504	-0.19174	-0.21954		3.3435	-0.000556411	-0.01295	-0.00182	-0.01095	-0.00343	0.01316		-24.353	-0.01587	-10.553	-0.04196	-9.253	-0.07657	-31.153	0.10932	-35.353	-0.09445	-34.153	0.11008
-24.0995	-0.03793	-0.04026	-0.04167	-0.20504	-0.19175	-0.21956		3.3445	0	-0.01414	-0.00175	-0.01014	-0.00395	0.01375		-24.352	-0.00793	-10.552	-0.04776	-9.252	-0.0813	-31.152	0.11737	-35.352	-0.08057	-34.152	0.08684
-24.0985	-0.03795	-0.04026	-0.04165	-0.20504	-0.19175	-0.21956		3.3455	0.0013	-0.0157	-0.00164	-0.00977	-0.00448	0.01434		-24.351	-0.00153	-10.551	-0.04929	-9.251	-0.08954	-31.151	0.09722	-35.351	-0.08087	-34.151	0.07501
-24.0975	-0.03795	-0.04026	-0.04164	-0.20504	-0.19177	-0.21957		3.3465	0.00261	-0.016	-0.00157	-0.00941	-0.005	0.01464		-24.35	0.01617	-10.55	-0.04883	-9.25	-0.09459	-31.15	0.07654	-35.35	-0.08148	-34.15	0.07292
-24.0965	-0.03796	-0.04026	-0.04162	-0.20504	-0.19177	-0.21958		3.3475	0.00366	-0.01755	-0.0011	-0.00905	-0.00555	0.01552		-24.349	0.06226	-10.549	-0.03387	-9.249	-0.08899	-31.149	0.05035	-35.349	-0.08133	-34.149	0.06332
-24.0955	-0.03796	-0.04026	-0.04161	-0.20503	-0.19178	-0.21958		3.3485	0.00525	-0.01786	-0.00103	-0.00823	-0.00607	0.01582		-24.348	0.11704	-10.548	-0.01663	-9.248	-0.07789	-31.148	0.0194	-35.348	-0.07599	-34.148	0.06986
-24.0945	-0.03796	-0.04026	-0.04159	-0.20503	-0.19178	-0.2196		3.3495	0.0063	-0.01945	-0.000924184	-0.00786	-0.00659	0.01641		-24.347	0.13626	-10.547	-0.0116	-9.247	-0.0691	-31.147	0.01044	-35.347	-0.08057	-34.147	0.08322
-24.0935	-0.03796	-0.04026	-0.04158	-0.20504	-0.1918	-0.21961		3.3505	0.00761	-0.01975	-0.000461293	-0.0075	-0.00711	0.017		-24.346	0.15244	-10.546	0.01236	-9.246	-0.04482	-31.146	0.01282	-35.346	-0.08163	-34.146	0.08795
-24.0925	-0.03796	-0.04026	-0.04157	-0.20504	-0.1918	-0.21963		3.3515	0.00866	-0.02132	-0.000386186	-0.00668	-0.00855	0.01759		-24.345	0.17014	-10.545	0.0119	-9.245	-0.04318	-31.145	0.01392	-35.345	-0.09644	-34.145	0.10882
-24.0915	-0.03796	-0.04026	-0.04155	-0.20504	-0.1918	-0.21964		3.3525	0.00968	-0.02161	7.67045e-05	-0.00632	-0.00907	0.01818		-24.344	0.11917	-10.544	0.02029	-9.244	-0.03779	-31.144	0.04394	-35.344	-0.11337	-34.144	0.11008
-24.0905	-0.03795	-0.04024	-0.04154	-0.20506	-0.19181	-0.21966		3.3535	0.011	-0.0228	0.000181641	-0.0055	-0.00961	0.01848		-24.343	0.07233	-10.543	0.03418	-9.243	-0.02076	-31.143	0.04578	-35.343	-0.11932	-34.143	0.12176
-24.0895	-0.03795	-0.04024	-0.04151	-0.20506	-0.19181	-0.21967		3.3545	0.01202	-0.02266	-0.000101207	-0.00514	-0.01014	0.01907		-24.342	0.03418	-10.542	0.04044	-9.242	-0.01208	-31.142	0.04285	-35.342	-0.12985	-34.142	0.13485
-24.0885	-0.03793	-0.04024	-0.04149	-0.20506	-0.19181	-0.21968		3.3555	0.01334	-0.02382	3.7287e-06	-0.00432	-0.01157	0.01966		-24.341	-0.00458	-10.541	0.03922	-9.241	-0.00143	-31.141	0.06354	-35.341	-0.12543	-34.141	0.14139
-24.0875	-0.03792	-0.04026	-0.04148	-0.20507	-0.19181	-0.2197		3.3565	0.01439	-0.0237	-0.00027912	-0.0035	-0.01209	0.01995		-24.34	-0.0502	-10.54	0.03677	-9.24	0.000769046	-31.14	0.08954	-35.34	-0.1265	-34.14	0.14612
-24.0865	-0.03792	-0.04026	-0.04147	-0.20509	-0.19181	-0.21971		3.3575	0.01516	-0.02441	-0.000561968	-0.00268	-0.01261	0.02055		-24.339	-0.08102	-10.539	0.02945	-9.239	-0.000439453	-31.139	0.13385	-35.339	-0.12421	-34.139	0.15614
-24.0855	-0.0379	-0.04026	-0.04144	-0.20509	-0.19182	-0.21973		3.3585	0.01618	-0.0247	-0.000486861	-0.00187	-0.01407	0.02114		-24.338	-0.10712	-10.538	0.01236	-9.238	-0.01	-31.138	0.15985	-35.338	-0.12604	-34.138	0.15043
-24.0845	-0.03789	-0.04026	-0.04142	-0.2051	-0.19182	-0.21974		3.3595	0.01666	-0.02461	-0.00113	-0.00105	-0.01459	0.02143		-24.337	-0.11185	-10.537	-0.00381	-9.237	-0.02285	-31.137	0.15454	-35.337	-0.12589	-34.137	0.1354
-24.0835	-0.03787	-0.04026	-0.04141	-0.2051	-0.19182	-0.21976		3.3605	0.01798	-0.02532	-0.00141	-0.000691289	-0.01511	0.02175		-24.336	-0.12283	-10.536	-0.03281	-9.236	-0.03647	-31.136	0.14172	-35.336	-0.12375	-34.136	0.12664
-24.0825	-0.03786	-0.04026	-0.04139	-0.20511	-0.19182	-0.21977		3.3615	0.01843	-0.02477	-0.00169	0.000580809	-0.01564	0.02232		-24.335	-0.13168	-10.535	-0.02762	-9.235	-0.03801	-31.135	0.14191	-35.335	-0.10986	-34.135	0.09839
-24.0815	-0.03784	-0.04026	-0.04136	-0.20513	-0.19184	-0.21979		3.3625	0.0192	-0.0255	-0.00236	0.0014	-0.01616	0.02264		-24.334	-0.10437	-10.534	-0.03616	-9.234	-0.049	-31.134	0.11152	-35.334	-0.09445	-34.134	0.09018
-24.0805	-0.03783	-0.04026	-0.04135	-0.20514	-0.19184	-0.2198		3.3635	0.01966	-0.02491	-0.00264	0.00222	-0.01761	0.02323		-24.333	-0.09003	-10.533	-0.04471	-9.233	-0.06702	-31.133	0.1009	-35.333	-0.08698	-34.133	0.08698
-24.0795	-0.03782	-0.04026	-0.04134	-0.20514	-0.19184	-0.21981		3.3645	0.02014	-0.02566	-0.00293	0.00302	-0.01814	0.02352		-24.332	-0.06943	-10.532	-0.05157	-9.232	-0.07888	-31.132	0.10638	-35.332	-0.08118	-34.132	0.07876
-24.0785	-0.0378	-0.04026	-0.04131	-0.20516	-0.19184	-0.21983		3.3655	0.02032	-0.02511	-0.0032	0.00384	-0.01866	0.02382		-24.331	-0.02838	-10.531	-0.04562	-9.231	-0.09053	-31.131	0.08166	-35.331	-0.08392	-34.131	0.06471
-24.0775	-0.03779	-0.04026	-0.04129	-0.20517	-0.19185	-0.21984		3.3665	0.0205	-0.02541	-0.0035	0.00466	-0.01918	0.02414		-24.33	0.01846	-10.53	-0.04227	-9.23	-0.0958	-31.13	0.04358	-35.33	-0.08179	-34.13	0.04648
-24.0765	-0.03777	-0.04026	-0.04128	-0.20517	-0.19185	-0.21984		3.3675	0.02095	-0.02445	-0.00339	0.00548	-0.0197	0.02443		-24.329	0.07248	-10.529	-0.03311	-9.229	-0.08789	-31.129	0.02929	-35.329	-0.07889	-34.129	0.03716
-24.0755	-0.03776	-0.04026	-0.04126	-0.20519	-0.19185	-0.21986		3.3685	0.02086	-0.02475	-0.00332	0.0063	-0.02025	0.02475		-24.328	0.09613	-10.528	-0.01511	-9.228	-0.07778	-31.128	0.01538	-35.328	-0.0827	-34.128	0.06429
-24.0745	-0.03774	-0.04027	-0.04125	-0.2052	-0.19187	-0.21987		3.3695	0.02075	-0.02416	-0.00325	0.00757	-0.02077	0.02505		-24.327	0.10117	-10.527	-0.01022	-9.227	-0.06493	-31.127	0.00623	-35.327	-0.09415	-34.127	0.07501
-24.0735	-0.03773	-0.04027	-0.04122	-0.2052	-0.19187	-0.21987		3.3705	0.02066	-0.02405	-0.00277	0.00839	-0.0213	0.02507		-24.326	0.11856	-10.526	0.01526	-9.226	-0.05065	-31.126	0.00952	-35.326	-0.09506	-34.126	0.06944
-24.0725	-0.03772	-0.04027	-0.04121	-0.20522	-0.19188	-0.21987		3.3715	0.02025	-0.0235	-0.0023	0.0092	-0.02182	0.02509		-24.325	0.14389	-10.525	0.01801	-9.225	-0.04669	-31.125	0.01208	-35.325	-0.08148	-34.125	0.09018
-24.0715	-0.03772	-0.04027	-0.04119	-0.20522	-0.19188	-0.21989		3.3725	0.01986	-0.02339	-0.00221	0.01002	-0.02143	0.02511		-24.324	0.06958	-10.524	0.02243	-9.224	-0.03329	-31.124	0.03424	-35.324	-0.10483	-34.124	0.09045
-24.0705	-0.0377	-0.04029	-0.04118	-0.20523	-0.1919	-0.21989		3.3735	0.0192	-0.02325	-0.00139	0.01084	-0.02195	0.02541		-24.323	0.04944	-10.523	0.03021	-9.223	-0.01066	-31.123	0.04321	-35.323	-0.1207	-34.123	0.10576
-24.0695	-0.03769	-0.04029	-0.04116	-0.20523	-0.1919	-0.21989		3.3745	0.01909	-0.02225	-0.000895952	0.01166	-0.02248	0.02543		-24.322	0.0325	-10.522	0.03113	-9.222	-0.00341	-31.122	0.03607	-35.322	-0.13397	-34.122	0.11801
-24.0685	-0.03769	-0.04029	-0.04115	-0.20523	-0.19191	-0.21989		3.3755	0.01816	-0.02257	-0.000462891	0.01248	-0.02209	0.02545		-24.321	-0.00641	-10.521	0.03006	-9.221	0.00802	-31.121	0.05896	-35.321	-0.13031	-34.121	0.12037
-24.0675	-0.03767	-0.04029	-0.04114	-0.20523	-0.19191	-0.21989		3.3765	0.01748	-0.02118	0	0.01284	-0.02261	0.02518		-24.32	-0.065	-10.52	0.03723	-9.22	0.00835	-31.12	0.08881	-35.32	-0.11795	-34.12	0.12343
-24.0665	-0.03767	-0.0403	-0.04112	-0.20524	-0.19193	-0.21989		3.3775	0.01652	-0.02148	0.000321789	0.01366	-0.02223	0.02491		-24.319	-0.11841	-10.519	0.02472	-9.219	-0.000439453	-31.119	0.10913	-35.319	-0.112	-34.119	0.1457
-24.0655	-0.03766	-0.0403	-0.04111	-0.20524	-0.19193	-0.21989		3.3785	0.01584	-0.0205	0.001	0.01448	-0.02184	0.02493		-24.318	-0.14999	-10.518	0.00198	-9.218	-0.00758	-31.118	0.12726	-35.318	-0.1297	-34.118	0.13095
-24.0645	-0.03766	-0.0403	-0.04109	-0.20524	-0.19194	-0.21987		3.3795	0.01489	-0.0208	0.00132	0.01484	-0.02236	0.02468		-24.317	-0.1741	-10.517	-0.00671	-9.217	-0.01835	-31.117	0.14502	-35.317	-0.11795	-34.117	0.09727
-24.0635	-0.03766	-0.04032	-0.04108	-0.20524	-0.19195	-0.21987		3.3805	0.01395	-0.01984	0.00162	0.01566	-0.02198	0.02441		-24.316	-0.19424	-10.516	-0.0322	-9.216	-0.03856	-31.116	0.12744	-35.316	-0.10666	-34.116	0.10701
-24.0625	-0.03766	-0.04032	-0.04106	-0.20524	-0.19195	-0.21987		3.3815	0.01327	-0.01968	0.00191	0.01602	-0.02159	0.02386		-24.315	-0.2095	-10.515	-0.03143	-9.215	-0.03955	-31.115	0.12415	-35.315	-0.09384	-34.115	0.09853
-24.0615	-0.03766	-0.04032	-0.04105	-0.20524	-0.19197	-0.21986		3.3825	0.01205	-0.01873	0.00184	0.01639	-0.0212	0.02359		-24.314	-0.16892	-10.514	-0.04227	-9.214	-0.05098	-31.114	0.10181	-35.314	-0.08636	-34.114	0.10715
-24.0605	-0.03766	-0.04032	-0.04103	-0.20524	-0.19198	-0.21984		3.3835	0.01082	-0.01818	0.00216	0.01675	-0.02082	0.02305		-24.313	-0.1474	-10.513	-0.05356	-9.213	-0.06844	-31.113	0.09028	-35.313	-0.08636	-34.113	0.07765
-24.0595	-0.03766	-0.04033	-0.04102	-0.20523	-0.192	-0.21984		3.3845	0.00957	-0.01759	0.0021	0.01711	-0.02043	0.0225		-24.312	-0.13458	-10.512	-0.04974	-9.212	-0.07526	-31.112	0.09503	-35.312	-0.07477	-34.112	0.06165
-24.0585	-0.03766	-0.04033	-0.04101	-0.20523	-0.192	-0.21983		3.3855	0.00861	-0.01705	0.00203	0.01748	-0.01911	0.02223		-24.311	-0.07813	-10.511	-0.0235	-9.211	-0.08657	-31.111	0.07398	-35.311	-0.07156	-34.111	0.04453
-24.0575	-0.03766	-0.04033	-0.04099	-0.20523	-0.19201	-0.21981		3.3865	0.00739	-0.01652	0.00197	0.01739	-0.01873	0.02168		-24.31	-0.02319	-10.51	-0.02136	-9.21	-0.08877	-31.11	0.03864	-35.31	-0.0679	-34.11	0.04175
-24.0565	-0.03766	-0.04033	-0.04099	-0.20522	-0.19203	-0.2198		3.3875	0.00586	-0.01552	0.00226	0.01775	-0.01834	0.02086		-24.309	0.01251	-10.509	-0.02243	-9.209	-0.08306	-31.109	0.02051	-35.309	-0.06958	-34.109	0.04592
-24.0555	-0.03767	-0.04033	-0.04098	-0.20522	-0.19204	-0.21979		3.3885	0.00491	-0.01582	0.00257	0.01766	-0.01705	0.02002		-24.308	0.0473	-10.508	-0.01068	-9.208	-0.06746	-31.108	-0.00568	-35.308	-0.05905	-34.108	0.04857
-24.0545	-0.03767	-0.04034	-0.04096	-0.20522	-0.19204	-0.21977		3.3895	0.00339	-0.01443	0.00252	0.01757	-0.01666	0.01948		-24.307	0.09293	-10.507	-0.00381	-9.207	-0.06273	-31.107	-0.01904	-35.307	-0.06714	-34.107	0.05622
-24.0535	-0.03769	-0.04034	-0.04096	-0.2052	-0.19205	-0.21976		3.3905	0.00213	-0.01473	0.00284	0.01748	-0.01534	0.01864		-24.306	0.0882	-10.506	0.01678	-9.206	-0.04603	-31.106	-0.00238	-35.306	-0.07217	-34.106	0.06499
-24.0525	-0.03769	-0.04034	-0.04095	-0.2052	-0.19207	-0.21974		3.3915	0.000905255	-0.01373	0.00314	0.01693	-0.01495	0.01782		-24.305	0.06058	-10.505	0.0177	-9.205	-0.04197	-31.105	-0.01025	-35.305	-0.09048	-34.105	0.08614
-24.0515	-0.0377	-0.04034	-0.04093	-0.20519	-0.19208	-0.21973		3.3925	-0.000321134	-0.01361	0.00341	0.01684	-0.01366	0.01698		-24.304	0.01526	-10.504	0.02563	-9.204	-0.02626	-31.104	0.01226	-35.304	-0.10223	-34.104	0.09212
-24.0505	-0.03772	-0.04034	-0.04093	-0.20519	-0.1921	-0.21971		3.3935	-0.0013	-0.01307	0.00375	0.0163	-0.01327	0.01586		-24.303	0.00122	-10.503	0.03494	-9.203	-0.0067	-31.103	0.01337	-35.303	-0.1088	-34.103	0.0899
-24.0495	-0.03772	-0.04034	-0.04092	-0.20519	-0.1921	-0.2197		3.3945	-0.00282	-0.01295	0.00402	0.0162	-0.01195	0.01502		-24.302	-0.02869	-10.502	0.03967	-9.202	0.00352	-31.102	0.00732	-35.302	-0.11795	-34.102	0.0988
-24.0485	-0.03773	-0.04034	-0.04092	-0.20517	-0.19211	-0.21968		3.3955	-0.00348	-0.01195	0.00436	0.01566	-0.01066	0.01391		-24.301	-0.05463	-10.501	0.04349	-9.201	0.01219	-31.101	0.02948	-35.301	-0.11429	-34.101	0.11049
-24.0475	-0.03774	-0.04034	-0.04091	-0.20517	-0.19213	-0.21967		3.3965	-0.00473	-0.01186	0.00502	0.01511	-0.01027	0.01309		-24.3	-0.06454	-10.5	0.04242	-9.2	0.00967	-31.1	0.05749	-35.3	-0.11536	-34.1	0.11509
-24.0465	-0.03774	-0.04034	-0.04091	-0.20516	-0.19213	-0.21966		3.3975	-0.00568	-0.01086	0.00498	0.01457	-0.00895	0.01195		-24.299	-0.13016	-10.499	0.02487	-9.199	0.00659	-31.099	0.08789	-35.299	-0.11459	-34.099	0.11773
-24.0455	-0.03776	-0.04034	-0.04089	-0.20516	-0.19214	-0.21964		3.3985	-0.00661	-0.01073	0.00525	0.01402	-0.00766	0.01057		-24.298	-0.20065	-10.498	0.00626	-9.198	0.000769046	-31.098	0.11773	-35.298	-0.11704	-34.098	0.1034
-24.0445	-0.03777	-0.04034	-0.04089	-0.20514	-0.19216	-0.21963		3.3995	-0.0073	-0.00975	0.00484	0.01348	-0.00727	0.00945		-24.297	-0.18906	-10.497	-0.00107	-9.197	-0.01066	-31.097	0.12524	-35.297	-0.10529	-34.097	0.09212
-24.0435	-0.03779	-0.04034	-0.04088	-0.20514	-0.19216	-0.21961		3.4005	-0.00795	-0.0092	0.00477	0.01245	-0.00598	0.00834		-24.296	-0.159	-10.496	-0.02975	-9.196	-0.03164	-31.096	0.1258	-35.296	-0.10437	-34.096	0.08767
-24.0425	-0.03779	-0.04034	-0.04088	-0.20514	-0.19217	-0.21961		3.4015	-0.00893	-0.00907	0.00434	0.01191	-0.00466	0.0072		-24.295	-0.25497	-10.495	-0.02518	-9.195	-0.03307	-31.095	0.10932	-35.295	-0.09186	-34.095	0.06471
-24.0415	-0.0378	-0.04034	-0.04088	-0.20514	-0.19217	-0.2196		3.4025	-0.00932	-0.00809	0.00389	0.01091	-0.00427	0.00609		-24.294	-0.41748	-10.494	-0.02731	-9.194	-0.04812	-31.094	0.07966	-35.294	-0.07889	-34.094	0.06137
-24.0405	-0.03782	-0.04034	-0.04086	-0.20513	-0.19218	-0.21958		3.4035	-0.00998	-0.00841	0.00309	0.01036	-0.00298	0.0047		-24.293	-0.15488	-10.493	-0.04196	-9.193	-0.06438	-31.093	0.07544	-35.293	-0.07172	-34.093	0.06387
-24.0395	-0.03782	-0.04033	-0.04086	-0.20513	-0.19218	-0.21958		3.4045	-0.01036	-0.007	0.00227	0.00936	-0.00167	0.00359		-24.292	-0.02335	-10.492	-0.04227	-9.192	-0.06965	-31.092	0.0866	-35.292	-0.06302	-34.092	0.04829
-24.0385	-0.03782	-0.04033	-0.04086	-0.20513	-0.1922	-0.21957		3.4055	-0.01075	-0.0073	0.00184	0.00836	-0.000365909	0.00218		-24.291	0.06622	-10.491	-0.0412	-9.191	-0.07778	-31.091	0.06574	-35.291	-0.05722	-34.091	0.03048
-24.0375	-0.03783	-0.04033	-0.04085	-0.20513	-0.1922	-0.21957		3.4065	-0.01114	-0.00634	0.000645164	0.00782	2.28693e-05	0.00106		-24.29	0.07904	-10.49	-0.04288	-9.19	-0.08119	-31.09	0.0357	-35.29	-0.05936	-34.09	0.02032
-24.0365	-0.03784	-0.04032	-0.04085	-0.20513	-0.1922	-0.21957		3.4075	-0.01125	-0.00664	0.000191384	0.00682	0.00133	-5.24755e-05		-24.289	0.15045	-10.489	-0.03433	-9.189	-0.07833	-31.089	0.00605	-35.289	-0.06332	-34.089	0.01169
-24.0355	-0.03784	-0.04032	-0.04085	-0.20513	-0.1922	-0.21957		3.4085	-0.01164	-0.00564	-0.00059052	0.00582	0.00172	-0.00117		-24.288	0.20737	-10.488	-0.01602	-9.188	-0.078	-31.088	-0.02581	-35.288	-0.05585	-34.088	0.01517
-24.0345	-0.03784	-0.0403	-0.04085	-0.20513	-0.1922	-0.21957		3.4095	-0.0117	-0.00593	-0.00104	0.00527	0.00302	-0.00257		-24.287	0.24735	-10.487	-0.0061	-9.187	-0.06141	-31.087	-0.02765	-35.287	-0.06302	-34.087	0.03827
-24.0335	-0.03786	-0.04029	-0.04085	-0.20513	-0.1922	-0.21956		3.4105	-0.01152	-0.00498	-0.00186	0.00427	0.00432	-0.00368		-24.286	0.27039	-10.486	0.01221	-9.186	-0.03647	-31.086	-0.01099	-35.286	-0.06775	-34.086	0.04564
-24.0325	-0.03786	-0.04029	-0.04085	-0.20514	-0.1922	-0.21956		3.4115	-0.01161	-0.00484	-0.00192	0.00373	0.0047	-0.0048		-24.285	0.26001	-10.485	0.01251	-9.185	-0.03933	-31.085	-0.01117	-35.285	-0.0856	-34.085	0.05344
-24.0315	-0.03786	-0.04027	-0.04085	-0.20514	-0.1922	-0.21957		3.4125	-0.01143	-0.00384	-0.00239	0.00318	0.00602	-0.00591		-24.284	0.25574	-10.484	0.01343	-9.184	-0.02878	-31.084	0.00605	-35.284	-0.09659	-34.084	0.06624
-24.0305	-0.03786	-0.04027	-0.04085	-0.20514	-0.1922	-0.21957		3.4135	-0.01125	-0.00373	-0.0028	0.00218	0.00641	-0.00705		-24.283	0.24841	-10.483	0.03784	-9.183	-0.0123	-31.083	0.01007	-35.283	-0.1059	-34.083	0.07793
-24.0295	-0.03786	-0.04026	-0.04083	-0.20516	-0.1922	-0.21957		3.4145	-0.01052	-0.00318	-0.00286	0.00164	0.0077	-0.00816		-24.282	0.22568	-10.482	0.03555	-9.182	-0.00538	-31.082	0.013	-35.282	-0.12131	-34.082	0.07974
-24.0285	-0.03786	-0.04024	-0.04083	-0.20516	-0.1922	-0.21957		3.4155	-0.01061	-0.00264	-0.00293	0.00109	0.00809	-0.00927		-24.281	0.1709	-10.481	0.04257	-9.181	0.0089	-31.081	0.03882	-35.281	-0.11185	-34.081	0.08962
-24.0275	-0.03786	-0.04023	-0.04083	-0.20517	-0.19218	-0.21958		3.4165	-0.00986	-0.00293	-0.003	0.000546086	0.00848	-0.01039		-24.28	0.11505	-10.48	0.04227	-9.18	0.01571	-31.08	0.06445	-35.28	-0.09079	-34.08	0.10061
-24.0265	-0.03786	-0.04023	-0.04083	-0.20517	-0.19218	-0.21958		3.4175	-0.00941	-0.00153	-0.00307	0	0.0098	-0.0115		-24.279	0.06775	-10.479	0.02472	-9.179	0.01187	-31.079	0.07361	-35.279	-0.1001	-34.079	0.10145
-24.0255	-0.03784	-0.04022	-0.04083	-0.20519	-0.19217	-0.21958		3.4185	-0.00864	-0.00183	-0.00352	-0.000796239	0.01018	-0.01234		-24.278	0.02396	-10.478	0.01572	-9.178	0.00615	-31.078	0.09137	-35.278	-0.10773	-34.078	0.08684
-24.0245	-0.03784	-0.04019	-0.04083	-0.2052	-0.19217	-0.2196		3.4195	-0.00791	-0.000831689	-0.00359	-0.00159	0.01057	-0.01345		-24.277	0.01022	-10.477	0.01877	-9.177	-0.00912	-31.077	0.11334	-35.277	-0.10178	-34.077	0.06777
-24.0235	-0.03783	-0.04017	-0.04083	-0.20522	-0.19216	-0.2196		3.4205	-0.00743	-0.00113	-0.004	-0.00239	0.01095	-0.01427		-24.276	0.000915527	-10.476	-0.00809	-9.176	-0.0234	-31.076	0.11334	-35.276	-0.09674	-34.076	0.05942
-24.0225	-0.03783	-0.04016	-0.04083	-0.20522	-0.19216	-0.21961		3.4215	-0.00611	-0.000171098	-0.00482	-0.00273	0.01225	-0.01511		-24.275	-0.000915527	-10.475	-0.01312	-9.175	-0.02527	-31.075	0.10126	-35.275	-0.07675	-34.075	0.04564
-24.0215	-0.03782	-0.04014	-0.04083	-0.20523	-0.19214	-0.21963		3.4225	-0.00566	-0.000471484	-0.00564	-0.00352	0.01264	-0.01595		-24.274	0.03037	-10.474	-0.02136	-9.174	-0.04153	-31.074	0.06884	-35.274	-0.0708	-34.074	0.06179
-24.0205	-0.0378	-0.04013	-0.04083	-0.20524	-0.19213	-0.21963		3.4235	-0.00461	8.04032e-05	-0.00609	-0.00386	0.01305	-0.01677		-24.273	0.03952	-10.473	-0.03174	-9.173	-0.05933	-31.073	0.05915	-35.273	-0.06744	-34.073	0.04397
-24.0195	-0.03779	-0.04011	-0.04083	-0.20526	-0.19213	-0.21964		3.4245	-0.00357	0.000189108	-0.00725	-0.0042	0.01343	-0.01732		-24.272	0.05707	-10.472	-0.03616	-9.172	-0.06823	-31.072	0.04871	-35.272	-0.047	-34.072	0.0398
-24.0185	-0.03776	-0.04009	-0.04083	-0.20527	-0.19211	-0.21964		3.4255	-0.00284	0.00118	-0.00807	-0.00455	0.01382	-0.01816		-24.271	0.08698	-10.471	-0.0322	-9.171	-0.07493	-31.071	0.03314	-35.271	-0.05325	-34.071	0.03382
-24.0175	-0.03773	-0.04007	-0.04083	-0.20529	-0.1921	-0.21966		3.4265	-0.00179	0.00129	-0.00889	-0.00489	0.0142	-0.0187		-24.27	0.11093	-10.47	-0.02899	-9.17	-0.07866	-31.07	-0.0022	-35.27	-0.05493	-34.07	0.01726
-24.0165	-0.0377	-0.04006	-0.04082	-0.20532	-0.19208	-0.21966		3.4275	-0.00104	0.00184	-0.01007	-0.00523	0.01459	-0.01925		-24.269	0.15167	-10.469	-0.01907	-9.169	-0.06943	-31.069	-0.02215	-35.269	-0.056	-34.069	0.01461
-24.0155	-0.03766	-0.04003	-0.04082	-0.20533	-0.19207	-0.21967		3.4285	0.000278925	0.00243	-0.01089	-0.00557	0.01498	-0.0198		-24.268	0.18112	-10.468	-0.000610352	-9.168	-0.06163	-31.068	-0.04339	-35.268	-0.05447	-34.068	0.02421
-24.0145	-0.03761	-0.04001	-0.04082	-0.20534	-0.19205	-0.21968		3.4295	0.00103	0.00255	-0.01168	-0.00545	0.01536	-0.02036		-24.267	0.1828	-10.467	0.00656	-9.167	-0.05834	-31.067	-0.05274	-35.267	-0.06378	-34.067	0.03757
-24.0135	-0.03756	-0.03999	-0.04082	-0.20536	-0.19205	-0.21968		3.4305	0.00205	0.00309	-0.01252	-0.0058	0.01575	-0.02061		-24.266	0.17075	-10.466	0.02594	-9.166	-0.03724	-31.066	-0.04559	-35.266	-0.0766	-34.066	0.03883
-24.0125	-0.0375	-0.03997	-0.0408	-0.20537	-0.19204	-0.2197		3.4315	0.00309	0.0028	-0.01293	-0.00568	0.01614	-0.02089		-24.265	0.15411	-10.465	0.02945	-9.165	-0.03604	-31.065	-0.03973	-35.265	-0.0853	-34.065	0.05246
-24.0115	-0.03741	-0.03994	-0.0408	-0.20539	-0.19203	-0.2197		3.4325	0.00411	0.0038	-0.01339	-0.00559	0.01655	-0.02114		-24.264	0.11612	-10.464	0.03281	-9.164	-0.02175	-31.064	-0.01044	-35.264	-0.08606	-34.064	0.05065
-24.0105	-0.03733	-0.03993	-0.0408	-0.2054	-0.19201	-0.21971		3.4335	0.00489	0.00348	-0.01382	-0.00548	0.01693	-0.02141		-24.263	0.08987	-10.463	0.04318	-9.163	-0.00472	-31.063	-0.00384	-35.263	-0.09583	-34.063	0.04829
-24.0095	-0.03723	-0.0399	-0.04079	-0.20543	-0.192	-0.21971		3.4345	0.00564	0.00486	-0.01423	-0.00582	0.01732	-0.02168		-24.262	0.05447	-10.462	0.04639	-9.162	0.00923	-31.062	-0.00971	-35.262	-0.10971	-34.062	0.05525
-24.0085	-0.03711	-0.03989	-0.04079	-0.20545	-0.19198	-0.21971		3.4355	0.00698	0.00455	-0.0143	-0.0057	0.0177	-0.02193		-24.261	0.000457764	-10.461	0.05325	-9.161	0.02021	-31.061	0.00898	-35.261	-0.11368	-34.061	0.0732
-24.0075	-0.03698	-0.03986	-0.04078	-0.20546	-0.19197	-0.21973		3.4365	0.00773	0.00514	-0.01436	-0.00559	0.01718	-0.02191		-24.26	-0.04974	-10.46	0.05081	-9.16	0.02109	-31.06	0.03625	-35.26	-0.10422	-34.06	0.08865
-24.0065	-0.03684	-0.03984	-0.04078	-0.20547	-0.19195	-0.21973		3.4375	0.00845	0.00484	-0.01482	-0.00548	0.01757	-0.02191		-24.259	-0.09872	-10.459	0.03647	-9.159	0.01637	-31.059	0.05822	-35.259	-0.10666	-34.059	0.0821
-24.0055	-0.03667	-0.03981	-0.04076	-0.20549	-0.19194	-0.21973		3.4385	0.0092	0.0058	-0.01489	-0.00536	0.01795	-0.02216		-24.258	-0.14237	-10.458	0.02151	-9.158	0.00945	-31.058	0.07214	-35.258	-0.10895	-34.058	0.08197
-24.0045	-0.03648	-0.0398	-0.04076	-0.2055	-0.19193	-0.21973		3.4395	0.01025	0.00591	-0.01532	-0.00525	0.01834	-0.02214		-24.257	-0.16205	-10.457	0.01495	-9.157	0.00032959	-31.057	0.07068	-35.257	-0.08575	-34.057	0.06916
-24.0035	-0.03626	-0.03978	-0.04075	-0.20552	-0.19193	-0.21974		3.4405	0.0107	0.00691	-0.01577	-0.00514	0.01782	-0.02211		-24.256	-0.16525	-10.456	-0.01114	-9.156	-0.02329	-31.056	0.07562	-35.256	-0.08926	-34.056	0.06499
-24.0025	-0.03602	-0.03976	-0.04073	-0.20553	-0.19191	-0.21974		3.4415	0.01118	0.00661	-0.01657	-0.00457	0.0182	-0.02182		-24.255	-0.17868	-10.455	-0.0145	-9.155	-0.02703	-31.055	0.08258	-35.255	-0.07614	-34.055	0.0366
-24.0015	-0.03576	-0.03974	-0.04073	-0.20555	-0.1919	-0.21974		3.4425	0.01223	0.00757	-0.01702	-0.00445	0.01859	-0.0218		-24.254	-0.1442	-10.454	-0.01999	-9.154	-0.03702	-31.054	0.06244	-35.254	-0.05692	-34.054	0.03465
-24.0005	-0.03547	-0.03971	-0.04072	-0.20556	-0.19188	-0.21974		3.4435	0.01268	0.0077	-0.01782	-0.00434	0.01807	-0.02177		-24.253	-0.13428	-10.453	-0.02808	-9.153	-0.059	-31.053	0.05438	-35.253	-0.04883	-34.053	0.03632
-23.9995	-0.03514	-0.0397	-0.0407	-0.20557	-0.19187	-0.21974		3.4445	0.01314	0.00782	-0.01902	-0.00377	0.01845	-0.02148		-24.252	-0.10895	-10.452	-0.0325	-9.152	-0.06427	-31.052	0.05713	-35.252	-0.04684	-34.052	0.02908
-23.9985	-0.03478	-0.03968	-0.0407	-0.20557	-0.19187	-0.21974		3.4455	0.01361	0.00882	-0.01982	-0.00366	0.01793	-0.02118		-24.251	-0.0676	-10.451	-0.03296	-9.151	-0.07745	-31.051	0.0335	-35.251	-0.04684	-34.051	0.0135
-23.9975	-0.0344	-0.03966	-0.04069	-0.20559	-0.19185	-0.21974		3.4465	0.01407	0.00852	-0.02064	-0.00355	0.01832	-0.02086		-24.25	-0.02823	-10.45	-0.0325	-9.15	-0.07657	-31.05	-0.0011	-35.25	-0.04944	-34.05	-0.00223
-23.9965	-0.03397	-0.03964	-0.04068	-0.20559	-0.19184	-0.21974		3.4475	0.01425	0.00948	-0.02145	-0.00298	0.0178	-0.02057		-24.249	0.01007	-10.449	-0.02243	-9.149	-0.07613	-31.049	-0.01794	-35.249	-0.05539	-34.049	-0.01503
-23.9955	-0.03351	-0.03963	-0.04068	-0.2056	-0.19184	-0.21974		3.4485	0.01416	0.00877	-0.02227	-0.00286	0.01818	-0.02025		-24.248	0.04654	-10.448	-0.0087	-9.148	-0.06592	-31.048	-0.04962	-35.248	-0.05234	-34.048	-0.01447
-23.9945	-0.033	-0.03961	-0.04066	-0.2056	-0.19182	-0.21974		3.4495	0.01461	0.00975	-0.02268	-0.0023	0.01766	-0.01995		-24.247	0.0621	-10.447	0.000610352	-9.147	-0.0568	-31.047	-0.05768	-35.247	-0.05005	-34.047	0.01948
-23.9935	-0.03244	-0.0396	-0.04065	-0.2056	-0.19182	-0.21976		3.4505	0.01452	0.00945	-0.02352	-0.00218	0.01805	-0.01966		-24.246	0.0592	-10.446	0.02365	-9.146	-0.03186	-31.046	-0.05548	-35.246	-0.04959	-34.046	0.0174
-23.9925	-0.03185	-0.03958	-0.04065	-0.2056	-0.19181	-0.21976		3.4515	0.01441	0.00998	-0.02359	-0.00162	0.01752	-0.01934		-24.245	0.06424	-10.445	0.02777	-9.145	-0.02747	-31.045	-0.05494	-35.245	-0.05951	-34.045	0.03966
-23.9915	-0.03122	-0.03957	-0.04063	-0.2056	-0.19181	-0.21976		3.4525	0.01459	0.00968	-0.02366	-0.0015	0.017	-0.01875		-24.244	0.03067	-10.444	0.0325	-9.144	-0.01538	-31.044	-0.02875	-35.244	-0.07629	-34.044	0.04439
-23.9905	-0.03053	-0.03957	-0.04063	-0.2056	-0.1918	-0.21976		3.4535	0.0145	0.01023	-0.02373	-0.00139	0.01739	-0.01818		-24.243	0.00916	-10.443	0.04211	-9.143	-0.000549316	-31.043	-0.026	-35.243	-0.08011	-34.043	0.03563
-23.9895	-0.02981	-0.03955	-0.04062	-0.2056	-0.1918	-0.21976		3.4545	0.01441	0.00993	-0.02341	-0.000824452	0.01686	-0.01786		-24.242	-0.01846	-10.442	0.05203	-9.142	0.0111	-31.042	-0.03918	-35.242	-0.08484	-34.042	0.04119
-23.9885	-0.02904	-0.03954	-0.04062	-0.2056	-0.19178	-0.21976		3.4555	0.014	0.01052	-0.02309	-0.000711598	0.01632	-0.01757		-24.241	-0.06012	-10.441	0.04395	-9.141	0.02252	-31.041	-0.01685	-35.241	-0.09552	-34.041	0.06916
-23.9875	-0.0282	-0.03954	-0.0406	-0.20559	-0.19178	-0.21976		3.4565	0.01391	0.01061	-0.0228	-0.000598745	0.01673	-0.01698		-24.24	-0.09949	-10.44	0.04562	-9.14	0.0278	-31.04	0.0271	-35.24	-0.09369	-34.04	0.07542
-23.9865	-0.02734	-0.03953	-0.0406	-0.20559	-0.19178	-0.21976		3.4575	0.01352	0.01073	-0.0225	-0.000485893	0.01618	-0.01639		-24.239	-0.13611	-10.439	0.04089	-9.139	0.02395	-31.039	0.04798	-35.239	-0.09903	-34.039	0.08739
-23.9855	-0.02642	-0.03953	-0.0406	-0.20557	-0.19177	-0.21976		3.4585	0.01284	0.01127	-0.02182	-0.000373041	0.01566	-0.01609		-24.238	-0.17136	-10.438	0.02228	-9.138	0.0201	-31.038	0.07104	-35.238	-0.09872	-34.038	0.0821
-23.9845	-0.02546	-0.03953	-0.0406	-0.20556	-0.19177	-0.21976		3.4595	0.01275	0.01057	-0.0215	-0.000260189	0.01514	-0.0155		-24.237	-0.19043	-10.437	0.01175	-9.137	0.00813	-31.037	0.07946	-35.237	-0.08835	-34.037	0.06638
-23.9835	-0.02445	-0.03953	-0.0406	-0.20555	-0.19177	-0.21976		3.4605	0.01239	0.01114	-0.02118	-0.000147335	0.01552	-0.01518		-24.236	-0.19806	-10.436	-0.00809	-9.136	-0.01769	-31.036	0.0705	-35.236	-0.07965	-34.036	0.0533
-23.9825	-0.02341	-0.03953	-0.0406	-0.20553	-0.19177	-0.21977		3.4615	0.012	0.01039	-0.02089	-3.44827e-05	0.015	-0.01461		-24.235	-0.19318	-10.435	-0.01129	-9.135	-0.02362	-31.035	0.07177	-35.235	-0.07477	-34.035	0.03688
-23.9815	-0.02231	-0.03953	-0.0406	-0.20552	-0.19177	-0.21977		3.4625	0.01132	0.01139	-0.02059	7.837e-05	0.01448	-0.01402		-24.234	-0.15228	-10.434	-0.01984	-9.134	-0.03395	-31.034	0.03827	-35.234	-0.06165	-34.034	0.02644
-23.9805	-0.02118	-0.03953	-0.0406	-0.2055	-0.19177	-0.21977		3.4635	0.01093	0.01023	-0.01991	0.000191223	0.01395	-0.01343		-24.233	-0.15015	-10.433	-0.03235	-9.133	-0.05889	-31.033	0.03516	-35.233	-0.05432	-34.033	0.00153
-23.9795	-0.02001	-0.03953	-0.04062	-0.20549	-0.19177	-0.21977		3.4645	0.01027	0.01077	-0.01998	0.000304075	0.01343	-0.01311		-24.232	-0.11978	-10.432	-0.04105	-9.132	-0.07526	-31.032	0.0476	-35.232	-0.05692	-34.032	0.0135
-23.9785	-0.01881	-0.03954	-0.04062	-0.20546	-0.19177	-0.21979		3.4655	0.00959	0.00961	-0.01966	0.000416927	0.01291	-0.01255		-24.231	-0.07126	-10.431	-0.04532	-9.131	-0.08174	-31.031	0.05237	-35.231	-0.05981	-34.031	0.00724
-23.9775	-0.01757	-0.03954	-0.04063	-0.20543	-0.19177	-0.21979		3.4665	0.00923	0.00977	-0.01934	0.00052978	0.01236	-0.01195		-24.23	-0.03403	-10.43	-0.04776	-9.13	-0.08339	-31.03	-0.00641	-35.23	-0.05096	-34.03	-0.00626
-23.9765	-0.01629	-0.03955	-0.04063	-0.20542	-0.19177	-0.21979		3.4675	0.00855	0.00902	-0.01905	0.000642634	0.01184	-0.01136		-24.229	0.00671	-10.429	-0.03525	-9.129	-0.08031	-31.029	-0.03204	-35.229	-0.05661	-34.029	-0.00835
-23.9755	-0.01499	-0.03955	-0.04065	-0.20539	-0.19177	-0.21979		3.4685	0.00789	0.00957	-0.01836	0.000755486	0.01132	-0.01048		-24.228	0.04166	-10.428	-0.01114	-9.128	-0.05944	-31.028	-0.05804	-35.228	-0.05112	-34.028	-0.0032
-23.9745	-0.01365	-0.03957	-0.04066	-0.20536	-0.19177	-0.2198		3.4695	0.0072	0.00886	-0.01807	0.000868339	0.0117	-0.00991		-24.227	0.05676	-10.427	-0.02502	-9.127	-0.05251	-31.027	-0.06922	-35.227	-0.0676	-34.027	0.00793
-23.9735	-0.0123	-0.03958	-0.04068	-0.20533	-0.19177	-0.2198		3.4705	0.00655	0.00857	-0.01736	0.000981191	0.01118	-0.00932		-24.226	0.05234	-10.426	0.01389	-9.126	-0.02966	-31.026	-0.06152	-35.226	-0.03815	-34.026	-0.00306
-23.9725	-0.01092	-0.0396	-0.04069	-0.2053	-0.19177	-0.2198		3.4715	0.00586	0.00827	-0.01632	0.000639498	0.01066	-0.00843		-24.225	0.0563	-10.425	0.28122	-9.125	-0.02516	-31.025	-0.05768	-35.225	-0.03296	-34.025	0.01628
-23.9715	-0.00953	-0.03961	-0.0407	-0.20527	-0.19177	-0.21981		3.4725	0.0052	0.00795	-0.0153	0.00075235	0.01014	-0.00784		-24.224	0.01724	-10.424	1.37405	-9.124	-0.01373	-31.024	-0.04084	-35.224	-0.06683	-34.024	0.04105
-23.9705	-0.00812	-0.03963	-0.04073	-0.20524	-0.19177	-0.21981		3.4735	0.00482	0.00766	-0.01423	0.000865205	0.00961	-0.00698		-24.223	0.00458	-10.423	1.16379	-9.123	0.0056	-31.023	-0.04175	-35.223	-0.06332	-34.023	0.05803
-23.9695	-0.00671	-0.03964	-0.04075	-0.20522	-0.19177	-0.21981		3.4745	0.00384	0.00648	-0.0128	0.000523511	0.00907	-0.00639		-24.222	-0.0148	-10.422	-0.28763	-9.122	0.01648	-31.022	-0.03314	-35.222	-0.07889	-34.022	0.05942
-23.9685	-0.0053	-0.03966	-0.04078	-0.20519	-0.19177	-0.21983		3.4755	0.00375	0.00707	-0.01136	0.000636364	0.00855	-0.00552		-24.221	-0.05981	-10.421	-0.62729	-9.121	0.02571	-31.021	-0.00787	-35.221	-0.08545	-34.021	0.06527
-23.9675	-0.00389	-0.03967	-0.04079	-0.20514	-0.19178	-0.21983		3.4765	0.0028	0.00589	-0.00993	0.00029467	0.00802	-0.00464		-24.22	-0.10086	-10.42	-0.11993	-9.12	0.0267	-31.02	0.02527	-35.22	-0.08301	-34.02	0.06652
-23.9665	-0.0025	-0.03968	-0.04082	-0.20511	-0.19178	-0.21983		3.4775	0.00241	0.00602	-0.00852	-4.7022e-05	0.0075	-0.00377		-24.219	-0.14267	-10.419	-0.04517	-9.119	0.0223	-31.019	0.03937	-35.219	-0.08041	-34.019	0.0732
-23.9655	-0.00114	-0.0397	-0.04085	-0.20509	-0.19178	-0.21983		3.4785	0.00203	0.00486	-0.00709	6.58307e-05	0.00698	-0.00291		-24.218	-0.19089	-10.418	-0.07294	-9.118	0.01384	-31.018	0.05915	-35.218	-0.08591	-34.018	0.08224
-23.9645	0.000215517	-0.03973	-0.04088	-0.20504	-0.19178	-0.21983		3.4795	0.00135	0.00498	-0.00605	-0.000275861	0.00645	-0.00203		-24.217	-0.21744	-10.417	-0.09811	-9.117	0.00494	-31.017	0.07398	-35.217	-0.07614	-34.017	0.05886
-23.9635	0.00152	-0.03974	-0.04091	-0.20501	-0.1918	-0.21984		3.4805	0.00126	0.00382	-0.00498	-0.000617555	0.00684	-0.00116		-24.216	-0.20905	-10.416	-0.12695	-9.116	-0.01758	-31.016	0.06042	-35.216	-0.07568	-34.016	0.05038
-23.9625	0.0028	-0.03976	-0.04093	-0.20497	-0.1918	-0.21984		3.4815	0.000575857	0.00395	-0.00395	-0.000504702	0.00632	0		-24.215	-0.19669	-10.415	-0.12314	-9.115	-0.01132	-31.015	0.05713	-35.215	-0.06653	-34.015	0.03256
-23.9615	0.00404	-0.03977	-0.04096	-0.20494	-0.1918	-0.21984		3.4825	0.000758559	0.00323	-0.00323	-0.000846395	0.0058	-0.003		-24.214	-0.17395	-10.414	-0.12619	-9.114	-0.02692	-31.014	0.04432	-35.214	-0.05096	-34.014	0.0238
-23.9605	0.00523	-0.03978	-0.04099	-0.20491	-0.19181	-0.21984		3.4835	0.000100354	0.00293	-0.00259	-0.00119	0.00525	-0.00573		-24.213	-0.159	-10.413	-0.11429	-9.113	-0.04515	-31.013	0.04193	-35.213	-0.04837	-34.013	0.01545
-23.9595	0.00636	-0.03981	-0.04102	-0.20487	-0.19181	-0.21984		3.4845	1.03306e-05	0.00221	-0.00191	-0.00108	0.00473	-0.00845		-24.212	-0.13229	-10.412	-0.11154	-9.112	-0.04955	-31.012	0.03955	-35.212	-0.04105	-34.012	0.00835
-23.9585	0.00744	-0.03983	-0.04105	-0.20484	-0.19181	-0.21984		3.4855	-0.00010242	0.00191	-0.00159	-0.00142	0.0042	-0.01116		-24.211	-0.09689	-10.411	-0.13474	-9.111	-0.05482	-31.011	0.01007	-35.211	-0.03296	-34.011	-0.01099
-23.9575	0.00845	-0.03984	-0.04108	-0.2048	-0.19181	-0.21983		3.4865	-0.000487898	0.00161	-0.00126	-0.00176	0.00368	-0.01389		-24.21	-0.05829	-10.41	-0.13748	-9.11	-0.06548	-31.01	-0.01813	-35.21	-0.03876	-34.01	-0.00793
-23.9565	0.00938	-0.03986	-0.04112	-0.20477	-0.19182	-0.21983		3.4875	-0.00060065	0.000901157	-0.00061375	-0.00165	0.00316	-0.01661		-24.209	-0.01572	-10.409	-0.1033	-9.109	-0.06284	-31.009	-0.04432	-35.209	-0.0441	-34.009	-0.02087
-23.9555	0.01024	-0.03987	-0.04115	-0.20473	-0.19182	-0.21983		3.4885	-0.0009634	0.00101	-0.000679743	-0.00199	0.00264	-0.01905		-24.208	0.02655	-10.408	-0.00397	-9.108	-0.05438	-31.008	-0.06427	-35.208	-0.03754	-34.008	-0.0096
-23.9545	0.01103	-0.03989	-0.04118	-0.2047	-0.19184	-0.21983		3.4895	-0.000507968	-0.000142796	0	-0.00232	0.0021	-0.02175		-24.207	0.04456	-10.407	0.000457764	-9.107	-0.05131	-31.007	-0.06665	-35.207	-0.04044	-34.007	-0.0006958
-23.9535	0.01172	-0.0399	-0.04121	-0.20467	-0.19184	-0.21981		3.4905	-0.000893448	0	7.69289e-05	-0.00268	0.00158	-0.0242		-24.206	0.04532	-10.406	0.0238	-9.106	-0.02911	-31.006	-0.05237	-35.206	-0.04379	-34.006	0.00417
-23.9525	0.01231	-0.03991	-0.04124	-0.20464	-0.19184	-0.21981		3.4915	-0.000710743	-0.000754686	0.000511811	-0.00302	0.00105	-0.02691		-24.205	0.0412	-10.405	-0.00519	-9.105	-0.02648	-31.005	-0.05219	-35.205	-0.05173	-34.005	0.01837
-23.9515	0.01283	-0.03991	-0.04126	-0.2046	-0.19184	-0.2198		3.4925	-0.000800768	-0.000623011	0.000946695	-0.00291	0.000525995	-0.02934		-24.204	0	-10.404	0.00137	-9.104	-0.00758	-31.004	-0.03552	-35.204	-0.07004	-34.004	0.02213
-23.9505	0.01323	-0.03993	-0.04129	-0.20457	-0.19185	-0.2198		3.4935	-0.000618064	-0.00182	0.000993795	-0.00325	0	-0.0318		-24.203	-0.01144	-10.403	0.02777	-9.103	0.00571	-31.003	-0.02802	-35.203	-0.08179	-34.003	0.04133
-23.9495	0.01352	-0.03994	-0.04132	-0.20454	-0.19185	-0.21979		3.4945	-0.000730814	-0.00169	0.00182	-0.00359	0.000131499	-0.03423		-24.202	-0.03387	-10.402	0.04578	-9.102	0.01099	-31.002	-0.03296	-35.202	-0.08957	-34.002	0.04718
-23.9485	0.01369	-0.03994	-0.04135	-0.20451	-0.19185	-0.21977		3.4955	-0.000548111	-0.00245	0.00189	-0.00393	-0.000651775	-0.03666		-24.201	-0.07507	-10.401	0.04761	-9.101	0.02889	-31.001	-0.01886	-35.201	-0.08163	-34.001	0.06568
-23.9475	0.01376	-0.03996	-0.04138	-0.20448	-0.19187	-0.21977		3.4965	-6.99527e-05	-0.00187	0.0023	-0.00427	-0.00144	-0.03882		-24.2	-0.11383	-10.4	0.04654	-9.1	0.03757	-31	0.01758	-35.2	-0.0798	-34	0.07362
-23.9465	0.01371	-0.03996	-0.04141	-0.20445	-0.19187	-0.21976		3.4975	-0.000182704	-0.00261	0.00273	-0.00507	-0.00222	-0.04125		-24.199	-0.15411	-10.399	0.04044	-9.099	0.02505	-30.999	0.03718	-35.199	-0.08972	-33.999	0.08071
-23.9455	0.01352	-0.03996	-0.04144	-0.20443	-0.19187	-0.21974		3.4985	0	-0.00293	0.00282	-0.00541	-0.003	-0.04368		-24.198	-0.1947	-10.398	0.0267	-9.098	0.00604	-30.998	0.05053	-35.198	-0.1004	-33.998	0.0764
-23.9445	0.0132	-0.03997	-0.04147	-0.20441	-0.19187	-0.21973		3.4995	-0.000573227	-0.00325	0.00289	-0.00575	-0.00286	-0.04584		-24.197	-0.21118	-10.397	0.02121	-9.097	-0.000769046	-30.997	0.05365	-35.197	-0.07935	-33.997	0.05859
-23.9435	0.01276	-0.03997	-0.04148	-0.20438	-0.19188	-0.21971		3.5005	-0.00144	-0.00357	0.00257	-0.00609	-0.00366	-0.04798		-24.196	-0.20935	-10.396	0.00671	-9.096	-0.01857	-30.996	0.0476	-35.196	-0.05676	-33.996	0.04439
-23.9425	0.01217	-0.03997	-0.04151	-0.20435	-0.19188	-0.2197		3.5015	-0.00204	-0.00343	0.00261	-0.00643	-0.00443	-0.05041		-24.195	-0.21088	-10.395	0.01099	-9.095	-0.01395	-30.995	0.04193	-35.195	-0.05585	-33.995	0.03173
-23.9415	0.01147	-0.03997	-0.04152	-0.20434	-0.19188	-0.21968		3.5025	-0.00291	-0.00418	0.00195	-0.00677	-0.00523	-0.05257		-24.194	-0.18738	-10.394	0.0087	-9.094	-0.02318	-30.994	0.03113	-35.194	-0.04257	-33.994	0.02046
-23.9405	0.01062	-0.03996	-0.04155	-0.20431	-0.19188	-0.21967		3.5035	-0.0032	-0.00405	0.00164	-0.00711	-0.00509	-0.05473		-24.193	-0.17822	-10.393	0.00366	-9.093	-0.04263	-30.993	0.02966	-35.193	-0.0415	-33.993	0.00905
-23.9395	0.00964	-0.03996	-0.04157	-0.2043	-0.19188	-0.21966		3.5045	-0.00407	-0.0048	0.000945125	-0.00745	-0.00586	-0.05686		-24.192	-0.14389	-10.392	-0.00244	-9.092	-0.05175	-30.992	0.03589	-35.192	-0.03891	-33.992	-0.00529
-23.9385	0.00852	-0.03996	-0.04158	-0.20428	-0.19188	-0.21963		3.5055	-0.00468	-0.00468	0.000246486	-0.00734	-0.00666	-0.05902		-24.191	-0.0914	-10.391	-0.00336	-9.091	-0.06218	-30.991	0.01099	-35.191	-0.0267	-33.991	-0.01712
-23.9375	0.00727	-0.03994	-0.04159	-0.20425	-0.19188	-0.21961		3.5065	-0.00525	-0.00586	-0.000422323	-0.00768	-0.00652	-0.06118		-24.19	-0.05463	-10.39	-0.0029	-9.09	-0.06691	-30.99	-0.01721	-35.19	-0.02777	-33.99	-0.00584
-23.9365	0.00589	-0.03994	-0.04161	-0.20424	-0.1919	-0.2196		3.5075	-0.00611	-0.00575	-0.00148	-0.00802	-0.0073	-0.06332		-24.189	-0.02106	-10.389	0.00732	-9.089	-0.05889	-30.989	-0.04193	-35.189	-0.03296	-33.989	-0.01795
-23.9355	0.00438	-0.03993	-0.04162	-0.20422	-0.1919	-0.21958		3.5085	-0.00641	-0.0065	-0.00179	-0.00836	-0.00718	-0.06548		-24.188	0.01785	-10.388	0.02991	-9.088	-0.05273	-30.988	-0.05494	-35.188	-0.03021	-33.988	-0.0135
-23.9345	0.00274	-0.03993	-0.04164	-0.20421	-0.1919	-0.21956		3.5095	-0.00727	-0.00636	-0.00284	-0.0087	-0.00795	-0.06764		-24.187	0.03265	-10.387	0.03464	-9.087	-0.04471	-30.987	-0.06518	-35.187	-0.0415	-33.987	0.01127
-23.9335	0.000991379	-0.03991	-0.04165	-0.2042	-0.1919	-0.21954		3.5105	-0.00759	-0.00752	-0.00316	-0.00905	-0.00782	-0.0695		-24.186	0.02975	-10.386	0.05615	-9.086	-0.02648	-30.986	-0.05456	-35.186	-0.04776	-33.986	0.01252
-23.9325	-0.000876437	-0.03991	-0.04165	-0.20418	-0.1919	-0.21953		3.5115	-0.00845	-0.00743	-0.00348	-0.00939	-0.00861	-0.07166		-24.185	0.02853	-10.385	0.06454	-9.085	-0.02076	-30.985	-0.0564	-35.185	-0.05661	-33.985	0.02992
-23.9315	-0.00286	-0.0399	-0.04167	-0.20418	-0.1919	-0.21951		3.5125	-0.00905	-0.00816	-0.00377	-0.00973	-0.00848	-0.07352		-24.184	-0.00168	-10.384	0.06805	-9.084	-0.00143	-30.984	-0.04742	-35.184	-0.05737	-33.984	0.03354
-23.9305	-0.00494	-0.03989	-0.04167	-0.20417	-0.19188	-0.21948		3.5135	-0.00961	-0.00845	-0.0037	-0.00961	-0.00834	-0.07566		-24.183	-0.01755	-10.383	0.08163	-9.083	0.01318	-30.983	-0.04102	-35.183	-0.06592	-33.983	0.03423
-23.9295	-0.00714	-0.03989	-0.04167	-0.20415	-0.19188	-0.21947		3.5145	-0.01023	-0.00877	-0.00366	-0.00995	-0.00914	-0.07755		-24.182	-0.04364	-10.382	0.08881	-9.082	0.0178	-30.982	-0.0498	-35.182	-0.07202	-33.982	0.03771
-23.9285	-0.00943	-0.03987	-0.04168	-0.20415	-0.19188	-0.21945		3.5155	-0.0108	-0.00952	-0.00361	-0.01075	-0.009	-0.07941		-24.181	-0.08133	-10.381	0.09171	-9.081	0.02889	-30.981	-0.02984	-35.181	-0.07965	-33.981	0.04787
-23.9275	-0.0118	-0.03986	-0.04168	-0.20414	-0.19188	-0.21944		3.5165	-0.01136	-0.00984	-0.00352	-0.01064	-0.00886	-0.08127		-24.18	-0.12604	-10.38	0.08987	-9.08	0.03461	-30.98	0.00202	-35.18	-0.07935	-33.98	0.06513
-23.9265	-0.01427	-0.03984	-0.04168	-0.20414	-0.19188	-0.21943		3.5175	-0.01195	-0.01098	-0.00348	-0.01143	-0.00873	-0.08343		-24.179	-0.15549	-10.379	0.07446	-9.079	0.0278	-30.979	0.02344	-35.179	-0.0766	-33.979	0.07208
-23.9255	-0.0168	-0.03984	-0.04168	-0.20412	-0.19188	-0.21941		3.5185	-0.01255	-0.01045	-0.00341	-0.01132	-0.00861	-0.0853		-24.178	-0.19241	-10.378	0.06088	-9.078	0.01879	-30.978	0.05201	-35.178	-0.08514	-33.978	0.06109
-23.9245	-0.01941	-0.03983	-0.04168	-0.20412	-0.19188	-0.2194		3.5195	-0.01314	-0.01159	-0.00298	-0.01168	-0.00848	-0.08716		-24.177	-0.21561	-10.377	0.05829	-9.077	0.01176	-30.977	0.04907	-35.177	-0.07355	-33.977	0.059
-23.9235	-0.02208	-0.03981	-0.04167	-0.20412	-0.19187	-0.21938		3.5205	-0.01373	-0.01191	-0.00327	-0.01202	-0.00834	-0.08902		-24.176	-0.21652	-10.376	0.03174	-9.076	-0.01241	-30.976	0.01667	-35.176	-0.06775	-33.976	0.04551
-23.9225	-0.02481	-0.0398	-0.04167	-0.20412	-0.19187	-0.21937		3.5215	-0.0143	-0.01266	-0.00323	-0.01191	-0.0082	-0.09089		-24.175	-0.22125	-10.375	0.02594	-9.075	-0.01571	-30.975	-0.12194	-35.175	-0.06424	-33.975	0.02366
-23.9215	-0.02759	-0.0398	-0.04167	-0.20412	-0.19187	-0.21937		3.5225	-0.01432	-0.01298	-0.00316	-0.01225	-0.00807	-0.09275		-24.174	-0.19455	-10.374	0.0174	-9.074	-0.02406	-30.974	-0.0564	-35.174	-0.07401	-33.974	0.02672
-23.9205	-0.03039	-0.03978	-0.04167	-0.20411	-0.19187	-0.21935		3.5235	-0.0152	-0.01373	-0.00348	-0.01214	-0.00795	-0.09434		-24.173	-0.16281	-10.373	0.00275	-9.073	-0.03911	-30.973	-0.04724	-35.173	-0.07721	-33.973	0.01531
-23.9195	-0.03322	-0.03978	-0.04165	-0.20411	-0.19185	-0.21935		3.5245	-0.01577	-0.01405	-0.00377	-0.01202	-0.00782	-0.0962		-24.172	-0.13229	-10.372	-0.00778	-9.072	-0.05208	-30.972	-0.01904	-35.172	-0.03494	-33.972	-0.00807
-23.9185	-0.03608	-0.03977	-0.04165	-0.20411	-0.19185	-0.21934		3.5255	-0.01636	-0.0152	-0.00409	-0.01236	-0.00768	-0.09807		-24.171	-0.08621	-10.371	-0.0116	-9.071	-0.06086	-30.971	0.04559	-35.171	0.00168	-33.971	-0.01698
-23.9175	-0.03894	-0.03977	-0.04165	-0.20411	-0.19185	-0.21934		3.5265	-0.01693	-0.0155	-0.00441	-0.01225	-0.00755	-0.09966		-24.17	-0.05112	-10.37	-0.01236	-9.07	-0.0646	-30.97	0.00696	-35.17	-0.02609	-33.97	-0.00571
-23.9165	-0.0418	-0.03976	-0.04164	-0.20411	-0.19184	-0.21934		3.5275	-0.01723	-0.01582	-0.0047	-0.01214	-0.00743	-0.10125		-24.169	-0.0148	-10.369	-0.00656	-9.069	-0.05801	-30.969	0.0249	-35.169	-0.02823	-33.969	-0.01002
-23.9155	-0.04463	-0.03976	-0.04164	-0.20411	-0.19184	-0.21934		3.5285	-0.01811	-0.01655	-0.00502	-0.01202	-0.00636	-0.10311		-24.168	0.02106	-10.368	0.00595	-9.068	-0.04944	-30.968	-0.05804	-35.168	-0.02533	-33.968	-0.0174
-23.9145	-0.04744	-0.03974	-0.04162	-0.20411	-0.19184	-0.21934		3.5295	-0.01841	-0.01686	-0.00534	-0.01191	-0.00625	-0.1047		-24.167	0.04395	-10.367	0.00992	-9.067	-0.04417	-30.967	-0.07984	-35.167	-0.03571	-33.967	-0.00696
-23.9135	-0.0502	-0.03974	-0.04162	-0.20411	-0.19182	-0.21934		3.5305	-0.01927	-0.01802	-0.0053	-0.0118	-0.00611	-0.10627		-24.166	0.04272	-10.366	0.02792	-9.066	-0.02395	-30.966	-0.07013	-35.166	-0.03815	-33.966	0.00111
-23.9125	-0.05293	-0.03973	-0.04161	-0.20411	-0.19182	-0.21934		3.5315	-0.01986	-0.01748	-0.0052	-0.01168	-0.00598	-0.10786		-24.165	0.03387	-10.365	0.02731	-9.065	-0.02373	-30.965	-0.08185	-35.165	-0.04944	-33.965	0.016
-23.9115	-0.0556	-0.03973	-0.04161	-0.20412	-0.19181	-0.21934		3.5325	-0.02045	-0.01864	-0.00477	-0.01157	-0.00584	-0.10945		-24.164	0.00656	-10.364	0.02975	-9.064	-0.01187	-30.964	-0.06574	-35.164	-0.0618	-33.964	0.02185
-23.9105	-0.0582	-0.03973	-0.04159	-0.20412	-0.19181	-0.21935		3.5335	-0.02102	-0.0185	-0.00434	-0.01145	-0.0048	-0.11102		-24.163	-0.01175	-10.363	0.03799	-9.063	0.00912	-30.963	-0.0445	-35.163	-0.07202	-33.963	0.03396
-23.9095	-0.06075	-0.03973	-0.04159	-0.20412	-0.19181	-0.21935		3.5345	-0.02132	-0.01927	-0.00391	-0.01134	-0.00468	-0.11261		-24.162	-0.02884	-10.362	0.04364	-9.062	0.01241	-30.962	-0.04193	-35.162	-0.07874	-33.962	0.0423
-23.9085	-0.0632	-0.03973	-0.04159	-0.20412	-0.1918	-0.21937		3.5355	-0.02218	-0.01873	-0.00348	-0.01123	-0.00455	-0.1142		-24.161	-0.07141	-10.361	0.0415	-9.061	0.02153	-30.961	-0.02252	-35.161	-0.08484	-33.961	0.0636
-23.9075	-0.06557	-0.03971	-0.04158	-0.20412	-0.19178	-0.21937		3.5365	-0.0225	-0.01943	-0.00305	-0.01111	-0.00441	-0.11577		-24.16	-0.11215	-10.36	0.03784	-9.06	0.02867	-30.96	-0.00275	-35.16	-0.07919	-33.96	0.05372
-23.9065	-0.06786	-0.03971	-0.04158	-0.20414	-0.19178	-0.21938		3.5375	-0.02339	-0.01934	-0.00259	-0.011	-0.00427	-0.11736		-24.159	-0.15259	-10.359	0.02365	-9.059	0.02933	-30.959	0.02802	-35.159	-0.08163	-33.959	0.0636
-23.9055	-0.07004	-0.03971	-0.04157	-0.20414	-0.19178	-0.2194		3.5385	-0.02395	-0.01966	-0.00217	-0.01043	-0.00323	-0.11623		-24.158	-0.1976	-10.358	0.00839	-9.058	0.01758	-30.958	0.04834	-35.158	-0.08621	-33.958	0.05859
-23.9045	-0.07211	-0.03971	-0.04157	-0.20415	-0.19177	-0.21941		3.5395	-0.02425	-0.01911	-0.00173	-0.01032	-0.00309	-0.11434		-24.157	-0.2208	-10.357	0.00153	-9.057	0.01241	-30.957	0.04266	-35.157	-0.0737	-33.957	0.06012
-23.9035	-0.07409	-0.03971	-0.04157	-0.20415	-0.19175	-0.21943		3.5405	-0.02482	-0.01943	-0.00168	-0.00975	-0.00298	-0.11216		-24.156	-0.2092	-10.356	-0.02213	-9.056	-0.00901	-30.956	0.00751	-35.156	-0.06516	-33.956	0.04982
-23.9025	-0.07595	-0.03971	-0.04155	-0.20415	-0.19175	-0.21944		3.5415	-0.02516	-0.01889	-0.00161	-0.00964	-0.00284	-0.10998		-24.155	-0.21347	-10.355	-0.02335	-9.055	-0.00736	-30.955	-0.00532	-35.155	-0.05203	-33.955	0.01503
-23.9015	-0.07769	-0.03971	-0.04155	-0.20417	-0.19174	-0.21945		3.5425	-0.02573	-0.01875	-0.00192	-0.00907	-0.0027	-0.1078		-24.154	-0.19104	-10.354	-0.03006	-9.054	-0.01626	-30.954	-0.00678	-35.154	-0.03983	-33.954	0.00348
-23.9005	-0.07931	-0.03971	-0.04155	-0.20417	-0.19174	-0.21948		3.5435	-0.02573	-0.01866	-0.00184	-0.0085	-0.00257	-0.10561		-24.153	-0.17563	-10.353	-0.04501	-9.053	-0.03647	-30.953	-0.00714	-35.153	-0.02914	-33.953	-0.00223
-23.8995	-0.0808	-0.03971	-0.04155	-0.20418	-0.19172	-0.2195		3.5445	-0.02632	-0.0177	-0.00255	-0.00793	-0.00243	-0.10343		-24.152	-0.15457	-10.352	-0.05402	-9.052	-0.04724	-30.952	0.000732422	-35.152	-0.01846	-33.952	0.000278321
-23.8985	-0.08217	-0.03971	-0.04155	-0.20418	-0.19172	-0.21951		3.5455	-0.02691	-0.01802	-0.00284	-0.00782	-0.00232	-0.10155		-24.151	-0.10452	-10.351	-0.05371	-9.051	-0.05746	-30.951	-0.02106	-35.151	-0.01633	-33.951	-0.00404
-23.8975	-0.08341	-0.0397	-0.04155	-0.2042	-0.19171	-0.21954		3.5465	-0.02723	-0.01705	-0.00355	-0.00725	-0.00218	-0.09936		-24.15	-0.06073	-10.35	-0.05371	-9.05	-0.06174	-30.95	-0.00952	-35.15	-0.0238	-33.95	-0.01559
-23.8965	-0.0845	-0.0397	-0.04155	-0.20421	-0.19171	-0.21956		3.5475	-0.0275	-0.01734	-0.00423	-0.00668	-0.00205	-0.09745		-24.149	-0.01862	-10.349	-0.04776	-9.049	-0.05515	-30.949	-0.04724	-35.149	-0.03754	-33.949	-0.02672
-23.8955	-0.08546	-0.0397	-0.04155	-0.20421	-0.1917	-0.21957		3.5485	-0.02752	-0.01595	-0.00452	-0.00614	-0.00192	-0.09557		-24.148	0.01999	-10.348	-0.03326	-9.048	-0.04647	-30.948	-0.08312	-35.148	-0.0351	-33.948	-0.01628
-23.8945	-0.08629	-0.0397	-0.04155	-0.20422	-0.1917	-0.21958		3.5495	-0.02811	-0.01582	-0.00523	-0.00557	-0.00178	-0.09366		-24.147	0.03738	-10.347	-0.02289	-9.047	-0.04285	-30.947	-0.10932	-35.147	-0.03647	-33.947	-0.00111
-23.8935	-0.08697	-0.0397	-0.04155	-0.20422	-0.19168	-0.21961		3.5505	-0.02814	-0.01486	-0.00555	-0.005	-0.00165	-0.09177		-24.146	0.03677	-10.346	0.00107	-9.046	-0.02175	-30.946	-0.10327	-35.146	-0.03311	-33.946	0.00181
-23.8925	-0.08753	-0.0397	-0.04155	-0.20424	-0.19168	-0.21963		3.5515	-0.02843	-0.01477	-0.00584	-0.00489	-0.00243	-0.08986		-24.145	0.03662	-10.345	0.01007	-9.045	-0.01934	-30.945	-0.09485	-35.145	-0.05096	-33.945	0.02254
-23.8915	-0.08795	-0.0397	-0.04155	-0.20425	-0.19167	-0.21964		3.5525	-0.02873	-0.01334	-0.00616	-0.00432	-0.0023	-0.08798		-24.144	0	-10.344	0.01816	-9.044	-0.000549316	-30.944	-0.06574	-35.144	-0.04639	-33.944	0.02672
-23.8905	-0.08823	-0.03968	-0.04155	-0.20427	-0.19167	-0.21966		3.5535	-0.02873	-0.01284	-0.00648	-0.00375	-0.00217	-0.08636		-24.143	-0.01526	-10.343	0.02869	-9.043	0.01285	-30.943	-0.05842	-35.143	-0.0621	-33.943	0.02728
-23.8895	-0.08838	-0.03968	-0.04155	-0.20428	-0.19165	-0.21967		3.5545	-0.02875	-0.01141	-0.00639	-0.00318	-0.00295	-0.08475		-24.142	-0.047	-10.342	0.0412	-9.042	0.01923	-30.942	-0.06848	-35.142	-0.0676	-33.942	0.0334
-23.8885	-0.08841	-0.03968	-0.04155	-0.2043	-0.19165	-0.21968		3.5555	-0.02877	-0.01091	-0.00634	-0.00307	-0.00282	-0.08314		-24.141	-0.08545	-10.341	0.04898	-9.041	0.02428	-30.941	-0.05401	-35.141	-0.06836	-33.941	0.06026
-23.8875	-0.0883	-0.03968	-0.04157	-0.20431	-0.19164	-0.2197		3.5565	-0.0288	-0.00948	-0.00627	-0.0025	-0.00268	-0.08152		-24.14	-0.13077	-10.34	0.04822	-9.04	0.02593	-30.94	-0.0108	-35.14	-0.06958	-33.94	0.06276
-23.8865	-0.0881	-0.03968	-0.04157	-0.20433	-0.19164	-0.21971		3.5575	-0.02852	-0.00852	-0.0062	-0.00193	-0.00348	-0.0802		-24.139	-0.17471	-10.339	0.0383	-9.039	0.0201	-30.939	0.00403	-35.139	-0.07294	-33.939	0.07167
-23.8855	-0.08777	-0.03967	-0.04157	-0.20434	-0.19164	-0.21973		3.5585	-0.02825	-0.00755	-0.00614	-0.00182	-0.00334	-0.07886		-24.138	-0.21866	-10.338	0.0235	-9.038	0.02252	-30.938	0.01831	-35.138	-0.0824	-33.938	0.06095
-23.8845	-0.08733	-0.03967	-0.04157	-0.20435	-0.19162	-0.21973		3.5595	-0.0283	-0.00575	-0.00607	-0.00125	-0.0032	-0.07755		-24.137	-0.233	-10.337	0.01221	-9.037	0.02373	-30.937	0.01831	-35.137	-0.06317	-33.937	0.04592
-23.8835	-0.08678	-0.03967	-0.04158	-0.20437	-0.19162	-0.21974		3.5605	-0.02773	-0.0052	-0.00639	-0.00068025	-0.004	-0.07623		-24.136	-0.22781	-10.336	-0.01297	-9.036	0.00242	-30.936	0.000915527	-35.136	-0.05569	-33.936	0.03702
-23.8825	-0.08615	-0.03967	-0.04158	-0.20438	-0.19162	-0.21976		3.5615	-0.02745	-0.00336	-0.00634	-0.000567398	-0.00386	-0.07518		-24.135	-0.22644	-10.335	-0.01556	-9.035	-0.00824	-30.935	0.00202	-35.135	-0.05615	-33.935	0.01531
-23.8815	-0.08542	-0.03967	-0.04158	-0.2044	-0.19161	-0.21976		3.5625	-0.02691	-0.00282	-0.00664	0	-0.00373	-0.07384		-24.134	-0.19318	-10.334	-0.02014	-9.034	-0.01835	-30.934	0.00403	-35.134	-0.04913	-33.934	0.00654
-23.8805	-0.08461	-0.03967	-0.04159	-0.20441	-0.19161	-0.21976		3.5635	-0.02661	-0.00102	-0.00695	7.5235e-05	-0.00452	-0.0728		-24.133	-0.1738	-10.333	-0.03571	-9.033	-0.03263	-30.933	0.00275	-35.133	-0.047	-33.933	0.00473
-23.8795	-0.08371	-0.03967	-0.04159	-0.20443	-0.19161	-0.21976		3.5645	-0.02609	-0.000483239	-0.00727	0.000605016	-0.00439	-0.07175		-24.132	-0.14206	-10.332	-0.0473	-9.032	-0.03834	-30.932	0.01226	-35.132	-0.03693	-33.932	-0.00877
-23.8785	-0.08273	-0.03966	-0.04161	-0.20445	-0.19161	-0.21976		3.5655	-0.02525	0.00135	-0.00793	0.00068025	-0.00516	-0.0707		-24.131	-0.08896	-10.331	-0.0441	-9.031	-0.05197	-30.931	0.00184	-35.131	-0.01373	-33.931	-0.03646
-23.8775	-0.08168	-0.03966	-0.04161	-0.20447	-0.19161	-0.21976		3.5665	-0.0247	0.0023	-0.00825	0.00121	-0.00505	-0.06995		-24.13	-0.04395	-10.33	-0.04288	-9.03	-0.06207	-30.93	-0.02033	-35.13	-0.01511	-33.93	-0.04509
-23.8765	-0.08057	-0.03966	-0.04161	-0.20448	-0.19161	-0.21976		3.5675	-0.02414	0.0037	-0.00855	0.00129	-0.00582	-0.0692		-24.129	-0.0032	-10.329	-0.03769	-9.029	-0.05823	-30.929	-0.04321	-35.129	-0.02274	-33.929	-0.03618
-23.8755	-0.07941	-0.03966	-0.04162	-0.2045	-0.19161	-0.21976		3.5685	-0.02389	0.00464	-0.00925	0.00136	-0.00568	-0.06843		-24.128	0.02472	-10.328	-0.02136	-9.028	-0.04482	-30.928	-0.06647	-35.128	-0.01862	-33.928	-0.02046
-23.8745	-0.0782	-0.03966	-0.04162	-0.20451	-0.19161	-0.21974		3.5695	-0.02275	0.00648	-0.00918	0.00189	-0.00648	-0.06768		-24.127	0.03784	-10.327	-0.0116	-9.027	-0.03691	-30.927	-0.07873	-35.127	-0.02777	-33.927	-0.00612
-23.8735	-0.07694	-0.03967	-0.04162	-0.20454	-0.19162	-0.21974		3.5705	-0.0222	0.00748	-0.0095	0.00197	-0.00634	-0.06691		-24.126	0.03479	-10.326	0.00839	-9.026	-0.01956	-30.926	-0.07544	-35.126	-0.03174	-33.926	-0.00543
-23.8725	-0.07563	-0.03967	-0.04164	-0.20455	-0.19162	-0.21973		3.5715	-0.02136	0.00882	-0.00943	0.00204	-0.0062	-0.06616		-24.125	0.03952	-10.325	0.01251	-9.025	-0.02208	-30.925	-0.06556	-35.125	-0.03769	-33.925	0.01225
-23.8715	-0.0743	-0.03967	-0.04164	-0.20457	-0.19162	-0.21971		3.5725	-0.02052	0.01025	-0.00939	0.00212	-0.007	-0.06568		-24.124	0.00198	-10.324	0.01663	-9.024	-0.00747	-30.924	-0.03736	-35.124	-0.05234	-33.924	0.03646
-23.8705	-0.07292	-0.03968	-0.04165	-0.20458	-0.19162	-0.2197		3.5735	-0.02	0.0112	-0.00895	0.00219	-0.00686	-0.0652		-24.123	-0.01495	-10.323	0.02686	-9.023	0.01428	-30.923	-0.0282	-35.123	-0.0676	-33.923	0.03799
-23.8695	-0.07154	-0.03968	-0.04165	-0.20461	-0.19164	-0.21968		3.5745	-0.01916	0.013	-0.0085	0.00227	-0.00764	-0.06473		-24.122	-0.03937	-10.322	0.03815	-9.022	0.01835	-30.922	-0.02783	-35.122	-0.07111	-33.922	0.03382
-23.8685	-0.07013	-0.0397	-0.04165	-0.20463	-0.19164	-0.21967		3.5755	-0.01832	0.01355	-0.0077	0.00234	-0.00752	-0.06425		-24.121	-0.09201	-10.321	0.03525	-9.021	0.03307	-30.921	-0.0174	-35.121	-0.07065	-33.921	0.04592
-23.8675	-0.06871	-0.03971	-0.04165	-0.20464	-0.19164	-0.21966		3.5765	-0.01718	0.01539	-0.00689	0.00241	-0.00739	-0.06377		-24.12	-0.12894	-10.32	0.03311	-9.02	0.03746	-30.92	0.00696	-35.12	-0.0621	-33.92	0.05065
-23.8665	-0.06728	-0.03973	-0.04167	-0.20466	-0.19165	-0.21964		3.5775	-0.01666	0.01593	-0.00609	0.0025	-0.00816	-0.0633		-24.119	-0.15961	-10.319	0.02426	-9.019	0.02703	-30.919	0.03131	-35.119	-0.06531	-33.919	0.05358
-23.8655	-0.06588	-0.03974	-0.04167	-0.20467	-0.19165	-0.21961		3.5785	-0.0158	0.01773	-0.00527	0.00257	-0.00802	-0.06282		-24.118	-0.19272	-10.318	-0.0029	-9.018	0.01945	-30.918	0.06226	-35.118	-0.08041	-33.918	0.05692
-23.8645	-0.06447	-0.03976	-0.04167	-0.20468	-0.19167	-0.2196		3.5795	-0.01468	0.0183	-0.00448	0.00264	-0.00791	-0.06264		-24.117	-0.21454	-10.317	-0.01694	-9.017	0.01187	-30.917	0.05804	-35.117	-0.06699	-33.917	0.04286
-23.8635	-0.06307	-0.03977	-0.04167	-0.2047	-0.19167	-0.21957		3.5805	-0.01411	0.02009	-0.00366	0.00273	-0.00777	-0.06216		-24.116	-0.21469	-10.316	-0.01816	-9.016	-0.00802	-30.916	0.04907	-35.116	-0.06744	-33.916	0.02407
-23.8625	-0.0617	-0.03978	-0.04167	-0.20471	-0.19168	-0.21956		3.5815	-0.01357	0.02109	-0.00286	0.00234	-0.00855	-0.06168		-24.115	-0.21393	-10.315	-0.00793	-9.015	-0.0056	-30.915	0.039	-35.115	-0.04761	-33.915	-0.00668
-23.8615	-0.06034	-0.03981	-0.04167	-0.20473	-0.1917	-0.21954		3.5825	-0.01275	0.02289	-0.00243	0.00241	-0.00843	-0.0615		-24.114	-0.18112	-10.314	-0.02853	-9.014	-0.01846	-30.914	0.01758	-35.114	-0.03342	-33.914	-0.01044
-23.8605	-0.05902	-0.03983	-0.04167	-0.20474	-0.1917	-0.21951		3.5835	-0.01161	0.02384	-0.0016	0.0025	-0.0083	-0.06102		-24.113	-0.1651	-10.313	-0.04089	-9.013	-0.03604	-30.913	0.02252	-35.113	-0.02472	-33.913	0.00529
-23.8595	-0.05773	-0.03986	-0.04167	-0.20474	-0.19171	-0.2195		3.5845	-0.01107	0.02482	-0.00155	0.00257	-0.00816	-0.06082		-24.112	-0.14191	-10.312	-0.04608	-9.012	-0.04856	-30.912	0.0423	-35.112	-0.02533	-33.912	-0.01573
-23.8585	-0.05648	-0.03987	-0.04167	-0.20476	-0.19171	-0.21947		3.5855	-0.01023	0.0262	-0.0015	0.00264	-0.00802	-0.06034		-24.111	-0.09644	-10.311	-0.04807	-9.011	-0.05504	-30.911	0.0196	-35.111	-0.0322	-33.911	-0.02839
-23.8575	-0.05526	-0.0399	-0.04167	-0.20477	-0.19172	-0.21944		3.5865	-0.0097	0.02632	-0.00143	0.0027	-0.00789	-0.06016		-24.11	-0.05569	-10.31	-0.05035	-9.01	-0.05977	-30.91	-0.00751	-35.11	-0.02518	-33.91	-0.0423
-23.8565	-0.05408	-0.03993	-0.04167	-0.20477	-0.19174	-0.21943		3.5875	-0.00914	0.02814	-0.00138	0.0028	-0.00777	-0.05968		-24.109	-0.03265	-10.309	-0.03494	-9.009	-0.05669	-30.909	-0.03607	-35.109	-0.01328	-33.909	-0.04871
-23.8555	-0.05293	-0.03996	-0.04167	-0.20479	-0.19174	-0.2194		3.5885	-0.00886	0.02825	-0.0013	0.00241	-0.00764	-0.0592		-24.108	0.02609	-10.308	-0.01389	-9.008	-0.04504	-30.908	-0.06115	-35.108	-0.02518	-33.908	-0.0423
-23.8545	-0.05184	-0.03999	-0.04167	-0.20479	-0.19175	-0.21938		3.5895	-0.00832	0.02968	-0.00161	0.00248	-0.0075	-0.05873		-24.107	0.0502	-10.307	-0.000915527	-9.007	-0.03922	-30.907	-0.07946	-35.107	-0.03326	-33.907	-0.02867
-23.8535	-0.05078	-0.04001	-0.04165	-0.20479	-0.19175	-0.21935		3.5905	-0.00775	0.02977	-0.00154	0.00257	-0.00736	-0.05855		-24.106	0.04501	-10.306	0.01785	-9.006	-0.02065	-30.906	-0.07232	-35.106	-0.0235	-33.906	-0.01433
-23.8525	-0.04977	-0.04004	-0.04165	-0.20479	-0.19177	-0.21934		3.5915	-0.00684	0.03116	-0.00149	0.00264	-0.00723	-0.05807		-24.105	0.03952	-10.305	0.01907	-9.005	-0.02032	-30.905	-0.06866	-35.105	-0.03342	-33.905	0.00529
-23.8515	-0.04881	-0.04007	-0.04165	-0.20479	-0.19177	-0.21931		3.5925	-0.00489	0.03084	-0.00144	0.0027	-0.00711	-0.05759		-24.104	0.00153	-10.304	0.02335	-9.004	-0.00703	-30.904	-0.03991	-35.104	-0.04807	-33.904	0.01628
-23.8505	-0.04789	-0.0401	-0.04164	-0.20479	-0.19178	-0.2193		3.5935	-0.00291	0.03225	-0.00101	0.00234	-0.00698	-0.05711		-24.103	-0.01373	-10.303	0.0354	-9.003	0.01176	-30.903	-0.03095	-35.103	-0.05997	-33.903	0.0199
-23.8495	-0.04701	-0.04013	-0.04162	-0.20479	-0.19178	-0.21928		3.5945	-0.000976575	0.03234	-0.000930995	0.00241	-0.00684	-0.05664		-24.102	-0.03418	-10.302	0.04288	-9.002	0.01692	-30.902	-0.02856	-35.102	-0.06592	-33.902	0.03827
-23.8485	-0.04619	-0.04017	-0.04161	-0.20479	-0.19178	-0.21927		3.5955	0.000434073	0.03373	-0.000854066	0.00248	-0.0067	-0.05616		-24.101	-0.07919	-10.301	0.04562	-9.001	0.03065	-30.901	-0.00842	-35.101	-0.07034	-33.901	0.04439
-23.8475	-0.04542	-0.0402	-0.04159	-0.20479	-0.1918	-0.21924		3.5965	0.00209	0.03386	-0.000449014	0.00257	-0.00659	-0.05568		-24.1	-0.12756	-10.3	0.047	-9	0.03823	-30.9	0.0141	-35.1	-0.06485	-33.9	0.04843
-23.8465	-0.04468	-0.04023	-0.04155	-0.20479	-0.1918	-0.21924		3.5975	0.00377	0.03484	-1.41298e-05	0.00264	-0.00645	-0.05493		-24.099	-0.16068	-10.299	0.03983	-8.999	0.03065	-30.899	0.03937	-35.099	-0.06485	-33.899	0.05385
-23.8455	-0.04401	-0.04026	-0.04151	-0.20477	-0.1918	-0.21922		3.5985	0.00514	0.03536	6.27991e-05	0.00225	-0.00632	-0.05445		-24.098	-0.19333	-10.298	0.02502	-8.998	0.02472	-30.898	0.0553	-35.098	-0.07126	-33.898	0.0462
-23.8445	-0.04338	-0.0403	-0.04145	-0.20477	-0.1918	-0.21921		3.5995	0.00652	0.0355	0.000497682	0.00232	-0.00618	-0.05368		-24.097	-0.22522	-10.297	0.01282	-8.997	0.0201	-30.897	0.06061	-35.097	-0.0592	-33.897	0.03173
-23.8435	-0.0428	-0.04033	-0.04138	-0.20477	-0.1918	-0.2192		3.6005	0.0082	0.03602	0.000544782	0.00241	-0.00605	-0.0532		-24.096	-0.22522	-10.296	-0.00732	-8.996	-0.00374	-30.896	0.06006	-35.096	-0.05096	-33.896	0.01419
-23.8425	-0.04226	-0.04036	-0.04129	-0.20476	-0.1918	-0.21918		3.6015	0.00934	0.03573	0.000621711	0.00203	-0.00593	-0.05245		-24.095	-0.2243	-10.295	-0.01709	-8.995	-0.00132	-30.895	0.05822	-35.095	-0.04562	-33.895	0.00459
-23.8415	-0.04177	-0.04039	-0.04118	-0.20476	-0.1918	-0.21918		3.6025	0.0107	0.0367	0.000310855	0.0021	-0.0058	-0.05168		-24.094	-0.18936	-10.294	-0.01877	-8.994	-0.01725	-30.894	0.03131	-35.094	-0.03601	-33.894	-0.00765
-23.8405	-0.04132	-0.04042	-0.04105	-0.20474	-0.1918	-0.21917		3.6035	0.01152	0.03639	0	0.00218	-0.00566	-0.05093		-24.093	-0.17502	-10.293	-0.02686	-8.993	-0.03219	-30.893	0.03534	-35.093	-0.03738	-33.893	0.00111
-23.8395	-0.04091	-0.04045	-0.04089	-0.20473	-0.19178	-0.21917		3.6045	0.01291	0.03689	-0.00069913	0.00225	-0.00645	-0.05018		-24.092	-0.14221	-10.292	-0.05173	-8.992	-0.04098	-30.892	0.03406	-35.092	-0.02594	-33.892	0.00571
-23.8385	-0.04053	-0.04047	-0.04072	-0.20471	-0.19178	-0.21917		3.6055	0.01373	0.03618	-0.00179	0.00187	-0.00632	-0.04941		-24.091	-0.09705	-10.291	-0.05463	-8.991	-0.05197	-30.891	0.00824	-35.091	-0.02151	-33.891	-0.02797
-23.8375	-0.0402	-0.0405	-0.0405	-0.20471	-0.19178	-0.21915		3.6065	0.01484	0.03627	-0.0032	0.00195	-0.00618	-0.04866		-24.09	-0.05646	-10.29	-0.04776	-8.99	-0.05834	-30.89	-0.02563	-35.09	-0.01419	-33.89	-0.0494
-23.8365	-0.0399	-0.04052	-0.04027	-0.2047	-0.19177	-0.21915		3.6075	0.01566	0.03555	-0.0043	0.00202	-0.00605	-0.04761		-24.089	-0.02014	-10.289	-0.0264	-8.989	-0.05504	-30.889	-0.04046	-35.089	-0.00931	-33.889	-0.03855
-23.8355	-0.03963	-0.04055	-0.04	-0.20468	-0.19177	-0.21915		3.6085	0.01648	0.03566	-0.00573	0.00164	-0.00591	-0.04684		-24.088	0.02029	-10.288	0.03799	-8.988	-0.04427	-30.888	-0.07196	-35.088	-0.01343	-33.888	-0.03938
-23.8345	-0.0394	-0.04056	-0.03968	-0.20467	-0.19175	-0.21915		3.6095	0.0173	0.03534	-0.00682	0.00172	-0.0058	-0.0458		-24.087	0.03784	-10.287	-0.09293	-8.987	-0.0379	-30.887	-0.10363	-35.087	-0.0145	-33.887	-0.03006
-23.8335	-0.03918	-0.04059	-0.03931	-0.20466	-0.19175	-0.21915		3.6105	0.01755	0.03548	-0.00789	0.00134	-0.00566	-0.04477		-24.086	0.03586	-10.286	-0.0618	-8.986	-0.01527	-30.886	-0.10602	-35.086	-0.01953	-33.886	-0.02213
-23.8325	-0.03899	-0.0406	-0.03891	-0.20466	-0.19174	-0.21917		3.6115	0.01836	0.03473	-0.00893	0.00141	-0.00552	-0.04373		-24.085	0.03571	-10.285	-0.01663	-8.985	-0.01351	-30.885	-0.09943	-35.085	-0.03296	-33.885	-0.00612
-23.8315	-0.03884	-0.04062	-0.03845	-0.20464	-0.19172	-0.21917		3.6125	0.01861	0.03441	-0.01002	0.00103	-0.00539	-0.04268		-24.084	0.01266	-10.284	-0.03448	-8.984	-0.00319	-30.884	-0.06683	-35.084	-0.04807	-33.884	0.000974125
-23.8305	-0.03869	-0.04065	-0.03795	-0.20463	-0.19172	-0.21917		3.6135	0.01916	0.03409	-0.01073	0.00111	-0.00618	-0.04164		-24.083	-0.00793	-10.283	-0.41092	-8.983	0.0111	-30.883	-0.05456	-35.083	-0.05814	-33.883	-0.01322
-23.8295	-0.03858	-0.04066	-0.03737	-0.20461	-0.19171	-0.21918		3.6145	0.01968	0.03295	-0.01141	0.000730407	-0.00605	-0.04059		-24.082	-0.03296	-10.282	-0.01923	-8.982	0.01956	-30.882	-0.03827	-35.082	-0.06882	-33.882	0.00807
-23.8285	-0.03848	-0.04068	-0.03674	-0.2046	-0.1917	-0.21918		3.6155	0.01993	0.03307	-0.01173	0.000805643	-0.00591	-0.03925		-24.081	-0.0766	-10.281	-0.33112	-8.981	0.03208	-30.881	0.01978	-35.081	-0.07675	-33.881	0.04537
-23.8275	-0.03839	-0.04068	-0.03602	-0.2046	-0.19168	-0.2192		3.6165	0.0202	0.03191	-0.01207	0.000426332	-0.0067	-0.0382		-24.08	-0.11551	-10.28	-0.32944	-8.98	0.03636	-30.88	0.04687	-35.08	-0.07294	-33.88	0.04161
-23.8265	-0.03832	-0.04069	-0.03524	-0.20458	-0.19167	-0.2192		3.6175	0.02018	0.03159	-0.01202	4.7022e-05	-0.00657	-0.03689		-24.079	-0.16159	-10.279	0.06943	-8.979	0.03329	-30.879	0.0639	-35.079	-0.0621	-33.879	0.04314
-23.8255	-0.03826	-0.0407	-0.0344	-0.20457	-0.19165	-0.21921		3.6185	0.02041	0.03043	-0.01236	-0.000332289	-0.00643	-0.03557		-24.078	-0.19745	-10.278	0.3067	-8.978	0.02384	-30.878	0.07031	-35.078	-0.06256	-33.878	0.0423
-23.8245	-0.0382	-0.04072	-0.03348	-0.20457	-0.19164	-0.21922		3.6195	0.02066	0.03011	-0.01193	-0.000711598	-0.0072	-0.03423		-24.077	-0.2182	-10.277	0.41565	-8.977	0.01879	-30.877	0.03022	-35.077	-0.06378	-33.877	0.03674
-23.8235	-0.03818	-0.04072	-0.03244	-0.20455	-0.19162	-0.21924		3.6205	0.02064	0.0285	-0.01189	-0.00109	-0.00709	-0.03291		-24.076	-0.21774	-10.276	0.11749	-8.976	-0.00791	-30.876	0.01246	-35.076	-0.05936	-33.876	0.02227
-23.8225	-0.03815	-0.04072	-0.03135	-0.20455	-0.19162	-0.21924		3.6215	0.02059	0.02818	-0.01184	-0.00102	-0.00695	-0.03157		-24.075	-0.21317	-10.275	0.38757	-8.975	-0.00967	-30.875	0.04084	-35.075	-0.04654	-33.875	-0.00125
-23.8215	-0.03812	-0.04073	-0.03016	-0.20454	-0.19161	-0.21925		3.6225	0.02057	0.02661	-0.0118	-0.00185	-0.00773	-0.03025		-24.074	-0.18143	-10.274	0.38452	-8.974	-0.01835	-30.874	0.05347	-35.074	-0.0296	-33.874	-0.01169
-23.8205	-0.0381	-0.04073	-0.02888	-0.20453	-0.1916	-0.21927		3.6235	0.02052	0.02632	-0.01139	-0.00177	-0.00761	-0.02891		-24.073	-0.15991	-10.273	0.38055	-8.973	-0.03955	-30.873	-0.03991	-35.073	-0.02914	-33.873	-0.01976
-23.8195	-0.03809	-0.04073	-0.0275	-0.20453	-0.19158	-0.21928		3.6245	0.0202	0.0247	-0.0117	-0.00215	-0.00839	-0.0273		-24.072	-0.13336	-10.272	0.29831	-8.972	-0.04746	-30.872	-0.00275	-35.072	-0.01068	-33.872	-0.02867
-23.8185	-0.03809	-0.04073	-0.02603	-0.20453	-0.19157	-0.2193		3.6255	0.02018	0.02398	-0.01127	-0.00252	-0.00825	-0.0257		-24.071	-0.09064	-10.271	0.23544	-8.971	-0.0512	-30.871	0.06556	-35.071	-0.00473	-33.871	-0.04077
-23.8175	-0.03809	-0.04073	-0.02445	-0.20451	-0.19155	-0.2193		3.6265	0.01957	0.02282	-0.01161	-0.00291	-0.00811	-0.02409		-24.07	-0.05585	-10.27	0.26398	-8.97	-0.06141	-30.87	0.04962	-35.07	-0.01175	-33.87	-0.03131
-23.8165	-0.03809	-0.04073	-0.0228	-0.20451	-0.19155	-0.21931		3.6275	0.01927	0.02166	-0.01157	-0.0033	-0.00891	-0.02248		-24.069	-0.00519	-10.269	0.31357	-8.969	-0.05493	-30.869	0.03552	-35.069	-0.00885	-33.869	-0.04676
-23.8155	-0.03809	-0.04073	-0.02103	-0.20451	-0.19154	-0.21932		3.6285	0.01893	0.02091	-0.01152	-0.00368	-0.00877	-0.02086		-24.068	0.03128	-10.268	0.30579	-8.968	-0.04296	-30.868	-0.000549317	-35.068	-0.00977	-33.868	-0.05316
-23.8145	-0.03809	-0.04073	-0.01918	-0.2045	-0.19152	-0.21932		3.6295	0.01834	0.01889	-0.01145	-0.0045	-0.00864	-0.01925		-24.067	0.04303	-10.267	0.2211	-8.967	-0.03329	-30.867	-0.00641	-35.067	-0.01495	-33.867	-0.0359
-23.8135	-0.03809	-0.04073	-0.01724	-0.2045	-0.19152	-0.21934		3.6305	0.01802	0.01857	-0.01141	-0.00489	-0.00852	-0.01734		-24.066	0.04288	-10.266	0.22202	-8.966	-0.01044	-30.866	0.01117	-35.066	-0.02487	-33.866	-0.02505
-23.8125	-0.0381	-0.04073	-0.01522	-0.2045	-0.19151	-0.21934		3.6315	0.01716	0.01659	-0.01136	-0.00527	-0.0093	-0.01573		-24.065	0.03952	-10.265	0.26291	-8.965	-0.00923	-30.865	-0.01062	-35.065	-0.04822	-33.865	0.00682
-23.8115	-0.0381	-0.04072	-0.01309	-0.2045	-0.19149	-0.21935		3.6325	0.01684	0.01627	-0.01098	-0.00564	-0.00916	-0.01384		-24.064	0.00626	-10.264	0.26123	-8.964	0.00143	-30.864	-0.00678	-35.064	-0.06577	-33.864	0.01016
-23.8105	-0.0381	-0.04072	-0.01089	-0.2045	-0.19149	-0.21935		3.6335	0.01595	0.01468	-0.01014	-0.00602	-0.00902	-0.01195		-24.063	-0.01205	-10.263	0.25421	-8.963	0.01945	-30.863	0.00439	-35.063	-0.04776	-33.863	-0.000834961
-23.8095	-0.0381	-0.04072	-0.00859	-0.2045	-0.19148	-0.21937		3.6345	0.01507	0.0135	-0.00939	-0.00641	-0.00891	-0.01005		-24.062	-0.04028	-10.262	0.25024	-8.962	0.01989	-30.862	-0.00971	-35.062	-0.05264	-33.862	0.00543
-23.8085	-0.0381	-0.04072	-0.00622	-0.2045	-0.19148	-0.21937		3.6355	0.01445	0.01193	-0.00895	-0.00677	-0.00877	-0.00816		-24.061	-0.08835	-10.261	0.24063	-8.961	0.02527	-30.861	0.00916	-35.061	-0.05814	-33.861	0.03451
-23.8075	-0.03809	-0.0407	-0.00378	-0.2045	-0.19147	-0.21937		3.6365	0.01386	0.01118	-0.00777	-0.00761	-0.00864	-0.00625		-24.06	-0.12802	-10.26	0.22705	-8.96	0.02977	-30.86	0.04212	-35.06	-0.05783	-33.86	0.0423
-23.8065	-0.03809	-0.0407	-0.00126	-0.2045	-0.19147	-0.21938		3.6375	0.01298	0.01002	-0.00661	-0.008	-0.0085	-0.00407		-24.059	-0.16861	-10.259	0.20203	-8.959	0.0234	-30.859	0.06372	-35.059	-0.04578	-33.859	0.0405
-23.8055	-0.03809	-0.0407	0.00132	-0.2045	-0.19147	-0.21938		3.6385	0.01209	0.0097	-0.00548	-0.00836	-0.00839	-0.00218		-24.058	-0.1976	-10.258	0.17502	-8.958	0.01835	-30.858	0.08899	-35.058	-0.05707	-33.858	0.03034
-23.8045	-0.03809	-0.04069	0.00395	-0.2045	-0.19145	-0.21938		3.6395	0.01148	0.00814	-0.0043	-0.00875	-0.00825	0		-24.057	-0.21439	-10.257	0.15671	-8.957	0.0089	-30.857	0.10345	-35.057	-0.05722	-33.857	0.0302
-23.8035	-0.03809	-0.04069	0.00665	-0.2045	-0.19145	-0.21938		3.6405	0.01032	0.00739	-0.00311	-0.00914	-0.00811	0.00014744		-24.056	-0.21088	-10.256	0.11612	-8.956	-0.01274	-30.856	0.0954	-35.056	-0.06134	-33.856	0.01573
-23.8025	-0.03809	-0.04069	0.00941	-0.2045	-0.19145	-0.21938		3.6415	0.00943	0.00661	-0.00196	-0.0095	-0.00798	0.00029488		-24.055	-0.21133	-10.255	0.09018	-8.955	-0.00483	-30.855	0.08972	-35.055	-0.05081	-33.855	-0.00362
-23.8015	-0.03807	-0.04068	0.0122	-0.2045	-0.19144	-0.21938		3.6425	0.00882	0.00545	-0.000807261	-0.00989	-0.00693	0.000442318		-24.054	-0.17716	-10.254	0.06729	-8.954	-0.0134	-30.854	0.07452	-35.054	-0.03479	-33.854	-0.02199
-23.8005	-0.03807	-0.04068	0.01501	-0.2045	-0.19144	-0.21937		3.6435	0.00793	0.00514	1.49148e-05	-0.01027	-0.0068	0.00087385		-24.053	-0.15686	-10.253	0.04089	-8.953	-0.02977	-30.853	0.06629	-35.053	-0.02609	-33.853	-0.0263
-23.7995	-0.03807	-0.04066	0.01784	-0.2045	-0.19144	-0.21937		3.6445	0.00705	0.00357	0.000777432	-0.01066	-0.00668	0.00102		-24.052	-0.1326	-10.252	0.01587	-8.952	-0.03604	-30.852	0.06354	-35.052	-0.00763	-33.852	-0.02644
-23.7985	-0.03807	-0.04066	0.0207	-0.2045	-0.19144	-0.21937		3.6455	0.00591	0.0037	0.00121	-0.01102	-0.00564	0.00145		-24.051	-0.09445	-10.251	-0.00244	-8.951	-0.04856	-30.851	0.04523	-35.051	-0.00473	-33.851	-0.04105
-23.7975	-0.03807	-0.04065	0.02355	-0.2045	-0.19144	-0.21937		3.6465	0.0053	0.0021	0.00162	-0.01141	-0.0055	0.00188		-24.05	-0.05173	-10.25	-0.02167	-8.95	-0.05504	-30.85	0.0141	-35.05	-0.00443	-33.85	-0.04439
-23.7965	-0.03806	-0.04065	0.02638	-0.2045	-0.19144	-0.21935		3.6475	0.00441	0.0022	0.00169	-0.01134	-0.00445	0.00232		-24.049	-0.01251	-10.249	-0.02609	-8.949	-0.04296	-30.849	0.00128	-35.049	-0.01648	-33.849	-0.05288
-23.7955	-0.03806	-0.04063	0.02917	-0.2045	-0.19142	-0.21935		3.6485	0.00352	0.00103	0.00171	-0.0117	-0.00341	0.00302		-24.048	0.02487	-10.248	-0.01663	-8.948	-0.03977	-30.848	-0.01025	-35.048	-0.02289	-33.848	-0.04592
-23.7945	-0.03806	-0.04063	0.03193	-0.2045	-0.19142	-0.21935		3.6495	0.00266	0.000720598	0.00176	-0.01164	-0.00327	0.00345		-24.047	0.03967	-10.247	-0.01511	-8.947	-0.03417	-30.847	-0.013	-35.047	-0.02197	-33.847	-0.02797
-23.7935	-0.03806	-0.04062	0.03463	-0.2045	-0.19142	-0.21934		3.6505	0.00177	0	0.00183	-0.01202	-0.00222	0.00418		-24.046	0.03662	-10.246	0.00229	-8.946	-0.01208	-30.846	-0.01135	-35.046	-0.0206	-33.846	-0.02449
-23.7925	-0.03806	-0.0406	0.03726	-0.2045	-0.19142	-0.21934		3.6515	0.00116	0.00027848	0.00185	-0.01193	-0.00118	0.00489		-24.045	0.04669	-10.245	0.00488	-8.945	-0.01187	-30.845	-0.01612	-35.045	-0.02014	-33.845	-0.01155
-23.7915	-0.03806	-0.0406	0.03981	-0.2045	-0.19142	-0.21932		3.6525	0	-0.00026122	0.0019	-0.01186	-0.000131499	0.00561		-24.044	0.01755	-10.244	0.00259	-8.944	-0.0011	-30.844	0.00494	-35.044	-0.02625	-33.844	-0.00501
-23.7905	-0.03807	-0.04059	0.04228	-0.2045	-0.19142	-0.21932		3.6535	-0.00177	0.000460441	0.00197	-0.01225	0	0.00632		-24.043	0.000305176	-10.243	0.01053	-8.943	0.01835	-30.843	0.00934	-35.043	-0.04791	-33.843	0.00612
-23.7895	-0.03807	-0.04057	0.04464	-0.2045	-0.19142	-0.21931		3.6545	-0.00355	-0.000113352	0.00199	-0.01216	0.000806143	0.00732		-24.042	-0.02563	-10.242	0.01709	-8.942	0.02516	-30.842	-0.00532	-35.042	-0.06683	-33.842	0.02199
-23.7885	-0.03807	-0.04056	0.0469	-0.2045	-0.19142	-0.21931		3.6555	-0.00559	0.000608309	0.00204	-0.01209	0.00161	0.00832		-24.041	-0.07324	-10.241	0.01984	-8.941	0.03505	-30.841	0.00696	-35.041	-0.07248	-33.841	0.03256
-23.7875	-0.03807	-0.04056	0.04902	-0.2045	-0.19142	-0.2193		3.6565	-0.00702	0.0004777	0.00248	-0.01202	0.00241	0.00932		-24.04	-0.11826	-10.24	0.0264	-8.94	0.03999	-30.84	0.03644	-35.04	-0.05722	-33.84	0.04105
-23.7865	-0.03809	-0.04055	0.05103	-0.2045	-0.19142	-0.2193		3.6575	-0.0088	0.000347089	0.00286	-0.01195	0.00323	0.01061		-24.039	-0.14954	-10.239	0.00381	-8.939	0.03307	-30.839	0.05731	-35.039	-0.0531	-33.839	0.05302
-23.7855	-0.03809	-0.04053	0.05287	-0.2045	-0.19142	-0.2193		3.6585	-0.01027	0.00151	0.00332	-0.01186	0.00402	0.01161		-24.038	-0.20416	-10.238	-0.01175	-8.938	0.02823	-30.838	0.08166	-35.038	-0.05173	-33.838	0.04467
-23.7845	-0.0381	-0.04052	0.05455	-0.2045	-0.19142	-0.21928		3.6595	-0.01205	0.00138	0.00336	-0.0118	0.00393	0.01289		-24.037	-0.21317	-10.237	-0.0206	-8.937	0.02043	-30.837	0.0954	-35.037	-0.03998	-33.837	0.02171
-23.7835	-0.0381	-0.0405	0.05608	-0.2045	-0.19142	-0.21928		3.6605	-0.0135	0.00252	0.00375	-0.01173	0.00473	0.01418		-24.036	-0.2153	-10.236	-0.04242	-8.936	-0.00637	-30.836	0.09595	-35.036	-0.03906	-33.836	0.00459
-23.7825	-0.03812	-0.04049	0.05741	-0.2045	-0.19141	-0.21928		3.6615	-0.015	0.00239	0.00384	-0.01164	0.00555	0.01545		-24.035	-0.21606	-10.235	-0.04593	-8.935	-0.00494	-30.835	0.09796	-35.035	-0.02762	-33.835	-0.01141
-23.7815	-0.03813	-0.04047	0.05856	-0.2045	-0.19141	-0.21928		3.6625	-0.01643	0.00314	0.00386	-0.01111	0.00634	0.01702		-24.034	-0.17593	-10.234	-0.04929	-8.934	-0.01637	-30.834	0.078	-35.034	-0.02258	-33.834	-0.01169
-23.7805	-0.03815	-0.04047	0.05951	-0.2045	-0.19141	-0.21928		3.6635	-0.01764	0.003	0.00355	-0.01105	0.00714	0.01832		-24.033	-0.15564	-10.233	-0.06104	-8.933	-0.03527	-30.833	0.05969	-35.033	-0.01892	-33.833	-0.01406
-23.7795	-0.03816	-0.04046	0.06026	-0.2045	-0.19141	-0.21927		3.6645	-0.01882	0.00414	0.0032	-0.0105	0.00795	0.01989		-24.032	-0.13138	-10.232	-0.07538	-8.932	-0.04471	-30.832	0.06042	-35.032	-0.01175	-33.832	-0.02324
-23.7785	-0.03818	-0.04045	0.06076	-0.2045	-0.19141	-0.21927		3.6655	-0.02002	0.00441	0.00327	-0.01043	0.00784	0.02173		-24.031	-0.08835	-10.231	-0.0679	-8.931	-0.05394	-30.831	0.05365	-35.031	0.00366	-33.831	-0.04203
-23.7775	-0.03819	-0.04043	0.06102	-0.2045	-0.19141	-0.21927		3.6665	-0.0212	0.00559	0.00257	-0.00991	0.00866	0.0233		-24.03	-0.04776	-10.23	-0.05997	-8.93	-0.05944	-30.83	0.02856	-35.03	0.00412	-33.83	-0.04745
-23.7765	-0.0382	-0.04042	0.06108	-0.20451	-0.19141	-0.21927		3.6675	-0.02241	0.00589	0.00188	-0.00982	0.00945	0.02516		-24.029	-0.00702	-10.229	-0.056	-8.929	-0.05636	-30.829	0.01758	-35.029	-0.00656	-33.829	-0.05413
-23.7755	-0.03822	-0.0404	0.06086	-0.20451	-0.19141	-0.21927		3.6685	-0.0233	0.00659	0.00154	-0.0093	0.00934	0.027		-24.028	0.03021	-10.228	-0.04013	-8.928	-0.04724	-30.828	-0.02911	-35.028	-0.00473	-33.828	-0.04745
-23.7745	-0.03823	-0.04039	0.06042	-0.20451	-0.19141	-0.21928		3.6695	-0.0245	0.0073	0.000838957	-0.00877	0.01016	0.02886		-24.027	0.04517	-10.227	-0.02747	-8.927	-0.04406	-30.827	-0.04798	-35.027	-0.00732	-33.827	-0.03368
-23.7735	-0.03826	-0.04037	0.05966	-0.20451	-0.19141	-0.21928		3.6705	-0.02511	0.00761	0.000139826	-0.00823	0.01005	0.0307		-24.026	0.0444	-10.226	-0.00885	-8.926	-0.01373	-30.826	-0.04157	-35.026	-0.00946	-33.826	-0.03006
-23.7725	-0.03828	-0.04036	0.05866	-0.20453	-0.19141	-0.21928		3.6715	-0.02602	0.00875	-0.000559305	-0.0077	0.01084	0.03257		-24.025	0.04379	-10.225	-0.00153	-8.925	-0.00956	-30.825	-0.02984	-35.025	-0.01816	-33.825	-0.02839
-23.7715	-0.03829	-0.04034	0.0574	-0.20453	-0.19141	-0.21928		3.6725	-0.02664	0.00861	-0.00090048	-0.00764	0.01075	0.0347		-24.024	0.00534	-10.224	-0.00122	-8.924	0.00154	-30.824	-0.01373	-35.024	-0.04044	-33.824	-0.01962
-23.7705	-0.03832	-0.04033	0.05588	-0.20453	-0.19141	-0.2193		3.6735	-0.02755	0.00977	-0.0016	-0.00711	0.01064	0.03655		-24.023	-0.01251	-10.223	0.01083	-8.923	0.01758	-30.823	-0.00384	-35.023	-0.05051	-33.823	0.00529
-23.7695	-0.03833	-0.04032	0.05405	-0.20454	-0.19141	-0.2193		3.6745	-0.02816	0.00966	-0.00191	-0.00657	0.01052	0.03868		-24.022	-0.03342	-10.222	0.0174	-8.922	0.02384	-30.822	0.000915527	-35.022	-0.04974	-33.822	0.00751
-23.7685	-0.03835	-0.04032	0.05197	-0.20454	-0.19141	-0.2193		3.6755	-0.0285	0.01123	-0.00186	-0.0065	0.01041	0.04082		-24.021	-0.07858	-10.221	0.02045	-8.921	0.03197	-30.821	0.01685	-35.021	-0.056	-33.821	0.01781
-23.7675	-0.03836	-0.0403	0.0496	-0.20455	-0.19141	-0.21931		3.6765	-0.02914	0.01109	-0.00182	-0.00598	0.01123	0.04325		-24.02	-0.12024	-10.22	0.01968	-8.92	0.04076	-30.82	0.0445	-35.02	-0.05569	-33.82	0.03173
-23.7665	-0.03839	-0.0403	0.047	-0.20455	-0.19141	-0.21931		3.6775	-0.02918	0.01182	-0.00141	-0.00543	0.0102	0.04539		-24.019	-0.15961	-10.219	0.01144	-8.919	0.04241	-30.819	0.07068	-35.019	-0.05371	-33.819	0.04244
-23.7655	-0.03841	-0.04029	0.04411	-0.20457	-0.19141	-0.21932		3.6785	-0.02982	0.01168	-0.00137	-0.00491	0.01009	0.04752		-24.018	-0.20142	-10.218	-0.00702	-8.918	0.02944	-30.818	0.09376	-35.018	-0.06195	-33.818	0.04133
-23.7645	-0.03842	-0.04029	0.04096	-0.20457	-0.19141	-0.21934		3.6795	-0.02957	0.01282	-0.000932173	-0.00484	0.00998	0.04993		-24.017	-0.21774	-10.217	-0.02136	-8.917	0.02362	-30.817	0.09869	-35.017	-0.05295	-33.817	0.02394
-23.7635	-0.03843	-0.04027	0.03759	-0.20458	-0.19141	-0.21934		3.6805	-0.03018	0.01268	-0.000885564	-0.0043	0.00986	0.05207		-24.016	-0.21317	-10.216	-0.04211	-8.916	0.00198	-30.816	0.07984	-35.016	-0.04379	-33.816	0.01698
-23.7625	-0.03845	-0.04027	0.03397	-0.2046	-0.19141	-0.21935		3.6815	-0.02995	0.01341	-0.000838957	-0.00377	0.00884	0.05448		-24.015	-0.2095	-10.215	-0.0531	-8.915	-0.0022	-30.815	0.07471	-35.015	-0.0351	-33.815	0.00181
-23.7615	-0.03848	-0.04027	0.03013	-0.20461	-0.19141	-0.21935		3.6825	-0.03	0.01327	-0.000792348	-0.0037	0.00875	0.05661		-24.014	-0.17288	-10.214	-0.05768	-8.914	-0.01527	-30.814	0.06775	-35.014	-0.01801	-33.814	-0.01545
-23.7605	-0.03849	-0.04027	0.02605	-0.20463	-0.19141	-0.21937		3.6835	-0.03007	0.01359	-0.000387784	-0.00316	0.00773	0.05905		-24.013	-0.16739	-10.213	-0.06943	-8.913	-0.03549	-30.813	0.06061	-35.013	-0.00977	-33.813	-0.01879
-23.7595	-0.03851	-0.04027	0.02178	-0.20463	-0.19141	-0.21937		3.6845	-0.02984	0.01391	-0.00069913	-0.00264	0.0067	0.06145		-24.012	-0.14114	-10.212	-0.07477	-8.912	-0.03845	-30.812	0.06922	-35.012	0	-33.812	-0.03075
-23.7585	-0.03852	-0.04027	0.0173	-0.20464	-0.19141	-0.21938		3.6855	-0.02991	0.01332	-0.00065252	-0.00257	0.00659	0.06359		-24.011	-0.08774	-10.211	-0.07401	-8.911	-0.04614	-30.811	0.05219	-35.011	-0.00214	-33.811	-0.06401
-23.7575	-0.03853	-0.04027	0.01263	-0.20466	-0.19141	-0.2194		3.6865	-0.02936	0.01364	-0.000993698	-0.0025	0.00557	0.06602		-24.01	-0.04883	-10.21	-0.07721	-8.91	-0.05856	-30.81	0.0163	-35.01	-0.00916	-33.81	-0.05636
-23.7565	-0.03853	-0.04029	0.0078	-0.20467	-0.19141	-0.2194		3.6875	-0.02943	0.01307	-0.000947089	-0.00196	0.00455	0.06816		-24.009	-0.00381	-10.209	-0.06729	-8.909	-0.05284	-30.809	-0.00586	-35.009	-0.01007	-33.809	-0.05149
-23.7555	-0.03855	-0.04029	0.00279	-0.20468	-0.19141	-0.21941		3.6885	-0.02891	0.01339	-0.00165	-0.00143	0.00352	0.07057		-24.008	0.03387	-10.208	-0.04623	-8.908	-0.0446	-30.808	-0.0282	-35.008	-0.000152588	-33.808	-0.05775
-23.7545	-0.03856	-0.0403	-0.00236	-0.2047	-0.19141	-0.21941		3.6895	-0.02841	0.01236	-0.00196	-0.00135	0.0025	0.073		-24.007	0.05051	-10.207	-0.03494	-8.907	-0.03768	-30.807	-0.04321	-35.007	-0.00885	-33.807	-0.03034
-23.7535	-0.03856	-0.04032	-0.00764	-0.20471	-0.19141	-0.21943		3.6905	-0.02818	0.01268	-0.00227	-0.00128	0.00147	0.07514		-24.006	0.0528	-10.206	-0.01526	-8.906	-0.01604	-30.806	-0.03223	-35.006	-0.01251	-33.806	-0.02783
-23.7525	-0.03856	-0.04032	-0.01306	-0.20473	-0.19141	-0.21943		3.6915	-0.02766	0.01168	-0.00225	-0.0012	0.000445952	0.07727		-24.005	0.04456	-10.205	-0.00961	-8.905	-0.01439	-30.805	-0.02417	-35.005	-0.01801	-33.805	-0.01698
-23.7515	-0.03858	-0.04033	-0.01856	-0.20474	-0.19141	-0.21944		3.6925	-0.02741	0.01157	-0.00257	-0.00113	-0.00057745	0.07941		-24.004	0.0058	-10.204	-0.00717	-8.904	-0.00231	-30.804	-0.00623	-35.004	-0.01633	-33.804	-0.00891
-23.7505	-0.03858	-0.04034	-0.02414	-0.20474	-0.19141	-0.21944		3.6935	-0.02661	0.01098	-0.00252	-0.000598745	-0.0016	0.08155		-24.003	-0.00626	-10.203	0.00275	-8.903	0.02054	-30.803	-0.00257	-35.003	-0.03845	-33.803	-0.00793
-23.7495	-0.03858	-0.04036	-0.0298	-0.20476	-0.19141	-0.21945		3.6945	-0.02611	0.01086	-0.00248	-0.000523511	-0.00261	0.08395		-24.002	-0.03082	-10.202	0.01389	-8.902	0.02725	-30.802	-0.0141	-35.002	-0.04776	-33.802	0.00668
-23.7485	-0.03858	-0.04039	-0.0355	-0.20477	-0.19139	-0.21945		3.6955	-0.02559	0.01032	-0.00207	-0.000448275	-0.00364	0.08582		-24.001	-0.08194	-10.201	0.01114	-8.901	0.03582	-30.801	0.00476	-35.001	-0.05051	-33.801	0.02588
-23.7475	-0.03858	-0.0404	-0.04122	-0.20479	-0.19139	-0.21945		3.6965	-0.0248	0.01018	-0.00163	-0.000373041	-0.00468	0.08795		-24	-0.12131	-10.2	-0.000762939	-8.9	0.03999	-30.8	0.039	-35	-0.04883	-33.8	0.03062
-23.7465	-0.03858	-0.04042	-0.04694	-0.2048	-0.19139	-0.21947		3.6975	-0.02427	0.00964	-0.00123	-0.000297805	-0.0057	0.09009		-23.999	-0.15839	-10.199	-0.00809	-8.899	0.0356	-30.799	0.06866	-34.999	-0.05203	-33.799	0.03117
-23.7455	-0.03856	-0.04045	-0.05264	-0.2048	-0.19139	-0.21947		3.6985	-0.02348	0.00864	-0.000792348	-0.00022257	-0.00673	0.09193		-23.998	-0.19516	-10.198	-0.0087	-8.898	0.0278	-30.798	0.0835	-34.998	-0.05554	-33.798	0.01475
-23.7445	-0.03856	-0.04046	-0.05829	-0.20481	-0.19139	-0.21947		3.6995	-0.02295	0.0085	-0.000387784	-0.000601882	-0.00775	0.0938		-23.997	-0.21179	-10.197	-0.01617	-8.897	0.01912	-30.797	0.09412	-34.997	-0.04944	-33.797	0.01461
-23.7435	-0.03855	-0.04049	-0.06388	-0.20483	-0.19139	-0.21947		3.7005	-0.02186	0.00752	0.000434393	-0.000526645	-0.00968	0.09564		-23.996	-0.20493	-10.196	-0.04745	-8.896	-0.000439453	-30.796	0.08716	-34.996	-0.04395	-33.796	0.00821
-23.7425	-0.03853	-0.0405	-0.06938	-0.20483	-0.19139	-0.21948		3.7015	-0.02109	0.00739	0.000451173	-0.000451411	-0.0107	0.0975		-23.995	-0.20691	-10.195	-0.05554	-8.895	-0.00319	-30.795	0.08551	-34.995	-0.03418	-33.795	-0.00696
-23.7415	-0.03853	-0.04053	-0.0748	-0.20483	-0.19138	-0.21948		3.7025	-0.02057	0.00643	0.000885564	-0.000376175	-0.01173	0.09907		-23.994	-0.17014	-10.194	-0.05508	-8.894	-0.01725	-30.794	0.065	-34.994	-0.02121	-33.794	-0.01406
-23.7405	-0.03852	-0.04056	-0.08009	-0.20484	-0.19138	-0.21948		3.7035	-0.01977	0.0063	0.00129	-0.000300941	-0.01275	0.10091		-23.993	-0.1561	-10.193	-0.0618	-8.893	-0.03219	-30.793	0.0661	-34.993	-0.00183	-33.793	-0.01976
-23.7395	-0.03851	-0.04057	-0.08523	-0.20484	-0.19138	-0.21948		3.7045	-0.01895	0.00489	0.00134	-0.000225705	-0.01377	0.10248		-23.992	-0.13092	-10.192	-0.06973	-8.892	-0.03944	-30.792	0.07691	-34.992	0.0032	-33.792	-0.03465
-23.7385	-0.03849	-0.0406	-0.09024	-0.20486	-0.19138	-0.21948		3.7055	-0.01845	0.00475	0.00141	-0.00015047	-0.0148	0.10405		-23.991	-0.08743	-10.191	-0.07507	-8.891	-0.049	-30.791	0.0498	-34.991	0.00458	-33.791	-0.05469
-23.7375	-0.03846	-0.04063	-0.09507	-0.20486	-0.19138	-0.21948		3.7065	-0.01793	0.00336	0.00107	-7.5235e-05	-0.01582	0.10561		-23.99	-0.0412	-10.19	-0.07782	-8.89	-0.05702	-30.79	0.01062	-34.99	-0.00565	-33.79	-0.04759
-23.7365	-0.03845	-0.04065	-0.09974	-0.20486	-0.19138	-0.21948		3.7075	-0.01714	0.00323	0.000760652	0	-0.01684	0.10718		-23.989	-0.00549	-10.189	-0.06592	-8.889	-0.05262	-30.789	-0.01246	-34.989	-0.01205	-33.789	-0.04857
-23.7355	-0.03843	-0.04068	-0.10422	-0.20486	-0.19137	-0.21948		3.7085	-0.01691	0.0018	0.000777432	-6.58307e-05	-0.01786	0.10848		-23.988	0.03052	-10.188	-0.04608	-8.888	-0.04658	-30.788	-0.03937	-34.988	-0.00153	-33.788	-0.05052
-23.7345	-0.03841	-0.04069	-0.10849	-0.20486	-0.19137	-0.21948		3.7095	-0.01668	0.00167	7.83025e-05	-0.000131661	-0.01798	0.10975		-23.987	0.04349	-10.187	-0.03784	-8.887	-0.03867	-30.787	-0.05219	-34.987	-0.01007	-33.787	-0.04564
-23.7335	-0.03839	-0.04072	-0.11257	-0.20486	-0.19137	-0.21947		3.7105	-0.01614	0.00068608	0.000124911	-0.000197492	-0.019	0.11105		-23.986	0.03616	-10.186	-0.01755	-8.886	-0.01252	-30.786	-0.04212	-34.986	-0.01251	-33.786	-0.02366
-23.7325	-0.03838	-0.04073	-0.11641	-0.20486	-0.19137	-0.21947		3.7115	-0.01593	0.000146378	-0.000574218	-0.000263323	-0.02002	0.11232		-23.985	0.04257	-10.185	-0.00763	-8.885	-0.01329	-30.785	-0.03497	-34.985	-0.02365	-33.785	-0.0006958
-23.7315	-0.03835	-0.04075	-0.12003	-0.20486	-0.19135	-0.21947		3.7125	-0.0157	-0.000427416	-0.00049778	-0.000329155	-0.02014	0.11332		-23.984	0.01801	-10.184	-0.00656	-8.884	-0.00154	-30.784	-0.00696	-34.984	-0.0351	-33.784	0.00362
-23.7305	-0.03832	-0.04078	-0.1234	-0.20486	-0.19135	-0.21945		3.7135	-0.01575	-0.00141	-0.000481002	-0.000394984	-0.02116	0.11432		-23.983	0.00427	-10.183	0.00717	-8.883	0.01505	-30.783	-0.01648	-34.983	-0.04684	-33.783	0.00139
-23.7295	-0.0383	-0.04079	-0.12655	-0.20486	-0.19135	-0.21945		3.7145	-0.01523	-0.0011	-0.000434393	-0.000460816	-0.02127	0.11532		-23.982	-0.02563	-10.182	0.0087	-8.882	0.02307	-30.782	-0.0249	-34.982	-0.04776	-33.782	0.00626
-23.7285	-0.03828	-0.0408	-0.12944	-0.20486	-0.19134	-0.21945		3.7155	-0.01557	-0.00252	0	-0.000526645	-0.0223	0.11632		-23.981	-0.07462	-10.181	0.00488	-8.881	0.03505	-30.781	0.00128	-34.981	-0.06561	-33.781	0.02143
-23.7275	-0.03826	-0.04082	-0.13204	-0.20484	-0.19134	-0.21944		3.7165	-0.01561	-0.00225	0.000458793	-0.000592477	-0.02239	0.11732		-23.98	-0.12314	-10.18	0.00626	-8.88	0.04208	-30.78	0.039	-34.98	-0.06027	-33.78	0.02129
-23.7265	-0.03823	-0.04083	-0.13441	-0.20484	-0.19132	-0.21944		3.7175	-0.01568	-0.00364	0.00131	-0.000658307	-0.0225	0.11805		-23.979	-0.15732	-10.179	-0.00809	-8.879	0.0368	-30.779	0.06884	-34.979	-0.04669	-33.779	0.02714
-23.7255	-0.0382	-0.04083	-0.13649	-0.20484	-0.19132	-0.21943		3.7185	-0.01602	-0.00336	0.00173	-0.000724139	-0.02261	0.11875		-23.978	-0.20218	-10.178	-0.02335	-8.878	0.02834	-30.778	0.10163	-34.978	-0.04562	-33.778	0.0206
-23.7245	-0.03818	-0.04085	-0.13832	-0.20484	-0.19131	-0.21941		3.7195	-0.01607	-0.00475	0.00259	-0.000789968	-0.02364	0.11918		-23.977	-0.20752	-10.177	-0.03342	-8.877	0.02032	-30.777	0.11078	-34.977	-0.03632	-33.777	0.00584
-23.7235	-0.03816	-0.04085	-0.13983	-0.20483	-0.19131	-0.21941		3.7205	-0.0167	-0.00489	0.00305	-0.000401255	-0.02375	0.11989		-23.976	-0.19974	-10.176	-0.05646	-8.876	-0.00527	-30.776	0.10382	-34.976	-0.03357	-33.776	0.01336
-23.7225	-0.03813	-0.04086	-0.14109	-0.20483	-0.19129	-0.2194		3.7215	-0.01705	-0.00586	0.00386	-0.000467084	-0.02386	0.12032		-23.975	-0.20554	-10.175	-0.06927	-8.875	-0.00527	-30.775	0.09192	-34.975	-0.02762	-33.775	-0.00278
-23.7215	-0.0381	-0.04086	-0.1421	-0.20483	-0.19129	-0.21938		3.7225	-0.01764	-0.00559	0.00434	-0.000532916	-0.02395	0.12075		-23.974	-0.17777	-10.174	-0.07126	-8.874	-0.00582	-30.774	0.07654	-34.974	-0.01877	-33.774	-0.01586
-23.7205	-0.03807	-0.04086	-0.14284	-0.20483	-0.19128	-0.21938		3.7235	-0.01825	-0.00657	0.0048	-0.000144201	-0.02407	0.12118		-23.973	-0.16586	-10.173	-0.07675	-8.873	-0.02659	-30.773	0.06079	-34.973	-0.0119	-33.773	-0.02185
-23.7195	-0.03806	-0.04086	-0.14329	-0.20481	-0.19128	-0.21937		3.7245	-0.01889	-0.0067	0.00486	-0.000210031	-0.02418	0.12134		-23.972	-0.13016	-10.172	-0.08545	-8.872	-0.03647	-30.772	0.06317	-34.972	-0.01068	-33.772	-0.03284
-23.7185	-0.03803	-0.04086	-0.14351	-0.20481	-0.19126	-0.21935		3.7255	-0.0198	-0.00766	0.00495	0.000178683	-0.0243	0.12177		-23.971	-0.08606	-10.171	-0.07965	-8.871	-0.04669	-30.771	0.05146	-34.971	0.009	-33.771	-0.05052
-23.7175	-0.038	-0.04086	-0.14345	-0.20481	-0.19126	-0.21934		3.7265	-0.0207	-0.00777	0.00505	0.000112853	-0.02439	0.12191		-23.97	-0.0444	-10.17	-0.07568	-8.87	-0.05482	-30.77	0.02344	-34.97	0.01221	-33.77	-0.05302
-23.7165	-0.03799	-0.04086	-0.14319	-0.20481	-0.19125	-0.21932		3.7275	-0.02189	-0.00836	0.00475	0.000501568	-0.0245	0.12177		-23.969	-0.00565	-10.169	-0.05661	-8.869	-0.0512	-30.769	0.00348	-34.969	0.01144	-33.769	-0.0636
-23.7155	-0.03796	-0.04085	-0.14267	-0.2048	-0.19125	-0.21931		3.7285	-0.0225	-0.00934	0.00484	0.000435736	-0.02461	0.12193		-23.968	0.02396	-10.168	-0.03204	-8.868	-0.04263	-30.768	-0.0249	-34.968	0.00854	-33.768	-0.07111
-23.7145	-0.03795	-0.04085	-0.14194	-0.2048	-0.19124	-0.2193		3.7295	-0.02398	-0.00948	0.00418	0.000369907	-0.02473	0.1218		-23.967	0.04303	-10.167	-0.02762	-8.867	-0.03625	-30.767	-0.05108	-34.967	-0.00854	-33.767	-0.0661
-23.7135	-0.03793	-0.04083	-0.14098	-0.2048	-0.19122	-0.21928		3.7305	-0.02518	-0.01045	0.00391	0.00075862	-0.02484	0.12166		-23.966	0.04288	-10.166	-0.00854	-8.866	-0.01813	-30.766	-0.0401	-34.966	-0.01053	-33.766	-0.03785
-23.7125	-0.0379	-0.04083	-0.13983	-0.2048	-0.19122	-0.21927		3.7315	-0.02636	-0.01016	0.00361	0.000692791	-0.02402	0.12152		-23.965	0.03937	-10.165	-0.01083	-8.865	-0.01802	-30.765	-0.0337	-34.965	0.00122	-33.765	-0.00821
-23.7115	-0.03789	-0.04082	-0.13849	-0.2048	-0.19121	-0.21925		3.7325	-0.02757	-0.01111	0.00332	0.00108	-0.02414	0.12109		-23.964	0.02472	-10.164	-0.01221	-8.864	-0.00692	-30.764	-0.01501	-34.964	-0.01526	-33.764	0.00918
-23.7105	-0.03787	-0.0408	-0.13697	-0.2048	-0.19119	-0.21924		3.7335	-0.02902	-0.01125	0.00305	0.00102	-0.02425	0.12068		-23.963	0.0061	-10.163	-0.00549	-8.863	0.0111	-30.763	-0.00257	-34.963	-0.03357	-33.763	-0.00431
-23.7095	-0.03786	-0.04079	-0.13529	-0.2048	-0.19119	-0.21922		3.7345	-0.0305	-0.01182	0.00275	0.0014	-0.02343	0.12025		-23.962	-0.02426	-10.162	0.00916	-8.862	0.01714	-30.762	-0.01025	-34.962	-0.0412	-33.762	0.00501
-23.7085	-0.03783	-0.04078	-0.13343	-0.2048	-0.19118	-0.21921		3.7355	-0.03139	-0.01195	0.00282	0.00134	-0.02355	0.11955		-23.961	-0.07233	-10.161	0.01129	-8.861	0.02988	-30.761	0.00696	-34.961	-0.0499	-33.761	0.02895
-23.7075	-0.03782	-0.04076	-0.13142	-0.2048	-0.19116	-0.2192		3.7365	-0.03289	-0.01252	0.00293	0.00173	-0.02366	0.11914		-23.96	-0.11734	-10.16	0.01373	-8.86	0.03966	-30.76	0.04999	-34.96	-0.04959	-33.76	0.02797
-23.7065	-0.0378	-0.04076	-0.1293	-0.2048	-0.19115	-0.21918		3.7375	-0.03407	-0.0122	0.00302	0.00166	-0.02284	0.11843		-23.959	-0.15518	-10.159	0.00549	-8.859	0.03636	-30.759	0.07379	-34.959	-0.05127	-33.759	0.0295
-23.7055	-0.03779	-0.04073	-0.12703	-0.2048	-0.19114	-0.21917		3.7385	-0.03527	-0.0128	0.00309	0.00205	-0.02295	0.11743		-23.958	-0.19363	-10.158	-0.01114	-8.858	0.02747	-30.758	0.10052	-34.958	-0.05844	-33.758	0.02185
-23.7045	-0.03777	-0.04072	-0.12466	-0.2048	-0.19114	-0.21915		3.7395	-0.03645	-0.01291	0.00282	0.00198	-0.02307	0.11673		-23.957	-0.21408	-10.157	-0.02411	-8.857	0.02406	-30.757	0.11773	-34.957	-0.04501	-33.757	0.02324
-23.7035	-0.03777	-0.0407	-0.12218	-0.2048	-0.19112	-0.21914		3.7405	-0.03764	-0.01305	0.00289	0.00236	-0.02225	0.11575		-23.956	-0.21164	-10.156	-0.04272	-8.856	-0.00143	-30.756	0.10877	-34.956	-0.03723	-33.756	-0.000556641
-23.7025	-0.03776	-0.04069	-0.11963	-0.2048	-0.19111	-0.21912		3.7415	-0.03882	-0.01318	0.00298	0.00232	-0.02236	0.11448		-23.955	-0.21027	-10.155	-0.04959	-8.855	0.00121	-30.755	0.10254	-34.955	-0.03784	-33.755	-0.0128
-23.7015	-0.03774	-0.04068	-0.11698	-0.20481	-0.19109	-0.21911		3.7425	-0.03943	-0.01286	0.00305	0.0027	-0.02157	0.11348		-23.954	-0.17548	-10.154	-0.05112	-8.854	-0.00802	-30.754	0.07104	-34.954	-0.02518	-33.754	-0.00932
-23.7005	-0.03773	-0.04066	-0.11428	-0.20481	-0.19108	-0.2191		3.7435	-0.04064	-0.01384	0.00277	0.00264	-0.02166	0.1122		-23.953	-0.15137	-10.153	-0.06332	-8.853	-0.02362	-30.753	0.05731	-34.953	-0.00656	-33.753	-0.01489
-23.6995	-0.03773	-0.04065	-0.11151	-0.20481	-0.19108	-0.21908		3.7445	-0.04155	-0.01314	0.00286	0.00257	-0.02177	0.11093		-23.952	-0.12451	-10.152	-0.0827	-8.852	-0.03582	-30.752	0.06995	-34.952	-0.0032	-33.752	-0.03187
-23.6985	-0.03772	-0.04063	-0.10872	-0.20481	-0.19106	-0.21907		3.7455	-0.04216	-0.01411	0.00219	0.00295	-0.02098	0.10939		-23.951	-0.08377	-10.151	-0.08041	-8.851	-0.04526	-30.751	0.05035	-34.951	0.00351	-33.751	-0.04801
-23.6975	-0.03772	-0.04062	-0.10589	-0.20481	-0.19105	-0.21905		3.7465	-0.04305	-0.01339	0.0019	0.00289	-0.02109	0.10782		-23.95	-0.04501	-10.15	-0.06912	-8.85	-0.05405	-30.75	0.02252	-34.95	-0.00961	-33.75	-0.03869
-23.6965	-0.0377	-0.04059	-0.10305	-0.20481	-0.19103	-0.21905		3.7475	-0.04339	-0.01436	0.00126	0.00282	-0.02118	0.10627		-23.949	0.00977	-10.149	-0.05829	-8.849	-0.05548	-30.749	-0.000366211	-34.949	-0.00397	-33.749	-0.05497
-23.6955	-0.0377	-0.04057	-0.10019	-0.20481	-0.19103	-0.21904		3.7485	-0.04432	-0.01366	0.000583391	0.00275	-0.02039	0.1047		-23.948	0.04211	-10.148	-0.04684	-8.848	-0.04889	-30.748	-0.02875	-34.948	0.00534	-33.748	-0.04453
-23.6945	-0.03769	-0.04056	-0.09734	-0.20483	-0.19102	-0.21902		3.7495	-0.04436	-0.01423	-6.1507e-05	0.00314	-0.0205	0.10286		-23.947	0.05417	-10.147	-0.0354	-8.847	-0.03582	-30.747	-0.04028	-34.947	0.00305	-33.747	-0.027
-23.6935	-0.03769	-0.04055	-0.09453	-0.20483	-0.19101	-0.21901		3.7505	-0.0447	-0.01391	-0.000706407	0.00307	-0.01968	0.10102		-23.946	0.05203	-10.146	-0.01556	-8.846	-0.01099	-30.746	-0.02984	-34.946	-0.00168	-33.746	-0.0192
-23.6925	-0.03769	-0.04053	-0.09172	-0.20483	-0.19099	-0.21901		3.7515	-0.04505	-0.01405	-0.00138	0.00302	-0.0198	0.09918		-23.945	0.04974	-10.145	-0.00763	-8.845	-0.01132	-30.745	-0.02729	-34.945	-0.00961	-33.745	-0.00946
-23.6915	-0.03767	-0.04052	-0.08898	-0.20483	-0.19098	-0.21899		3.7525	-0.04507	-0.01332	-0.00206	0.00295	-0.01991	0.09707		-23.944	0.01343	-10.144	0.00153	-8.844	-0.00571	-30.744	-0.00202	-34.944	-0.01404	-33.744	-0.00557
-23.6905	-0.03767	-0.0405	-0.08628	-0.20483	-0.19096	-0.21898		3.7535	-0.04514	-0.01305	-0.00234	0.00289	-0.01909	0.09493		-23.943	0.00381	-10.143	0.01526	-8.843	0.01516	-30.743	0.01758	-34.943	-0.03082	-33.743	-0.00668
-23.6895	-0.03767	-0.04047	-0.08364	-0.20483	-0.19096	-0.21898		3.7545	-0.04464	-0.01273	-0.00298	0.00282	-0.0192	0.09282		-23.942	-0.02487	-10.142	0.02396	-8.842	0.0212	-30.742	0.00952	-34.942	-0.0383	-33.742	0.000834961
-23.6885	-0.03767	-0.04046	-0.08105	-0.20483	-0.19095	-0.21897		3.7555	-0.04468	-0.01245	-0.00327	0.0032	-0.01841	0.09041		-23.941	-0.07462	-10.141	0.01755	-8.841	0.03318	-30.741	0.02106	-34.941	-0.03662	-33.741	0.01058
-23.6875	-0.03767	-0.04045	-0.07853	-0.20481	-0.19093	-0.21895		3.7565	-0.04416	-0.01214	-0.00357	0.00314	-0.0185	0.08827		-23.94	-0.11398	-10.14	0.02045	-8.84	0.03955	-30.74	0.03864	-34.94	-0.03281	-33.74	0.00932
-23.6865	-0.03767	-0.04043	-0.07611	-0.20481	-0.19092	-0.21895		3.7575	-0.04339	-0.01141	-0.00384	0.00307	-0.0177	0.08586		-23.939	-0.15503	-10.139	0.00671	-8.839	0.03735	-30.739	0.06188	-34.939	-0.0528	-33.739	0.01503
-23.6855	-0.03766	-0.04042	-0.07374	-0.20481	-0.1909	-0.21894		3.7585	-0.04257	-0.01155	-0.00377	0.003	-0.01782	0.08345		-23.938	-0.19852	-10.138	-0.01205	-8.838	0.02999	-30.738	0.0866	-34.938	-0.06348	-33.738	0.02157
-23.6845	-0.03766	-0.0404	-0.07145	-0.20481	-0.19089	-0.21894		3.7595	-0.04175	-0.01041	-0.00368	0.00293	-0.017	0.08075		-23.937	-0.21576	-10.137	-0.01678	-8.837	0.02527	-30.737	0.09301	-34.937	-0.03586	-33.737	0.00529
-23.6835	-0.03766	-0.04037	-0.06924	-0.20481	-0.19089	-0.21892		3.7605	-0.04068	-0.01055	-0.00357	0.00286	-0.01711	0.07834		-23.936	-0.20935	-10.136	-0.02762	-8.836	0.000219727	-30.736	0.08789	-34.936	-0.0235	-33.736	-0.000556641
-23.6825	-0.03766	-0.04036	-0.06713	-0.2048	-0.19088	-0.21892		3.7615	-0.03932	-0.00939	-0.0035	0.00282	-0.0163	0.07566		-23.935	-0.20416	-10.135	-0.03418	-8.835	0.00286	-30.735	0.0921	-34.935	-0.03143	-33.735	-0.01336
-23.6815	-0.03766	-0.04034	-0.0651	-0.2048	-0.19086	-0.21891		3.7625	-0.03825	-0.00993	-0.00305	0.00275	-0.01641	0.07295		-23.934	-0.16861	-10.134	-0.0444	-8.834	-0.00747	-30.734	0.07928	-34.934	-0.02243	-33.734	-0.01851
-23.6805	-0.03766	-0.04033	-0.06316	-0.2048	-0.19085	-0.21889		3.7635	-0.03689	-0.0088	-0.00298	0.00268	-0.01561	0.07027		-23.933	-0.14923	-10.133	-0.05615	-8.833	-0.02637	-30.733	0.06042	-34.933	-0.01801	-33.733	-0.01586
-23.6795	-0.03766	-0.0403	-0.06132	-0.20479	-0.19085	-0.21889		3.7645	-0.0352	-0.00893	-0.00286	0.00307	-0.01573	0.06757		-23.932	-0.1236	-10.132	-0.06927	-8.832	-0.04329	-30.732	0.06683	-34.932	0.00809	-33.732	-0.02533
-23.6785	-0.03766	-0.04029	-0.05957	-0.20479	-0.19083	-0.21888		3.7655	-0.03384	-0.00775	-0.00277	0.00255	-0.01582	0.06489		-23.931	-0.07874	-10.131	-0.06454	-8.831	-0.05592	-30.731	0.04907	-34.931	0.01266	-33.731	-0.0334
-23.6775	-0.03766	-0.04026	-0.05792	-0.20477	-0.19082	-0.21888		3.7665	-0.0322	-0.00789	-0.0027	0.00293	-0.01502	0.06191		-23.93	-0.03708	-10.13	-0.07004	-8.83	-0.06185	-30.73	0.01831	-34.93	0.00641	-33.73	-0.04091
-23.6765	-0.03766	-0.04024	-0.05635	-0.20477	-0.1908	-0.21887		3.7675	-0.03055	-0.00675	-0.003	0.00286	-0.01514	0.0592		-23.929	0.00946	-10.129	-0.05951	-8.829	-0.05109	-30.729	0.0011	-34.929	0.009	-33.729	-0.05344
-23.6755	-0.03766	-0.04022	-0.0549	-0.20476	-0.1908	-0.21887		3.7685	-0.02861	-0.00648	-0.00327	0.0028	-0.01432	0.05652		-23.928	0.04395	-10.128	-0.04349	-8.828	-0.03779	-30.728	-0.026	-34.928	0.00839	-33.728	-0.04091
-23.6745	-0.03766	-0.0402	-0.05353	-0.20476	-0.19079	-0.21887		3.7695	-0.02695	-0.00616	-0.0032	0.00273	-0.01443	0.05382		-23.927	0.05478	-10.127	-0.0354	-8.827	-0.02977	-30.727	-0.04376	-34.927	-0.0061	-33.727	-0.03382
-23.6735	-0.03766	-0.04017	-0.05227	-0.20474	-0.19078	-0.21885		3.7705	-0.025	-0.005	-0.0035	0.00268	-0.01361	0.05084		-23.926	0.05249	-10.126	-0.0145	-8.826	-0.01	-30.726	-0.03443	-34.926	-0.01068	-33.726	-0.03423
-23.6725	-0.03766	-0.04016	-0.05109	-0.20473	-0.19078	-0.21885		3.7715	-0.02309	-0.00514	-0.00339	0.00307	-0.01373	0.04816		-23.925	0.04639	-10.125	-0.00412	-8.825	-0.01351	-30.725	-0.0368	-34.925	-0.01999	-33.725	-0.01294
-23.6715	-0.03767	-0.04013	-0.05	-0.20473	-0.19076	-0.21884		3.7725	-0.02116	-0.004	-0.00368	0.003	-0.01384	0.04545		-23.924	0.00824	-10.124	-0.000610352	-8.824	0.000549316	-30.724	-0.01282	-34.924	-0.03281	-33.724	-0.00974
-23.6705	-0.03767	-0.04011	-0.04898	-0.20471	-0.19075	-0.21884		3.7735	-0.0192	-0.00414	-0.00361	0.00293	-0.01305	0.04277		-23.923	0.00595	-10.123	0.01419	-8.823	0.01945	-30.723	-0.0033	-34.923	-0.04089	-33.723	-0.00362
-23.6695	-0.03767	-0.04009	-0.04807	-0.2047	-0.19073	-0.21882		3.7745	-0.01757	-0.00298	-0.0035	0.00286	-0.01314	0.04007		-23.922	-0.01419	-10.122	0.02426	-8.822	0.0245	-30.722	-0.00659	-34.922	-0.04272	-33.722	0.0167
-23.6685	-0.03767	-0.04007	-0.04724	-0.2047	-0.19073	-0.21882		3.7755	-0.01507	-0.00355	-0.0038	0.0028	-0.01234	0.03739		-23.921	-0.07172	-10.121	0.02136	-8.821	0.03735	-30.721	0.00751	-34.921	-0.04395	-33.721	0.02227
-23.6675	-0.03767	-0.04004	-0.04648	-0.20468	-0.19072	-0.21881		3.7765	-0.01341	-0.00282	-0.00334	0.00273	-0.01245	0.03498		-23.92	-0.11765	-10.12	0.02731	-8.82	0.04318	-30.72	0.03461	-34.92	-0.0415	-33.72	0.02686
-23.6665	-0.03769	-0.04003	-0.04578	-0.20467	-0.1907	-0.21881		3.7775	-0.01145	-0.00295	-0.00361	0.00266	-0.01164	0.03227		-23.919	-0.15289	-10.119	0.01251	-8.819	0.04164	-30.719	0.06188	-34.919	-0.03754	-33.719	0.03284
-23.6655	-0.03769	-0.04	-0.04514	-0.20466	-0.1907	-0.21879		3.7785	-0.00952	-0.00182	-0.00316	0.00259	-0.01175	0.02986		-23.918	-0.18219	-10.118	-0.00656	-8.818	0.0345	-30.718	0.08606	-34.918	-0.04135	-33.718	0.03034
-23.6645	-0.03769	-0.03999	-0.04458	-0.20466	-0.19069	-0.21879		3.7795	-0.00761	-0.00195	-0.00309	0.00252	-0.01093	0.02745		-23.917	-0.2005	-10.117	-0.01343	-8.817	0.02615	-30.717	0.09668	-34.917	-0.02747	-33.717	0.01823
-23.6635	-0.0377	-0.03996	-0.04409	-0.20464	-0.19068	-0.21879		3.7805	-0.00568	-0.000786223	-0.00261	0.00248	-0.01105	0.02534		-23.916	-0.20355	-10.116	-0.02792	-8.816	0.0011	-30.716	0.08917	-34.916	-0.01282	-33.716	0.00835
-23.6625	-0.0377	-0.03994	-0.04365	-0.20463	-0.19068	-0.21878		3.7815	-0.00402	-0.000916832	-0.00217	0.00286	-0.01025	0.02293		-23.915	-0.19974	-10.115	-0.04837	-8.815	0.00132	-30.715	0.09301	-34.915	-0.01007	-33.715	-0.01684
-23.6615	-0.0377	-0.03993	-0.04325	-0.20461	-0.19066	-0.21878		3.7825	-0.00208	-0.00019517	-0.00207	0.0028	-0.01036	0.02109		-23.914	-0.17212	-10.114	-0.05768	-8.814	-0.01285	-30.714	0.06866	-34.914	-0.00931	-33.714	-0.03479
-23.6605	-0.03772	-0.03991	-0.0429	-0.2046	-0.19066	-0.21878		3.7835	-0.000711559	8.33095e-05	-0.00161	0.00273	-0.00955	0.01895		-23.913	-0.15488	-10.113	-0.06744	-8.813	-0.02944	-30.713	0.05749	-34.913	-0.00153	-33.713	-0.02533
-23.6595	-0.03772	-0.03989	-0.04259	-0.2046	-0.19065	-0.21878		3.7845	0.000655839	0.00039588	-0.00116	0.00266	-0.00966	0.01711		-23.912	-0.12268	-10.112	-0.05768	-8.812	-0.03823	-30.712	0.07141	-34.912	-0.000305176	-33.712	-0.0096
-23.6585	-0.03773	-0.03987	-0.04233	-0.20458	-0.19065	-0.21878		3.7855	0.00232	0.000708452	-0.000696902	0.00259	-0.00977	0.01527		-23.911	-0.07111	-10.111	-0.06241	-8.811	-0.04537	-30.711	0.0586	-34.911	0.00793	-33.711	-0.0391
-23.6575	-0.03773	-0.03986	-0.04211	-0.20457	-0.19063	-0.21878		3.7865	0.00368	0.000577841	-0.000625893	0.00252	-0.00895	0.01343		-23.91	-0.03159	-10.11	-0.06561	-8.81	-0.05339	-30.71	0.03022	-34.91	0.00549	-33.71	-0.04718
-23.6565	-0.03774	-0.03986	-0.04191	-0.20455	-0.19063	-0.21878		3.7875	0.00475	0.00127	-0.000167098	0.00245	-0.00907	0.01189		-23.909	0.01389	-10.109	-0.06073	-8.809	-0.05098	-30.709	-0.000366211	-34.909	0.01129	-33.709	-0.05427
-23.6555	-0.03776	-0.03984	-0.04174	-0.20454	-0.19062	-0.21878		3.7885	0.00557	0.000725709	-6.62586e-05	0.00239	-0.00827	0.01005		-23.908	0.05417	-10.108	-0.0383	-8.808	-0.04153	-30.708	-0.03022	-34.908	0.01862	-33.708	-0.05427
-23.6545	-0.03776	-0.03983	-0.04159	-0.20454	-0.19062	-0.21878		3.7895	0.00666	0.00145	3.45811e-05	0.00277	-0.00836	0.00877		-23.907	0.06638	-10.107	-0.03174	-8.807	-0.03483	-30.707	-0.04907	-34.907	0.00198	-33.707	-0.03841
-23.6535	-0.03777	-0.03983	-0.04147	-0.20453	-0.19062	-0.21878		3.7905	0.00716	0.000464489	0.000463545	0.00273	-0.00848	0.0072		-23.906	0.05249	-10.106	-0.01968	-8.806	-0.01088	-30.706	-0.02618	-34.906	0.00351	-33.706	-0.01976
-23.6525	-0.03779	-0.03981	-0.04138	-0.20451	-0.1906	-0.21878		3.7915	0.00768	0.00119	0.000176601	0.00266	-0.00768	0.00623		-23.905	0.05753	-10.105	-0.00793	-8.805	-0.01099	-30.705	-0.0227	-34.905	-0.00885	-33.705	-0.00404
-23.6515	-0.0378	-0.03981	-0.04129	-0.2045	-0.1906	-0.21879		3.7925	0.00818	0.000612359	0.000277441	0.00259	-0.00777	0.00495		-23.904	0.02106	-10.104	0.01282	-8.804	-0.00264	-30.704	-0.01831	-34.904	-0.02548	-33.704	0.00765
-23.6505	-0.0378	-0.03981	-0.04124	-0.2045	-0.19059	-0.21879		3.7935	0.00841	0.00133	0.000348452	0.00252	-0.00698	0.00368		-23.903	0.00504	-10.103	0.02228	-8.803	0.01351	-30.703	-0.01025	-34.903	-0.02945	-33.703	0.00905
-23.6495	-0.03782	-0.03981	-0.04118	-0.20448	-0.19059	-0.21879		3.7945	0.00866	0.000794318	0.000449291	0.00245	-0.00709	0.00268		-23.902	-0.02625	-10.102	0.03433	-8.802	0.0256	-30.702	-0.01007	-34.902	-0.02884	-33.702	0.01406
-23.6485	-0.03783	-0.03981	-0.04114	-0.20447	-0.19059	-0.21881		3.7955	0.00832	0.00152	0.000550132	0.00239	-0.00627	0.00169		-23.901	-0.06866	-10.101	0.02991	-8.801	0.03241	-30.701	0.00769	-34.901	-0.03738	-33.701	0.027
-23.6475	-0.03784	-0.03981	-0.04111	-0.20447	-0.19057	-0.21882		3.7965	0.00855	0.00139	0.000621141	0.00232	-0.00639	0.000988925		-23.9	-0.11078	-10.1	0.02686	-8.8	0.04482	-30.7	0.02929	-34.9	-0.03784	-33.7	0.02561
-23.6465	-0.03786	-0.03983	-0.04109	-0.20445	-0.19057	-0.21884		3.7975	0.00791	0.0017	0.00108	0.00226	-0.00559	0		-23.899	-0.15045	-10.099	0.01892	-8.799	0.04065	-30.699	0.05878	-34.899	-0.04364	-33.699	0.02519
-23.6455	-0.03789	-0.03983	-0.04109	-0.20445	-0.19056	-0.21884		3.7985	0.00757	0.00198	0.000792991	0.00219	-0.00568	-0.000636507		-23.898	-0.19119	-10.098	-0.00229	-8.798	0.02823	-30.698	0.07598	-34.898	-0.05554	-33.698	0.0366
-23.6445	-0.0379	-0.03984	-0.04108	-0.20444	-0.19056	-0.21885		3.7995	0.00695	0.00144	0.00125	0.00213	-0.00489	-0.00127		-23.897	-0.20813	-10.097	-0.01678	-8.797	0.02351	-30.697	0.0802	-34.897	-0.03906	-33.697	0.02366
-23.6435	-0.03792	-0.03984	-0.04108	-0.20444	-0.19056	-0.21887		3.8005	0.00636	0.00172	0.000964841	0.00206	-0.005	-0.00163		-23.896	-0.20309	-10.096	-0.03326	-8.796	-0.00132	-30.696	0.08972	-34.896	-0.02655	-33.696	0.01266
-23.6425	-0.03793	-0.03986	-0.04106	-0.20443	-0.19055	-0.21888		3.8015	0.00543	0.00118	0.00178	0.00199	-0.00418	-0.00226		-23.895	-0.20264	-10.095	-0.04318	-8.795	-0.00275	-30.695	0.08935	-34.895	-0.01953	-33.695	0.00195
-23.6415	-0.03795	-0.03987	-0.04106	-0.20443	-0.19055	-0.21891		3.8025	0.00398	0.0019	0.00149	0.00239	-0.0043	-0.00261		-23.894	-0.15854	-10.094	-0.04868	-8.794	-0.01099	-30.694	0.06702	-34.894	-0.01022	-33.694	-0.01099
-23.6405	-0.03797	-0.03989	-0.04106	-0.20441	-0.19055	-0.21892		3.8035	0.00334	0.000914275	0.00195	0.00232	-0.00348	-0.00298		-23.893	-0.14771	-10.093	-0.05524	-8.793	-0.03175	-30.693	0.04944	-34.893	-0.00916	-33.693	-0.01072
-23.6395	-0.03799	-0.03989	-0.04106	-0.20441	-0.19053	-0.21894		3.8045	0.00187	0.00119	0.00205	0.00225	-0.00359	-0.00332		-23.892	-0.12085	-10.092	-0.06821	-8.792	-0.0434	-30.692	0.05072	-34.892	-0.00763	-33.692	-0.01837
-23.6385	-0.038	-0.0399	-0.04106	-0.20441	-0.19053	-0.21895		3.8055	0.000393959	0.000653055	0.00252	0.00264	-0.0028	-0.00368		-23.891	-0.07309	-10.091	-0.0679	-8.791	-0.05691	-30.691	0.03259	-34.891	0.0119	-33.691	-0.03437
-23.6375	-0.03803	-0.03991	-0.04106	-0.2044	-0.19053	-0.21898		3.8065	-0.00108	0.000931534	0.00259	0.00257	-0.00291	-0.00402		-23.89	-0.02777	-10.09	-0.06729	-8.79	-0.06877	-30.69	-0.00184	-34.89	0.01419	-33.69	-0.04105
-23.6365	-0.03805	-0.03993	-0.04106	-0.2044	-0.19052	-0.21899		3.8075	-0.00155	-5.13495e-05	0.00268	0.0025	-0.00209	-0.00439		-23.889	0.01266	-10.089	-0.05692	-8.789	-0.06141	-30.689	-0.02618	-34.889	0.00107	-33.689	-0.04926
-23.6355	-0.03806	-0.03994	-0.04106	-0.2044	-0.1905	-0.21901		3.8085	-0.00184	0.00026122	0.00314	0.00289	-0.0022	-0.00473		-23.888	0.04852	-10.088	-0.03799	-8.788	-0.04889	-30.688	-0.04064	-34.888	0.0116	-33.688	-0.05024
-23.6345	-0.03809	-0.03996	-0.04106	-0.2044	-0.19047	-0.21904		3.8095	-0.00241	-0.00031257	0.00325	0.00284	-0.0014	-0.0048		-23.887	0.06409	-10.087	-0.02548	-8.787	-0.04373	-30.687	-0.04742	-34.887	0.01053	-33.687	-0.03646
-23.6335	-0.0381	-0.03997	-0.04105	-0.20438	-0.19045	-0.21905		3.8105	-0.00273	0	0.00332	0.00323	-0.0015	-0.00516		-23.886	0.06729	-10.086	-0.00809	-8.786	-0.02032	-30.686	-0.04028	-34.886	0.00275	-33.686	-0.03409
-23.6325	-0.03812	-0.03999	-0.04105	-0.20438	-0.19039	-0.21908		3.8115	-0.00357	0.000165341	0.00341	0.00316	-0.000697514	-0.0055		-23.885	0.06195	-10.085	0.00412	-8.785	-0.0167	-30.685	-0.03516	-34.885	-0.0145	-33.685	-0.02394
-23.6315	-0.03815	-0.04	-0.04105	-0.20438	-0.19032	-0.2191		3.8125	-0.00416	0.000330682	0.00348	0.00355	0.000108629	-0.00586		-23.884	0.02243	-10.084	0.00839	-8.784	-0.00374	-30.684	-0.01849	-34.884	-0.02197	-33.684	-0.00835
-23.6305	-0.03816	-0.04001	-0.04105	-0.20438	-0.19023	-0.21912		3.8135	-0.00473	0.000496023	0.00357	0.00348	0	-0.0062		-23.883	0.00351	-10.083	0.0174	-8.783	0.01791	-30.683	-0.01246	-34.883	-0.03372	-33.683	-0.0025
-23.6295	-0.03819	-0.04003	-0.04105	-0.20438	-0.19011	-0.21914		3.8145	-0.00561	0.000218182	0.00327	0.00386	0.00101	-0.00657		-23.882	-0.01541	-10.082	0.02701	-8.782	0.02889	-30.682	-0.01721	-34.882	-0.04303	-33.682	0.00835
-23.6285	-0.0382	-0.04003	-0.04105	-0.20438	-0.18999	-0.21917		3.8155	-0.00645	0.000826705	0.00336	0.00425	0.0011	-0.00691		-23.881	-0.06577	-10.081	0.02594	-8.781	0.04274	-30.681	-0.00202	-34.881	-0.04822	-33.681	0.03716
-23.6275	-0.03822	-0.04004	-0.04105	-0.20438	-0.18981	-0.21918		3.8165	-0.00732	0.000105682	0.00345	0.00418	0.00211	-0.00727		-23.88	-0.11337	-10.08	0.03326	-8.78	0.04647	-30.68	0.0304	-34.88	-0.03998	-33.68	0.03771
-23.6265	-0.03823	-0.04004	-0.04105	-0.20437	-0.18963	-0.2192		3.8175	-0.00791	0.000714205	0.00316	0.00457	0.0022	-0.00761		-23.879	-0.1442	-10.079	0.02335	-8.779	0.04471	-30.679	0.05621	-34.879	-0.03952	-33.679	0.04133
-23.6255	-0.03825	-0.04006	-0.04105	-0.20438	-0.1894	-0.21922		3.8185	-0.00875	2.72727e-05	0.00325	0.0045	0.0032	-0.00798		-23.878	-0.1825	-10.078	0.000152588	-8.778	0.03406	-30.678	0.08093	-34.878	-0.04334	-33.678	0.04175
-23.6245	-0.03828	-0.04006	-0.04105	-0.20438	-0.18912	-0.21924		3.8195	-0.00991	0.000192614	0.00298	0.00491	0.0033	-0.00861		-23.877	-0.2005	-10.077	-0.01099	-8.777	0.02747	-30.677	0.09046	-34.877	-0.03601	-33.677	0.02908
-23.6235	-0.03829	-0.04007	-0.04103	-0.20437	-0.18882	-0.21925		3.8205	-0.01048	-0.000494318	0.00307	0.0053	0.0043	-0.00895		-23.876	-0.19714	-10.076	-0.02609	-8.776	0.00461	-30.676	0.08642	-34.876	-0.02655	-33.676	0.01712
-23.6225	-0.0383	-0.04007	-0.04103	-0.20438	-0.18846	-0.21927		3.8215	-0.01134	-0.000328977	0.00239	0.00568	0.00439	-0.00932		-23.875	-0.19852	-10.075	-0.03815	-8.775	0.000439453	-30.675	0.08716	-34.875	-0.00671	-33.675	0.00793
-23.6215	-0.0383	-0.04007	-0.04103	-0.20438	-0.18805	-0.2193		3.8225	-0.01193	-0.000572727	0.0025	0.00607	0.00541	-0.00995		-23.874	-0.16159	-10.074	-0.04288	-8.774	-0.01022	-30.674	0.07379	-34.874	0.00214	-33.674	-0.00821
-23.6205	-0.03832	-0.04007	-0.04103	-0.20438	-0.18757	-0.21931		3.8235	-0.0128	-0.000407386	0.00182	0.006	0.0055	-0.01059		-23.873	-0.14465	-10.073	-0.05478	-8.773	-0.02417	-30.673	0.06317	-34.873	0.00626	-33.673	-0.01113
-23.6195	-0.03833	-0.04007	-0.04103	-0.20438	-0.18703	-0.21931		3.8245	-0.01336	-0.00113	0.00192	0.00639	0.0065	-0.01093		-23.872	-0.11734	-10.072	-0.065	-8.772	-0.03669	-30.672	0.06518	-34.872	0.01541	-33.672	-0.03159
-23.6185	-0.03835	-0.04007	-0.04103	-0.20438	-0.18642	-0.21932		3.8255	-0.01395	-0.000963068	0.00125	0.00677	0.00659	-0.01157		-23.871	-0.0679	-10.071	-0.06302	-8.771	-0.04812	-30.671	0.03864	-34.871	0.02167	-33.671	-0.04105
-23.6175	-0.03835	-0.04007	-0.04102	-0.20438	-0.18576	-0.21934		3.8265	-0.01452	-0.00121	0.00135	0.0067	0.00759	-0.01193		-23.87	-0.02411	-10.07	-0.06531	-8.77	-0.05493	-30.67	0.00678	-34.87	0.01877	-33.67	-0.03883
-23.6165	-0.03835	-0.04006	-0.04102	-0.20438	-0.18501	-0.21935		3.8275	-0.01509	-0.00189	0.000286945	0.00709	0.00768	-0.01257		-23.869	0.01114	-10.069	-0.05737	-8.769	-0.04944	-30.669	-0.0163	-34.869	0.01175	-33.669	-0.04718
-23.6155	-0.03836	-0.04006	-0.04102	-0.20438	-0.18417	-0.21937		3.8285	-0.01541	-0.00214	0	0.0075	0.00777	-0.0132		-23.868	0.04395	-10.068	-0.03601	-8.768	-0.04054	-30.668	-0.04212	-34.868	0.00351	-33.668	-0.04801
-23.6145	-0.03836	-0.04006	-0.04102	-0.20438	-0.18323	-0.21937		3.8295	-0.01568	-0.00327	-0.000346605	0.00743	0.0088	-0.01355		-23.867	0.06241	-10.067	-0.03006	-8.767	-0.0345	-30.667	-0.06042	-34.867	-0.00839	-33.667	-0.03702
-23.6135	-0.03836	-0.04006	-0.04101	-0.20438	-0.1822	-0.21938		3.8305	-0.01627	-0.0027	-0.00105	0.00782	0.00889	-0.01418		-23.866	0.05722	-10.066	-0.00656	-8.766	-0.01307	-30.666	-0.0531	-34.866	-0.00168	-33.666	-0.03103
-23.6125	-0.03836	-0.04004	-0.04101	-0.20438	-0.18108	-0.21938		3.8315	-0.01627	-0.0042	-0.0014	0.00775	0.00898	-0.01455		-23.865	0.05386	-10.065	0.00519	-8.765	-0.01252	-30.665	-0.05219	-34.865	0.00351	-33.665	-0.01559
-23.6115	-0.03836	-0.04004	-0.04101	-0.20438	-0.17984	-0.2194		3.8325	-0.0163	-0.00402	-0.00174	0.00768	0.00907	-0.01518		-23.864	0.01541	-10.064	0.00488	-8.764	-0.000439453	-30.664	-0.02454	-34.864	-0.0177	-33.664	0.000834961
-23.6105	-0.03836	-0.04003	-0.04101	-0.20438	-0.17849	-0.2194		3.8335	-0.0163	-0.00516	-0.00209	0.00761	0.00916	-0.01552		-23.863	0.00214	-10.063	0.01358	-8.763	0.01483	-30.663	-0.00842	-34.863	-0.02853	-33.663	0.00139
-23.6095	-0.03835	-0.04003	-0.04099	-0.20438	-0.17701	-0.21941		3.8345	-0.01605	-0.00543	-0.00282	0.00755	0.00925	-0.01616		-23.862	-0.02625	-10.062	0.02625	-8.762	0.0278	-30.662	-0.01612	-34.862	-0.03403	-33.662	0.01169
-23.6085	-0.03835	-0.04001	-0.04099	-0.2044	-0.17543	-0.21941		3.8355	-0.01602	-0.00655	-0.00318	0.00748	0.00934	-0.01652		-23.861	-0.07217	-10.061	0.02625	-8.761	0.03889	-30.661	-0.00202	-34.861	-0.0412	-33.661	0.03062
-23.6075	-0.03833	-0.04001	-0.04099	-0.2044	-0.17374	-0.21941		3.8365	-0.0155	-0.00682	-0.00352	0.00741	0.00943	-0.01686		-23.86	-0.10574	-10.06	0.02823	-8.76	0.04713	-30.66	0.02014	-34.86	-0.03647	-33.66	0.03215
-23.6065	-0.03833	-0.04001	-0.04099	-0.2044	-0.1719	-0.21941		3.8375	-0.0152	-0.00791	-0.00423	0.00734	0.00952	-0.0175		-23.859	-0.14053	-10.059	0.01907	-8.759	0.04186	-30.659	0.04358	-34.859	-0.03601	-33.659	0.03451
-23.6055	-0.03832	-0.04	-0.04099	-0.2044	-0.16994	-0.21943		3.8385	-0.01436	-0.00775	-0.00457	0.0073	0.00961	-0.01786		-23.858	-0.17532	-10.058	-0.00351	-8.758	0.03252	-30.658	0.07068	-34.858	-0.05157	-33.658	0.02616
-23.6045	-0.0383	-0.04	-0.04098	-0.2044	-0.16784	-0.21943		3.8395	-0.01382	-0.00884	-0.00491	0.00677	0.0097	-0.0182		-23.857	-0.1976	-10.057	-0.01816	-8.757	0.02593	-30.657	0.08368	-34.857	-0.04013	-33.657	0.01308
-23.6035	-0.0383	-0.04	-0.04098	-0.2044	-0.16562	-0.21943		3.8405	-0.01295	-0.00911	-0.00527	0.0067	0.0098	-0.01857		-23.856	-0.20157	-10.056	-0.02136	-8.756	0.00154	-30.656	0.08112	-34.856	-0.02625	-33.656	0.00974
-23.6025	-0.03829	-0.03999	-0.04098	-0.20441	-0.16328	-0.21944		3.8415	-0.01214	-0.0098	-0.00561	0.00618	0.00989	-0.01864		-23.855	-0.19898	-10.055	-0.02991	-8.755	0.0033	-30.655	0.07471	-34.855	-0.0206	-33.655	0.00807
-23.6015	-0.03828	-0.03999	-0.04098	-0.20441	-0.1608	-0.21944		3.8425	-0.011	-0.01091	-0.00632	0.00566	0.00998	-0.01898		-23.854	-0.16419	-10.054	-0.03464	-8.754	-0.00571	-30.654	0.06226	-34.854	-0.00168	-33.654	-0.01183
-23.6005	-0.03826	-0.03999	-0.04098	-0.20441	-0.1582	-0.21944		3.8435	-0.00989	-0.01118	-0.00666	0.00559	0.00916	-0.01905		-23.853	-0.13916	-10.053	-0.04959	-8.753	-0.0256	-30.653	0.0586	-34.853	0.0087	-33.653	-0.0064
-23.5995	-0.03825	-0.03997	-0.04096	-0.20441	-0.15549	-0.21944		3.8445	-0.00875	-0.01273	-0.007	0.00507	0.00925	-0.01911		-23.852	-0.11063	-10.052	-0.06409	-8.752	-0.03593	-30.652	0.05658	-34.852	0.01907	-33.652	-0.01879
-23.5985	-0.03823	-0.03997	-0.04096	-0.20441	-0.15266	-0.21945		3.8455	-0.00764	-0.01255	-0.00736	0.00455	0.00934	-0.01948		-23.851	-0.07309	-10.051	-0.06149	-8.751	-0.04625	-30.651	0.0337	-34.851	0.02243	-33.651	-0.03549
-23.5975	-0.03822	-0.03997	-0.04096	-0.20441	-0.1497	-0.21945		3.8465	-0.0062	-0.01409	-0.00809	0.00402	0.00852	-0.01925		-23.85	-0.03143	-10.05	-0.06195	-8.75	-0.05328	-30.65	0.00311	-34.85	0.01953	-33.65	-0.03966
-23.5965	-0.0382	-0.03997	-0.04095	-0.20443	-0.14664	-0.21945		3.8475	-0.00482	-0.01436	-0.00843	0.0035	0.00861	-0.01932		-23.849	0.01724	-10.049	-0.05997	-8.749	-0.05098	-30.649	-0.01465	-34.849	0.02457	-33.649	-0.0533
-23.5955	-0.03819	-0.03997	-0.04095	-0.20443	-0.14348	-0.21947		3.8485	-0.00339	-0.01548	-0.00914	0.003	0.0078	-0.01939		-23.848	0.04807	-10.048	-0.04349	-8.748	-0.03647	-30.648	-0.04742	-34.848	0.02838	-33.648	-0.04467
-23.5945	-0.03818	-0.03997	-0.04095	-0.20443	-0.14022	-0.21947		3.8495	-0.00197	-0.01575	-0.00914	0.00202	0.00789	-0.01918		-23.847	0.06256	-10.047	-0.02319	-8.747	-0.02791	-30.647	-0.065	-34.847	0.01663	-33.647	-0.02769
-23.5935	-0.03816	-0.03999	-0.04095	-0.20443	-0.13685	-0.21948		3.8505	0	-0.01684	-0.00948	0.0015	0.00707	-0.01925		-23.846	0.05981	-10.046	-0.00916	-8.746	-0.01187	-30.646	-0.04926	-34.846	0.00381	-33.646	-0.0366
-23.5925	-0.03815	-0.03999	-0.04093	-0.20443	-0.13339	-0.21948		3.8515	0.000478309	-0.01668	-0.00982	0.000974923	0.00625	-0.01902		-23.845	0.06088	-10.045	-0.000762939	-8.745	-0.00813	-30.645	-0.04926	-34.845	-0.00916	-33.645	-0.02352
-23.5915	-0.03812	-0.03999	-0.04093	-0.20443	-0.12986	-0.2195		3.8525	0.00127	-0.01777	-0.00977	0	0.00634	-0.01882		-23.844	0.02853	-10.044	-0.00183	-8.744	0.00032959	-30.644	-0.03589	-34.844	-0.02014	-33.644	0.04898
-23.5905	-0.0381	-0.03999	-0.04093	-0.20444	-0.12625	-0.2195		3.8535	0.00203	-0.01761	-0.00977	-0.000441255	0.0055	-0.01859		-23.843	0.009	-10.043	0.00671	-8.743	0.01626	-30.643	-0.01978	-34.843	-0.02869	-33.643	0.02254
-23.5895	-0.0381	-0.03999	-0.04092	-0.20444	-0.12257	-0.21951		3.8545	0.0028	-0.01832	-0.00975	-0.00134	0.00468	-0.01839		-23.842	-0.01633	-10.042	0.02838	-8.742	0.02329	-30.642	-0.03332	-34.842	-0.03067	-33.642	0.02992
-23.5885	-0.03809	-0.04	-0.04092	-0.20444	-0.11885	-0.21951		3.8555	0.00359	-0.01857	-0.00973	-0.00178	0.00477	-0.01816		-23.841	-0.0618	-10.041	0.03021	-8.741	0.03911	-30.641	-0.00348	-34.841	-0.03448	-33.641	0.06193
-23.5875	-0.03807	-0.04	-0.04092	-0.20444	-0.11507	-0.21953		3.8565	0.00436	-0.01841	-0.00932	-0.00268	0.00395	-0.01795		-23.84	-0.11261	-10.04	0.02579	-8.74	0.04208	-30.64	0.02875	-34.84	-0.03876	-33.64	0.05358
-23.5865	-0.03806	-0.04001	-0.04091	-0.20444	-0.11128	-0.21954		3.8575	0.00568	-0.01909	-0.00891	-0.00311	0.00314	-0.01773		-23.839	-0.1503	-10.039	0.01648	-8.739	0.0356	-30.639	0.03534	-34.839	-0.04547	-33.639	0.06471
-23.5855	-0.03805	-0.04001	-0.04091	-0.20444	-0.10746	-0.21956		3.8585	0.00618	-0.01852	-0.00852	-0.004	0.00232	-0.01723		-23.838	-0.18768	-10.038	0.00229	-8.738	0.0345	-30.638	0.05676	-34.838	-0.03998	-33.638	0.05803
-23.5845	-0.03803	-0.04001	-0.04089	-0.20445	-0.10365	-0.21956		3.8595	0.00695	-0.01918	-0.00811	-0.00491	0.00241	-0.01702		-23.837	-0.2002	-10.037	-0.00488	-8.737	0.02823	-30.637	0.07123	-34.837	-0.03098	-33.637	0.05163
-23.5835	-0.03803	-0.04003	-0.04089	-0.20445	-0.09987	-0.21957		3.8605	0.00773	-0.01859	-0.00773	-0.00534	0.00158	-0.0168		-23.836	-0.2005	-10.036	-0.02304	-8.736	0.00396	-30.636	0.06848	-34.836	-0.02457	-33.636	0.04189
-23.5825	-0.03802	-0.04003	-0.04089	-0.20445	-0.09614	-0.21958		3.8615	0.00882	-0.01927	-0.00695	-0.0058	0.000756348	-0.01659		-23.835	-0.2063	-10.035	-0.03311	-8.735	0.0011	-30.635	0.05988	-34.835	-0.01297	-33.635	0.03242
-23.5815	-0.03802	-0.04004	-0.04088	-0.20445	-0.09244	-0.2196		3.8625	0.00957	-0.01868	-0.00655	-0.00668	0.000848336	-0.01636		-23.834	-0.16037	-10.034	-0.03998	-8.734	-0.01274	-30.634	0.02948	-34.834	0.00412	-33.634	0.00793
-23.5805	-0.03802	-0.04004	-0.04088	-0.20444	-0.08885	-0.2196		3.8635	0.01007	-0.01895	-0.00577	-0.00714	2.55523e-05	-0.01616		-23.833	-0.14084	-10.033	-0.06012	-8.733	-0.03164	-30.633	0.01794	-34.833	0.01068	-33.633	0.01169
-23.5795	-0.038	-0.04006	-0.04086	-0.20443	-0.08533	-0.21961		3.8645	0.01084	-0.01834	-0.00539	-0.00757	-0.000797232	-0.01566		-23.832	-0.11139	-10.032	-0.07141	-8.732	-0.03373	-30.632	0.0498	-34.832	0.01129	-33.632	0.00181
-23.5785	-0.038	-0.04006	-0.04086	-0.20441	-0.08191	-0.21963		3.8655	0.01134	-0.01861	-0.00498	-0.00845	-0.000705243	-0.01543		-23.831	-0.06927	-10.031	-0.0473	-8.731	-0.04021	-30.631	0.02783	-34.831	0.01297	-33.631	-0.02867
-23.5775	-0.038	-0.04007	-0.04085	-0.20437	-0.07862	-0.21963		3.8665	0.01182	-0.01761	-0.00423	-0.00891	-0.00153	-0.01523		-23.83	-0.02701	-10.03	-0.05417	-8.73	-0.04889	-30.63	-0.00476	-34.83	0.00381	-33.63	-0.02714
-23.5765	-0.03799	-0.04007	-0.04083	-0.20433	-0.07547	-0.21964		3.8675	0.01259	-0.01743	-0.0038	-0.00934	-0.00144	-0.015		-23.829	0.01587	-10.029	-0.04761	-8.729	-0.04911	-30.629	-0.026	-34.829	0.00809	-33.629	-0.01795
-23.5755	-0.03799	-0.04009	-0.04083	-0.20427	-0.07247	-0.21966		3.8685	0.0128	-0.01643	-0.00339	-0.0098	-0.00226	-0.0148		-23.828	0.05325	-10.028	-0.02625	-8.728	-0.03746	-30.628	-0.0498	-34.828	0.01938	-33.628	-0.01573
-23.5745	-0.03799	-0.04009	-0.04082	-0.20418	-0.06964	-0.21966		3.8695	0.01327	-0.01625	-0.00302	-0.01023	-0.00217	-0.01457		-23.827	0.0592	-10.027	-0.01831	-8.727	-0.03362	-30.627	-0.0694	-34.827	0.01724	-33.627	-0.0025
-23.5735	-0.03799	-0.0401	-0.04082	-0.2041	-0.06698	-0.21966		3.8705	0.01348	-0.01568	-0.00224	-0.01066	-0.003	-0.01464		-23.826	0.07034	-10.026	-0.00687	-8.726	-0.00879	-30.626	-0.06977	-34.826	0.01266	-33.626	0.00877
-23.5725	-0.038	-0.0401	-0.0408	-0.20398	-0.06453	-0.21967		3.8715	0.01398	-0.01464	-0.00184	-0.01111	-0.00289	-0.01443		-23.825	0.06042	-10.025	0.00488	-8.725	-0.01033	-30.625	-0.06738	-34.825	-0.00397	-33.625	0.01531
-23.5715	-0.038	-0.04011	-0.0408	-0.20382	-0.0623	-0.21967		3.8725	0.01389	-0.01445	-0.00108	-0.01155	-0.00373	-0.0142		-23.824	0.01419	-10.024	0.00809	-8.724	-0.000549316	-30.624	-0.04064	-34.824	-0.01785	-33.624	0.02797
-23.5705	-0.038	-0.04011	-0.04079	-0.20365	-0.0603	-0.21967		3.8735	0.01382	-0.01305	-0.000652555	-0.012	-0.00364	-0.01427		-23.823	0.00595	-10.023	0.02243	-8.723	0.01615	-30.623	-0.03002	-34.823	-0.02853	-33.623	0.02561
-23.5695	-0.038	-0.04013	-0.04078	-0.20346	-0.05855	-0.21967		3.8745	0.01373	-0.01245	0.000104535	-0.01243	-0.00355	-0.01407		-23.822	-0.02151	-10.022	0.03433	-8.722	0.02648	-30.622	-0.04358	-34.822	-0.12116	-33.622	0.04203
-23.5685	-0.038	-0.04014	-0.04078	-0.20322	-0.05705	-0.21967		3.8755	0.01393	-0.01145	0.000891455	-0.01289	-0.00436	-0.01414		-23.821	-0.06851	-10.021	0.03311	-8.721	0.03362	-30.621	-0.0271	-34.821	-0.13168	-33.621	0.05441
-23.5675	-0.03802	-0.04014	-0.04076	-0.20296	-0.0558	-0.21967		3.8765	0.01359	-0.01084	0.00165	-0.01286	-0.00427	-0.0142		-23.82	-0.10452	-10.02	0.03662	-8.72	0.04241	-30.62	0.00494	-34.82	-0.05325	-33.62	0.05956
-23.5665	-0.03802	-0.04016	-0.04076	-0.20264	-0.05486	-0.21967		3.8775	0.0132	-0.00982	0.00243	-0.0133	-0.00418	-0.01457		-23.819	-0.14465	-10.019	0.02075	-8.719	0.0434	-30.619	0.01849	-34.819	-0.08789	-33.619	0.06179
-23.5655	-0.03802	-0.04017	-0.04076	-0.20229	-0.05422	-0.21967		3.8785	0.01341	-0.00925	0.00355	-0.0133	-0.00409	-0.01464		-23.818	-0.18662	-10.018	0.00214	-8.718	0.03417	-30.618	0.06042	-34.818	-0.08987	-33.618	0.05149
-23.5645	-0.03803	-0.04017	-0.04075	-0.20187	-0.05394	-0.21967		3.8795	0.01277	-0.0078	0.00473	-0.01373	-0.004	-0.0147		-23.817	-0.19592	-10.017	-0.00931	-8.717	0.02362	-30.617	0.0639	-34.817	-0.0589	-33.617	0.03256
-23.5635	-0.03803	-0.04019	-0.04075	-0.20141	-0.05394	-0.21966		3.8805	0.01241	-0.00718	0.00548	-0.01373	-0.00391	-0.01477		-23.816	-0.19974	-10.016	-0.03159	-8.716	0.0022	-30.616	0.06536	-34.816	-0.05615	-33.616	0.03465
-23.5625	-0.03805	-0.0402	-0.04075	-0.20089	-0.05427	-0.21966		3.8815	0.01205	-0.00618	0.00664	-0.01416	-0.00382	-0.01511		-23.815	-0.1947	-10.015	-0.03235	-8.715	-0.00032959	-30.615	0.05201	-34.815	0.00641	-33.615	0.03159
-23.5615	-0.03805	-0.04022	-0.04073	-0.20032	-0.05496	-0.21964		3.8825	0.01141	-0.00559	0.00739	-0.01414	-0.0037	-0.01548		-23.814	-0.16052	-10.014	-0.03479	-8.714	-0.01176	-30.614	0.02783	-34.814	-0.00107	-33.614	0.01072
-23.5605	-0.03805	-0.04023	-0.04073	-0.19967	-0.05603	-0.21963		3.8835	0.01105	-0.00457	0.00852	-0.01414	-0.00361	-0.01555		-23.813	-0.13855	-10.013	-0.04471	-8.713	-0.02867	-30.613	0.02674	-34.813	-0.02838	-33.613	0.01016
-23.5595	-0.03806	-0.04024	-0.04073	-0.19895	-0.05744	-0.21963		3.8845	0.01014	-0.00355	0.00932	-0.01457	-0.00261	-0.01589		-23.812	-0.10864	-10.012	-0.06256	-8.712	-0.0356	-30.612	0.03644	-34.812	-0.17654	-33.612	-0.00696
-23.5585	-0.03806	-0.04026	-0.04073	-0.19815	-0.05922	-0.21961		3.8855	0.00977	-0.00339	0.0097	-0.01457	-0.00252	-0.01625		-23.811	-0.065	-10.011	-0.05981	-8.711	-0.05032	-30.611	0.01648	-34.811	-0.0531	-33.611	-0.03521
-23.5575	-0.03807	-0.04027	-0.04073	-0.19727	-0.06136	-0.2196		3.8865	0.00882	-0.00236	0.01048	-0.01455	-0.00243	-0.01659		-23.81	-0.02808	-10.01	-0.06607	-8.71	-0.05394	-30.61	-0.01813	-34.81	0.12909	-33.61	-0.03089
-23.5565	-0.03807	-0.04029	-0.04073	-0.19632	-0.06391	-0.21958		3.8875	0.00818	-0.0022	0.01125	-0.01455	-0.00234	-0.01695		-23.809	0.01099	-10.009	-0.05844	-8.709	-0.04417	-30.609	-0.04321	-34.809	-0.18082	-33.609	-0.02185
-23.5555	-0.03807	-0.04032	-0.04073	-0.19527	-0.06681	-0.21956		3.8885	0.00725	-0.000739773	0.01166	-0.01452	-0.00133	-0.0173		-23.808	0.05341	-10.008	-0.04089	-8.708	-0.03593	-30.608	-0.07013	-34.808	0.06882	-33.608	-0.02477
-23.5545	-0.03807	-0.04033	-0.04073	-0.19412	-0.07009	-0.21954		3.8895	0.00659	-0.00102	0.01207	-0.0145	-0.00124	-0.01766		-23.807	0.07309	-10.007	-0.03662	-8.707	-0.0312	-30.607	-0.08405	-34.807	0.19638	-33.607	-0.01893
-23.5535	-0.03809	-0.04034	-0.04073	-0.19289	-0.07369	-0.21953		3.8905	0.00568	-1.00929e-15	0.01207	-0.0145	-0.00115	-0.018		-23.806	0.05875	-10.006	-0.02274	-8.706	-0.00945	-30.606	-0.07764	-34.806	0.17929	-33.606	-0.00821
-23.5525	-0.03809	-0.04037	-0.04073	-0.19155	-0.07769	-0.21951		3.8915	0.00473	0.000165341	0.0125	-0.01448	-0.000143093	-0.01836		-23.805	0.05859	-10.005	-0.00412	-8.705	-0.00967	-30.605	-0.07416	-34.805	0.15686	-33.605	0.00918
-23.5515	-0.03809	-0.04039	-0.04073	-0.19011	-0.08203	-0.21948		3.8925	0.00409	0.000773864	0.0125	-0.01448	-5.11045e-05	-0.0187		-23.804	0.01266	-10.004	-0.00351	-8.704	-0.00385	-30.604	-0.06061	-34.804	0.12283	-33.604	0.02741
-23.5505	-0.03809	-0.04042	-0.04075	-0.18858	-0.08668	-0.21947		3.8935	0.00316	0.000939205	0.01291	-0.01491	4.08836e-05	-0.01907		-23.803	-0.00244	-10.003	0.00626	-8.703	0.01296	-30.603	-0.05035	-34.803	0.12344	-33.603	0.02519
-23.5495	-0.03809	-0.04043	-0.04075	-0.18694	-0.09168	-0.21944		3.8945	0.00223	0.00151	0.01257	-0.01489	0.00105	-0.0197		-23.802	-0.03143	-10.002	0.02304	-8.702	0.02681	-30.602	-0.06281	-34.802	0.11292	-33.602	0.03396
-23.5485	-0.03809	-0.04046	-0.04075	-0.18519	-0.09698	-0.21943		3.8955	0.00157	0.00168	0.01257	-0.01489	0.00114	-0.02005		-23.801	-0.08453	-10.001	0.02563	-8.701	0.03735	-30.601	-0.04816	-34.801	0.08469	-33.601	0.05344
-23.5475	-0.03809	-0.04047	-0.04076	-0.18333	-0.10259	-0.2194		3.8965	0.000638566	0.00184	0.01261	-0.01486	0.00123	-0.02041		-23.8	-0.11688	-10	0.03494	-8.7	0.04351	-30.6	-0.02179	-34.8	0.05966	-33.6	0.06095
-23.5465	-0.03809	-0.0405	-0.04076	-0.18138	-0.10846	-0.21938		3.8975	-0.000269489	0.00201	0.01266	-0.01486	0.00224	-0.02075		-23.799	-0.14771	-9.999	0.03082	-8.699	0.04098	-30.599	0.00202	-34.799	0.05188	-33.599	0.06527
-23.5455	-0.03809	-0.04053	-0.04078	-0.17934	-0.11463	-0.21935		3.8985	-0.00122	0.00177	0.01266	-0.01484	0.00234	-0.02139		-23.798	-0.18036	-9.998	0.01312	-8.698	0.03549	-30.598	0.01648	-34.798	0.04807	-33.598	0.05594
-23.5445	-0.03809	-0.04055	-0.04078	-0.17718	-0.12105	-0.21934		3.8995	-0.00156	0.00234	0.01268	-0.01484	0.00243	-0.02175		-23.797	-0.19836	-9.997	0.000762939	-8.697	0.03076	-30.597	0.02417	-34.797	0.04913	-33.597	0.04147
-23.5435	-0.03807	-0.04057	-0.04079	-0.17494	-0.1277	-0.21931		3.9005	-0.00252	0.0021	0.01273	-0.01436	0.00343	-0.02209		-23.796	-0.18906	-9.996	-0.01907	-8.696	0.00593	-30.596	0.03314	-34.796	0.04257	-33.596	0.0327
-23.5425	-0.03807	-0.04059	-0.0408	-0.1726	-0.1346	-0.2193		3.9015	-0.00316	0.00226	0.01273	-0.01434	0.00352	-0.02245		-23.795	-0.19013	-9.995	-0.03311	-8.695	0.000109863	-30.595	0.03625	-34.795	0.04929	-33.595	0.01934
-23.5415	-0.03807	-0.04062	-0.0408	-0.17016	-0.14168	-0.21927		3.9025	-0.00382	0.00158	0.01277	-0.01434	0.00361	-0.0228		-23.794	-0.16235	-9.994	-0.03677	-8.694	-0.00835	-30.594	0.01007	-34.794	0.06348	-33.594	-0.04592
-23.5405	-0.03806	-0.04065	-0.04082	-0.16764	-0.14895	-0.21925		3.9035	-0.00445	0.00215	0.01243	-0.01432	0.00461	-0.02316		-23.793	-0.1384	-9.993	-0.04929	-8.693	-0.02483	-30.593	-0.00476	-34.793	0.06149	-33.593	-0.05859
-23.5395	-0.03806	-0.04066	-0.04082	-0.16504	-0.15638	-0.21922		3.9045	-0.00482	0.00146	0.01248	-0.01432	0.0047	-0.0235		-23.792	-0.11124	-9.992	-0.05859	-8.692	-0.03241	-30.592	0.00384	-34.792	0.065	-33.592	-1.54287
-23.5385	-0.03805	-0.04069	-0.04083	-0.16236	-0.16395	-0.21921		3.9055	-0.00545	0.00118	0.01211	-0.01384	0.0048	-0.02386		-23.791	-0.0647	-9.991	-0.03891	-8.691	-0.04087	-30.591	-0.00384	-34.791	0.06973	-33.591	4.55986
-23.5375	-0.03805	-0.0407	-0.04085	-0.1596	-0.17164	-0.21918		3.9065	-0.0058	0.000940909	0.01177	-0.01382	0.00489	-0.02393		-23.79	-0.02716	-9.99	-0.04456	-8.69	-0.04647	-30.59	-0.03443	-34.79	0.06363	-33.59	4.55986
-23.5365	-0.03803	-0.04072	-0.04085	-0.15678	-0.17941	-0.21917		3.9075	-0.00618	0.00111	0.01143	-0.01382	0.00498	-0.02427		-23.789	0.01465	-9.989	-0.03967	-8.689	-0.04482	-30.589	-0.05512	-34.789	0.05447	-33.589	-2.21279
-23.5355	-0.03803	-0.04075	-0.04086	-0.15389	-0.18724	-0.21914		3.9085	-0.00655	1.02273e-05	0.01068	-0.01334	0.006	-0.02434		-23.788	0.05875	-9.988	-0.02975	-8.688	-0.03735	-30.588	-0.08698	-34.788	0.04669	-33.588	-0.76636
-23.5345	-0.03802	-0.04076	-0.04086	-0.15095	-0.19511	-0.21912		3.9095	-0.00689	0.000175568	0.01034	-0.01334	0.00609	-0.0247		-23.787	0.0766	-9.987	-0.02258	-8.687	-0.03241	-30.587	-0.08862	-34.787	0.03586	-33.587	-0.05525
-23.5335	-0.038	-0.04078	-0.04088	-0.14796	-0.20297	-0.2191		3.9105	-0.00727	-0.000102273	0.00961	-0.01286	0.00709	-0.02477		-23.786	0.06668	-9.986	-0.00565	-8.686	-0.01	-30.586	-0.0813	-34.786	0.02609	-33.586	-0.35291
-23.5325	-0.03799	-0.04079	-0.04089	-0.14493	-0.21082	-0.21908		3.9115	-0.00707	-0.000789205	0.00891	-0.01284	0.00718	-0.02484		-23.785	0.05936	-9.985	0.00671	-8.685	-0.01066	-30.585	-0.07379	-34.785	0.00671	-33.585	-0.28458
-23.5315	-0.03799	-0.0408	-0.04089	-0.14187	-0.21859	-0.21905		3.9125	-0.00743	-0.000623864	0.00818	-0.01239	0.00818	-0.02491		-23.784	0.02243	-9.984	0.00931	-8.684	-0.00132	-30.584	-0.065	-34.784	-0.01526	-33.584	-0.68745
-23.5305	-0.03797	-0.04082	-0.04089	-0.13879	-0.22628	-0.21904		3.9135	-0.00723	-0.00131	0.00711	-0.01236	0.01011	-0.02498		-23.783	0.01022	-9.983	0.01678	-8.683	0.01516	-30.583	-0.06152	-34.783	-0.03235	-33.583	-1.13902
-23.5295	-0.03796	-0.04083	-0.04091	-0.13572	-0.23385	-0.21901		3.9145	-0.0073	-0.00115	0.00639	-0.01191	0.01111	-0.02505		-23.782	-0.01816	-9.982	0.03281	-8.682	0.02527	-30.582	-0.07013	-34.782	-0.04395	-33.582	-1.2075
-23.5285	-0.03795	-0.04085	-0.04092	-0.13266	-0.24129	-0.21899		3.9155	-0.00736	-0.00183	0.00527	-0.01143	0.01305	-0.02511		-23.781	-0.06302	-9.981	0.03174	-8.681	0.03757	-30.581	-0.05585	-34.781	-0.05569	-33.581	-0.66922
-23.5275	-0.03793	-0.04085	-0.04092	-0.12963	-0.24856	-0.21897		3.9165	-0.00716	-0.00122	0.00455	-0.01143	0.01589	-0.02518		-23.78	-0.11108	-9.98	0.03296	-8.68	0.04493	-30.58	-0.0194	-34.78	-0.05432	-33.58	-0.37072
-23.5265	-0.03792	-0.04086	-0.04092	-0.12662	-0.25566	-0.21895		3.9175	-0.00668	-0.00194	0.00348	-0.01095	0.0187	-0.02495		-23.779	-0.14587	-9.979	0.02426	-8.679	0.03944	-30.579	-0.00366	-34.779	-0.05295	-33.579	-0.31673
-23.5255	-0.03792	-0.04086	-0.04092	-0.12368	-0.26256	-0.21894		3.9185	-0.0062	-0.00178	0.00275	-0.01048	0.02245	-0.02475		-23.778	-0.18158	-9.978	0.00626	-8.678	0.03054	-30.578	0.01886	-34.778	-0.05997	-33.578	-0.2548
-23.5245	-0.0379	-0.04088	-0.04093	-0.1208	-0.26922	-0.21891		3.9195	-0.006	-0.00202	0.00166	-0.01002	0.02714	-0.02482		-23.777	-0.18936	-9.977	-0.00214	-8.677	0.02867	-30.577	0.03131	-34.777	-0.06973	-33.577	-0.20526
-23.5235	-0.03789	-0.04088	-0.04093	-0.11802	-0.27565	-0.21889		3.9205	-0.0058	-0.00186	0.00131	-0.00909	0.0318	-0.02459		-23.776	-0.20371	-9.976	-0.0209	-8.676	0.00275	-30.576	0.02545	-34.776	-0.08286	-33.576	-0.17047
-23.5225	-0.03787	-0.04088	-0.04093	-0.1153	-0.28181	-0.21887		3.9215	-0.00502	-0.00255	0.000578377	-0.00864	0.0383	-0.02439		-23.775	-0.19501	-9.975	-0.03616	-8.675	0.00209	-30.575	0.01337	-34.775	-0.0618	-33.575	-0.12608
-23.5215	-0.03786	-0.04088	-0.04093	-0.1127	-0.2877	-0.21885		3.9225	-0.00452	-0.00197	-0.000126182	-0.00816	0.0448	-0.02416		-23.774	-0.15579	-9.974	-0.04227	-8.674	-0.00934	-30.574	-0.00202	-34.774	-0.01022	-33.574	-0.11342
-23.5205	-0.03784	-0.04088	-0.04093	-0.11022	-0.29332	-0.21884		3.9235	-0.00375	-0.00221	-0.000472784	-0.00723	0.05311	-0.02395		-23.773	-0.13641	-9.973	-0.05081	-8.673	-0.02461	-30.573	-0.00439	-34.773	-0.0032	-33.573	-0.07835
-23.5195	-0.03784	-0.04088	-0.04093	-0.10786	-0.29862	-0.21882		3.9245	-0.00327	-0.00205	-0.000819389	-0.00677	0.06143	-0.02345		-23.772	-0.11002	-9.972	-0.05707	-8.672	-0.03593	-30.572	0.01135	-34.772	-0.01846	-33.572	-0.01879
-23.5185	-0.03783	-0.04086	-0.04093	-0.10565	-0.30361	-0.21879		3.9255	-0.0022	-0.00188	-0.00117	-0.0063	0.0725	-0.02323		-23.771	-0.07019	-9.971	-0.05295	-8.671	-0.04713	-30.571	-0.01117	-34.771	-0.01892	-33.571	0.0032
-23.5175	-0.03782	-0.04086	-0.04093	-0.10358	-0.30828	-0.21878		3.9265	-0.00169	-0.00213	-0.00151	-0.00539	0.08357	-0.02273		-23.77	-0.0238	-9.97	-0.05844	-8.67	-0.05416	-30.57	-0.04578	-34.77	-0.00534	-33.57	0.03869
-23.5165	-0.0378	-0.04086	-0.04092	-0.10168	-0.3126	-0.21876		3.9275	-0.000942955	-0.00155	-0.0015	-0.00491	0.09648	-0.02252		-23.769	0.01129	-9.969	-0.05646	-8.669	-0.04933	-30.569	-0.06683	-34.769	-0.00336	-33.569	0.08809
-23.5155	-0.0378	-0.04085	-0.04092	-0.09997	-0.3166	-0.21875		3.9285	0.000126263	-0.0018	-0.00185	-0.004	0.1112	-0.02202		-23.768	0.0502	-9.968	-0.03723	-8.668	-0.03647	-30.568	-0.09046	-34.768	0.00198	-33.568	0.12483
-23.5145	-0.03779	-0.04085	-0.04092	-0.09846	-0.3202	-0.21874		3.9295	0.000900025	-0.000813068	-0.00181	-0.00307	0.12777	-0.02152		-23.767	0.06744	-9.967	-0.02502	-8.667	-0.03274	-30.567	-0.10932	-34.767	-0.0032	-33.567	0.16435
-23.5135	-0.03777	-0.04083	-0.04091	-0.09714	-0.32348	-0.21872		3.9305	0.00195	-0.00147	-0.00215	-0.00215	0.14616	-0.02073		-23.766	0.06516	-9.966	-0.0087	-8.666	-0.00879	-30.566	-0.10345	-34.766	-0.00732	-33.566	0.20095
-23.5125	-0.03777	-0.04082	-0.04091	-0.09602	-0.32637	-0.21869		3.9315	0.00275	-0.000482386	-0.00214	-0.00168	0.16636	-0.02023		-23.765	0.05859	-9.965	0.0058	-8.665	-0.00604	-30.565	-0.10126	-34.765	-0.02655	-33.565	0.20735
-23.5115	-0.03776	-0.04082	-0.04089	-0.09513	-0.32889	-0.21868		3.9325	0.00407	-0.000726136	-0.0021	-0.000754918	0.18841	-0.01945		-23.764	0.01999	-9.964	0.01801	-8.664	0.00121	-30.564	-0.08551	-34.764	-0.04349	-33.564	0.27595
-23.5105	-0.03776	-0.0408	-0.04088	-0.09448	-0.33101	-0.21866		3.9335	0.00484	-0.000151705	-0.00206	0.000167464	0.2132	-0.01895		-23.763	0.009	-9.963	0.03098	-8.663	0.01923	-30.563	-0.07398	-34.763	-0.05219	-33.563	0.28792
-23.5095	-0.03776	-0.04079	-0.04088	-0.09408	-0.33276	-0.21866		3.9345	0.00591	1.36364e-05	-0.00205	0.00109	0.23982	-0.01816		-23.762	-0.01328	-9.962	0.04303	-8.662	0.02791	-30.562	-0.07745	-34.762	-0.05585	-33.562	0.27679
-23.5085	-0.03774	-0.04079	-0.04086	-0.09395	-0.33415	-0.21865		3.9355	0.00695	0.00103	-0.00239	0.00201	0.26827	-0.01739		-23.761	-0.06042	-9.961	0.03876	-8.661	0.039	-30.561	-0.06592	-34.761	-0.06516	-33.561	0.29613
-23.5075	-0.03774	-0.04078	-0.04085	-0.09407	-0.3352	-0.21864		3.9365	0.00802	0.0007875	-0.002	0.00293	0.29948	-0.01689		-23.76	-0.10437	-9.96	0.04166	-8.66	0.04406	-30.56	-0.03991	-34.76	-0.065	-33.56	0.32062
-23.5065	-0.03774	-0.04076	-0.04083	-0.09445	-0.33583	-0.21862		3.9375	0.00907	0.00136	-0.00198	0.00341	0.33341	-0.01609		-23.759	-0.15045	-9.959	0.02869	-8.659	0.03988	-30.559	-0.02527	-34.759	-0.05829	-33.559	0.34359
-23.5055	-0.03773	-0.04076	-0.04083	-0.09514	-0.33614	-0.21862		3.9385	0.00986	0.00197	-0.00156	0.00432	0.37009	-0.01532		-23.758	-0.18021	-9.958	0.00671	-8.658	0.03373	-30.558	0.0141	-34.758	-0.06363	-33.558	0.36321
-23.5045	-0.03773	-0.04075	-0.04082	-0.09612	-0.33609	-0.21861		3.9395	0.01118	0.00214	-0.00119	0.00525	0.40859	-0.01452		-23.757	-0.19287	-9.957	-0.00626	-8.657	0.0312	-30.557	0.03552	-34.757	-0.05402	-33.557	0.35472
-23.5035	-0.03773	-0.04073	-0.0408	-0.09737	-0.33573	-0.21859		3.9405	0.01198	0.00275	-0.000786918	0.00616	0.45077	-0.01375		-23.756	-0.19424	-9.956	-0.0119	-8.656	0.00527	-30.556	0.02179	-34.756	-0.05173	-33.556	0.35347
-23.5025	-0.03773	-0.04072	-0.04079	-0.09892	-0.33504	-0.21858		3.9415	0.01302	0.00291	0	0.00709	0.49477	-0.01295		-23.755	-0.19684	-9.955	-0.00778	-8.655	0.00406	-30.555	0.01867	-34.755	-0.04547	-33.555	0.34693
-23.5015	-0.03773	-0.04072	-0.04078	-0.10076	-0.33404	-0.21855		3.9425	0.0138	0.00348	0.000477855	0.00802	0.54152	-0.01189		-23.754	-0.15183	-9.954	-0.02289	-8.654	-0.00472	-30.554	0.00238	-34.754	-0.0354	-33.554	0.32856
-23.5005	-0.03772	-0.0407	-0.04075	-0.10292	-0.33272	-0.21851		3.9435	0.01486	0.00325	0.00212	0.00893	0.591	-0.01111		-23.753	-0.13626	-9.953	-0.03403	-8.653	-0.01989	-30.553	-0.00751	-34.753	-0.02319	-33.553	0.35013
-23.4995	-0.03772	-0.04069	-0.04073	-0.10537	-0.33113	-0.21845		3.9445	0.01591	0.00423	0.00334	0.00986	0.64232	-0.01032		-23.752	-0.11261	-9.952	-0.05051	-8.652	-0.03373	-30.552	-0.000732422	-34.752	-0.01511	-33.552	0.26719
-23.4985	-0.03772	-0.04068	-0.04072	-0.1081	-0.3293	-0.21838		3.9455	0.01639	0.00398	0.00495	0.01077	0.69639	-0.00925		-23.751	-0.06592	-9.951	-0.05005	-8.651	-0.04537	-30.551	-0.02014	-34.751	-0.00137	-33.551	0.3351
-23.4975	-0.03772	-0.04066	-0.0407	-0.11111	-0.32721	-0.21828		3.9465	0.01745	0.00455	0.00657	0.0117	0.7532	-0.00848		-23.75	-0.02884	-9.95	-0.05341	-8.65	-0.05065	-30.55	-0.0564	-34.75	-0.00687	-33.55	0.34122
-23.4965	-0.03772	-0.04065	-0.04069	-0.11441	-0.3249	-0.21816		3.9475	0.01766	0.00432	0.00818	0.01264	0.81275	-0.00741		-23.749	0.01343	-9.949	-0.05478	-8.649	-0.04614	-30.549	-0.08075	-34.749	-0.01038	-33.549	0.2228
-23.4955	-0.03773	-0.04065	-0.04068	-0.11799	-0.32234	-0.218		3.9485	0.01843	0.00448	0.01018	0.01309	0.87414	-0.00661		-23.748	0.05661	-9.948	-0.03998	-8.648	-0.03439	-30.548	-0.10309	-34.748	-0.00626	-33.548	0.23755
-23.4945	-0.03773	-0.04063	-0.04066	-0.12181	-0.31957	-0.21783		3.9495	0.01893	0.00423	0.01175	0.01402	0.93734	-0.00555		-23.747	0.07111	-9.947	-0.01831	-8.647	-0.03439	-30.547	-0.10968	-34.747	-0.01328	-33.547	0.23435
-23.4935	-0.03773	-0.04062	-0.04063	-0.12589	-0.31664	-0.2176		3.9505	0.01943	0.0048	0.01375	0.01493	1.00239	-0.00448		-23.746	0.06882	-9.946	-0.00244	-8.646	-0.01395	-30.546	-0.10804	-34.746	-0.01648	-33.546	0.12817
-23.4925	-0.03773	-0.0406	-0.04062	-0.13021	-0.31351	-0.21734		3.9515	0.01993	0.00457	0.01573	0.01586	1.07018	-0.0037		-23.745	0.06958	-9.945	0.00534	-8.645	-0.01384	-30.545	-0.10913	-34.745	-0.01801	-33.545	0.19315
-23.4915	-0.03773	-0.0406	-0.0406	-0.13479	-0.31023	-0.21704		3.9525	0.01984	0.0043	0.01773	0.01632	1.1398	-0.00264		-23.744	0.02655	-9.944	0.00885	-8.644	-0.0056	-30.544	-0.09174	-34.744	-0.03037	-33.544	0.37907
-23.4905	-0.03773	-0.04059	-0.04059	-0.13956	-0.30681	-0.2167		3.9535	0.02034	0.00445	0.0197	0.01725	1.21123	-0.00185		-23.743	0.01297	-9.943	0.03586	-8.643	0.01373	-30.543	-0.078	-34.743	-0.0441	-33.543	0.14194
-23.4895	-0.03774	-0.04057	-0.04057	-0.14455	-0.30326	-0.21629		3.9545	0.02025	0.00377	0.0217	0.01773	1.28359	-0.000783948		-23.742	-0.01633	-9.942	0.05402	-8.642	0.02878	-30.542	-0.09283	-34.742	-0.04303	-33.542	0.03075
-23.4885	-0.03774	-0.04057	-0.04056	-0.14974	-0.2996	-0.2158		3.9555	0.02045	0.00434	0.02405	0.01864	1.35686	0		-23.741	-0.06378	-9.941	0.03967	-8.641	0.0412	-30.541	-0.07471	-34.741	-0.04303	-33.541	0.53145
-23.4875	-0.03774	-0.04056	-0.04055	-0.15511	-0.29585	-0.21526		3.9565	0.02066	0.00366	0.02602	0.01911	1.43198	0.00127		-23.74	-0.10483	-9.94	0.03799	-8.64	0.04757	-30.54	-0.04157	-34.74	-0.04364	-33.54	0.45603
-23.4865	-0.03776	-0.04055	-0.04053	-0.16066	-0.29201	-0.21464		3.9575	0.0203	0.00425	0.02802	0.02002	1.50798	0.00226		-23.739	-0.14801	-9.939	0.02945	-8.639	0.04581	-30.539	-0.02124	-34.739	-0.04852	-33.539	0.468
-23.4855	-0.03776	-0.04053	-0.04052	-0.16635	-0.28813	-0.21395		3.9585	0.0202	0.00316	0.03002	0.0205	1.58491	0.00325		-23.738	-0.18448	-9.938	0.01328	-8.638	0.0345	-30.538	0.00164	-34.738	-0.06256	-33.538	0.42402
-23.4845	-0.03776	-0.04053	-0.0405	-0.17217	-0.2842	-0.21318		3.9595	0.01986	0.00373	0.03234	0.02098	1.66184	0.00452		-23.737	-0.20096	-9.937	0.000457764	-8.637	0.02955	-30.537	0.02197	-34.737	-0.05341	-33.537	0.43849
-23.4835	-0.03777	-0.04052	-0.04049	-0.17812	-0.28023	-0.2123		3.9605	0.02007	0.00261	0.03434	0.02143	1.73877	0.00552		-23.736	-0.19562	-9.936	-0.01907	-8.636	0.00802	-30.536	0.01099	-34.736	-0.04028	-33.536	0.38032
-23.4825	-0.03777	-0.0405	-0.04047	-0.18417	-0.27625	-0.21132		3.9615	0.01941	0.00277	0.03632	0.02191	1.81573	0.0065		-23.735	-0.18555	-9.935	-0.03403	-8.635	0.00758	-30.535	0.00568	-34.735	-0.03464	-33.535	0.34707
-23.4815	-0.03777	-0.0405	-0.04047	-0.19029	-0.2723	-0.21022		3.9625	0.01932	0.00209	0.03832	0.02236	1.89173	0.0075		-23.734	-0.15045	-9.934	-0.03693	-8.634	-0.00604	-30.534	-0.00824	-34.734	-0.0209	-33.534	0.3319
-23.4805	-0.03779	-0.04049	-0.04046	-0.19647	-0.26836	-0.20901		3.9635	0.01898	0.00225	0.04032	0.02284	1.96684	0.0085		-23.733	-0.12558	-9.933	-0.04257	-8.633	-0.02791	-30.533	-0.013	-34.733	-0.01144	-33.533	0.32564
-23.4795	-0.03779	-0.04047	-0.04046	-0.20269	-0.26447	-0.20769		3.9645	0.01832	0.0016	0.04266	0.0233	2.04102	0.00948		-23.732	-0.10407	-9.932	-0.05722	-8.632	-0.03922	-30.532	-0.00457	-34.732	-0.000152588	-33.532	0.29864
-23.4785	-0.03779	-0.04046	-0.04045	-0.20892	-0.26063	-0.20625		3.9655	0.01768	0.00132	0.04425	0.02377	2.11248	0.01048		-23.731	-0.06454	-9.931	-0.05859	-8.631	-0.04351	-30.531	-0.02966	-34.731	0.00946	-33.531	0.26287
-23.4775	-0.0378	-0.04046	-0.04045	-0.21514	-0.25685	-0.20466		3.9665	0.01702	0.00108	0.04661	0.02425	2.183	0.01145		-23.73	-0.01938	-9.93	-0.06012	-8.63	-0.05592	-30.53	-0.06244	-34.73	0.00809	-33.53	0.25105
-23.4765	-0.0378	-0.04045	-0.04045	-0.22132	-0.25316	-0.20292		3.9675	0.01666	0.00035625	0.04861	0.0247	2.2517	0.01245		-23.729	0.02228	-9.929	-0.05219	-8.629	-0.04252	-30.529	-0.07654	-34.729	-0.00183	-33.529	0.23741
-23.4755	-0.03782	-0.04043	-0.04045	-0.22743	-0.24954	-0.20105		3.9685	0.01602	0.000521591	0.05095	0.02564	2.31675	0.01343		-23.728	0.05112	-9.928	-0.0325	-8.628	-0.03955	-30.528	-0.10547	-34.728	0.00778	-33.528	0.23504
-23.4745	-0.03783	-0.04043	-0.04043	-0.23346	-0.24601	-0.19904		3.9695	0.01536	-0.000165341	0.05295	0.02655	2.37995	0.01416		-23.727	0.06897	-9.927	-0.01816	-8.627	-0.03032	-30.527	-0.12341	-34.727	0.00443	-33.527	0.24005
-23.4735	-0.03783	-0.04042	-0.04043	-0.2394	-0.24259	-0.19687		3.9705	0.01443	0	0.05493	0.02748	2.44041	0.01514		-23.726	0.07095	-9.926	-0.00519	-8.626	-0.00868	-30.526	-0.11059	-34.726	0.00153	-33.526	0.23713
-23.4725	-0.03784	-0.04042	-0.04043	-0.24522	-0.23927	-0.19456		3.9715	0.0138	-0.000478243	0.05691	0.02886	2.49632	0.01614		-23.725	0.0705	-9.925	0.0116	-8.625	-0.00736	-30.525	-0.10986	-34.725	-0.00778	-33.525	0.23476
-23.4715	-0.03784	-0.0404	-0.04045	-0.25089	-0.23605	-0.19207		3.9725	0.01316	-0.000138306	0.05925	0.03068	2.54945	0.01711		-23.724	0.02975	-9.924	0.01465	-8.624	0.000549316	-30.524	-0.0835	-34.724	-0.02319	-33.524	0.23824
-23.4705	-0.03786	-0.0404	-0.04045	-0.25641	-0.23295	-0.18944		3.9735	0.01223	-0.000684732	0.06125	0.03252	2.59805	0.01782		-23.723	0.01526	-9.923	0.02167	-8.623	0.01505	-30.523	-0.06995	-34.723	-0.03265	-33.523	0.22126
-23.4695	-0.03787	-0.04039	-0.04045	-0.26177	-0.22997	-0.18665		3.9745	0.01186	-0.000344793	0.06325	0.0348	2.64295	0.01882		-23.722	-0.01144	-9.922	0.03555	-8.622	0.02604	-30.522	-0.07691	-34.722	-0.04059	-33.522	0.21291
-23.4685	-0.03789	-0.04039	-0.04045	-0.26693	-0.2271	-0.18372		3.9755	0.01093	-0.000413948	0.06523	0.03755	2.6833	0.01952		-23.721	-0.05173	-9.921	0.03769	-8.621	0.03625	-30.521	-0.0617	-34.721	-0.0499	-33.521	0.19942
-23.4675	-0.03789	-0.04039	-0.04046	-0.2719	-0.22438	-0.18065		3.9765	0.0103	-7.40093e-05	0.06684	0.04075	2.71907	0.02052		-23.72	-0.09003	-9.92	0.0412	-8.62	0.04186	-30.52	-0.0282	-34.72	-0.04501	-33.52	0.21013
-23.4665	-0.0379	-0.04039	-0.04046	-0.27664	-0.22177	-0.17741		3.9775	0.00964	-0.000177253	0.06884	0.04439	2.74934	0.02123		-23.719	-0.14084	-9.919	0.03372	-8.619	0.03472	-30.519	-0.0163	-34.719	-0.04028	-33.519	0.19065
-23.4655	-0.03792	-0.04037	-0.04047	-0.28116	-0.21928	-0.17405		3.9785	0.009	0.000162685	0.07041	0.04895	2.77505	0.02193		-23.718	-0.17746	-9.918	0.01556	-8.618	0.02703	-30.518	0.01208	-34.718	-0.05157	-33.518	0.17298
-23.4645	-0.03793	-0.04037	-0.04049	-0.28546	-0.21694	-0.17053		3.9795	0.00861	0.000502623	0.07202	0.05395	2.79527	0.02291		-23.717	-0.19989	-9.917	0.00687	-8.617	0.02307	-30.517	0.0227	-34.717	-0.04578	-33.517	0.13582
-23.4635	-0.03795	-0.04037	-0.04049	-0.28951	-0.21473	-0.1669		3.9805	0.00798	0.000842559	0.07327	0.05989	2.80816	0.02361		-23.716	-0.19959	-9.916	-0.01114	-8.616	-0.00121	-30.516	0.02179	-34.716	-0.03906	-33.516	0.10075
-23.4625	-0.03795	-0.04037	-0.0405	-0.2933	-0.21266	-0.16312		3.9815	0.00791	0.00118	0.07489	0.0667	2.81648	0.02432		-23.715	-0.19104	-9.915	-0.03006	-8.615	0.000549316	-30.515	0.01337	-34.715	-0.0325	-33.515	0.09908
-23.4615	-0.03796	-0.04037	-0.04052	-0.29683	-0.2107	-0.15924		3.9825	0.00752	0.00111	0.07616	0.074	2.81841	0.02502		-23.714	-0.14969	-9.914	-0.03525	-8.614	-0.00231	-30.514	0.01519	-34.714	-0.01602	-33.514	0.07626
-23.4605	-0.03797	-0.04037	-0.04053	-0.30009	-0.20889	-0.15523		3.9835	0.00745	0.00186	0.07698	0.08266	2.81484	0.02602		-23.713	-0.13153	-9.913	-0.0473	-8.613	-0.01813	-30.513	0.00476	-34.713	-0.00961	-33.513	0.05246
-23.4595	-0.03797	-0.04037	-0.04055	-0.30306	-0.20721	-0.15112		3.9845	0.00766	0.0022	0.07784	0.0922	2.80305	0.02673		-23.712	-0.10986	-9.912	-0.06149	-8.612	-0.02538	-30.512	0.01264	-34.712	-0.01022	-33.512	0.03521
-23.4585	-0.03799	-0.04037	-0.04056	-0.30573	-0.20565	-0.14691		3.9855	0.00786	0.00298	0.07875	0.10314	2.78575	0.02743		-23.711	-0.06058	-9.911	-0.05646	-8.611	-0.03702	-30.511	-0.00696	-34.711	0.000457764	-33.511	0.00696
-23.4575	-0.038	-0.04037	-0.04057	-0.30813	-0.2042	-0.1426		3.9865	0.00807	0.00332	0.07923	0.11541	2.76114	0.02843		-23.71	-0.0209	-9.91	-0.05829	-8.61	-0.04911	-30.51	-0.04193	-34.71	-0.0032	-33.51	-0.00765
-23.4565	-0.03802	-0.04037	-0.04059	-0.31024	-0.20289	-0.13823		3.9875	0.00855	0.00407	0.08009	0.12861	2.73014	0.02914		-23.709	0.01892	-9.909	-0.04761	-8.609	-0.0479	-30.509	-0.06904	-34.709	-0.00473	-33.509	-0.02004
-23.4555	-0.03802	-0.04037	-0.0406	-0.31204	-0.20168	-0.13378		3.9885	0.00961	0.00441	0.0802	0.14364	2.69182	0.02984		-23.708	0.05341	-9.908	-0.02747	-8.608	-0.03669	-30.508	-0.09228	-34.708	0.000610352	-33.508	-0.00543
-23.4545	-0.03803	-0.04037	-0.04062	-0.31353	-0.20057	-0.12928		3.9895	0.01039	0.0052	0.08107	0.16	2.64707	0.03082		-23.707	0.07339	-9.907	-0.0145	-8.607	-0.02933	-30.507	-0.10181	-34.707	-0.00519	-33.507	-0.00946
-23.4535	-0.03805	-0.04039	-0.04063	-0.31474	-0.19957	-0.12476		3.9905	0.01145	0.00555	0.0812	0.17775	2.59593	0.03155		-23.706	0.0708	-9.906	-0.00366	-8.606	-0.01066	-30.506	-0.09742	-34.706	-0.00336	-33.506	-0.00543
-23.4525	-0.03805	-0.04037	-0.04065	-0.31566	-0.19865	-0.12021		3.9915	0.01307	0.00673	0.0817	0.19775	2.53748	0.03252		-23.705	0.06439	-9.905	0.00946	-8.605	-0.0089	-30.505	-0.09301	-34.705	-0.01602	-33.505	0.000556641
-23.4515	-0.03806	-0.04037	-0.04066	-0.31629	-0.19784	-0.11568		3.9925	0.01498	0.00707	0.08218	0.21914	2.47264	0.03323		-23.704	0.02838	-9.904	0.01511	-8.604	0.00209	-30.504	-0.08075	-34.704	-0.02213	-33.504	0.01058
-23.4505	-0.03806	-0.04037	-0.04068	-0.31662	-0.19713	-0.11115		3.9935	0.01691	0.00782	0.08268	0.24232	2.40136	0.03423		-23.703	0.01755	-9.903	0.02304	-8.603	0.0212	-30.503	-0.06702	-34.703	-0.01999	-33.503	0.00237
-23.4495	-0.03807	-0.04036	-0.04069	-0.31668	-0.19647	-0.1067		3.9945	0.01909	0.009	0.08316	0.26734	2.3237	0.03493		-23.702	-0.00626	-9.902	0.03799	-8.602	0.02834	-30.502	-0.08148	-34.702	-0.03464	-33.502	0.0238
-23.4485	-0.03807	-0.04033	-0.0407	-0.31649	-0.19588	-0.10228		3.9955	0.02214	0.00934	0.0833	0.29418	2.24055	0.03564		-23.701	-0.05249	-9.901	0.03754	-8.601	0.04054	-30.501	-0.06518	-34.701	-0.04196	-33.501	0.02588
-23.4475	-0.03809	-0.0403	-0.0407	-0.31603	-0.19536	-0.09799		3.9965	0.02548	0.01057	0.08377	0.32327	2.151	0.03664		-23.7	-0.09384	-9.9	0.04349	-8.6	0.04955	-30.5	-0.03332	-34.7	-0.04074	-33.5	0.02922
-23.4465	-0.03809	-0.04026	-0.04072	-0.31533	-0.1949	-0.09378		3.9975	0.0288	0.01091	0.08427	0.3542	2.05595	0.03734		-23.699	-0.12817	-9.899	0.03433	-8.599	0.04515	-30.499	-0.00257	-34.699	-0.04257	-33.499	0.03284
-23.4455	-0.03809	-0.04022	-0.04073	-0.31438	-0.1945	-0.08968		3.9985	0.033	0.01252	0.08475	0.38693	1.95543	0.03805		-23.698	-0.17212	-9.898	0.01877	-8.598	0.03417	-30.498	0.02656	-34.698	-0.04944	-33.498	0.02839
-23.4445	-0.03809	-0.04014	-0.04075	-0.31319	-0.19415	-0.08575		3.9995	0.03773	0.01286	0.08525	0.42195	1.84941	0.03902		-23.697	-0.1915	-9.897	0.00275	-8.597	0.02659	-30.497	0.03534	-34.697	-0.03098	-33.497	0.01531
-23.4435	-0.0381	-0.04006	-0.04076	-0.31181	-0.19385	-0.08198		4.0005	0.04307	0.01405	0.08577	0.4588	1.7388	0.03973		-23.696	-0.1889	-9.896	-0.01129	-8.596	0.00846	-30.496	0.02856	-34.696	-0.02258	-33.496	-0.00445
-23.4425	-0.0381	-0.03997	-0.04076	-0.31023	-0.19359	-0.07838		4.0015	0.04839	0.0148	0.08625	0.49743	1.62364	0.04043		-23.695	-0.18372	-9.895	-0.02655	-8.595	0.00527	-30.495	0.02454	-34.695	-0.01373	-33.495	-0.01113
-23.4415	-0.03809	-0.03986	-0.04078	-0.30846	-0.19336	-0.07499		4.0025	0.05482	0.01559	0.08673	0.53791	1.50298	0.04143		-23.694	-0.14069	-9.894	-0.03311	-8.594	-0.00802	-30.494	0.02142	-34.694	-0.00183	-33.494	-0.02338
-23.4405	-0.03809	-0.03971	-0.04079	-0.30651	-0.19316	-0.07178		4.0035	0.06186	0.01593	0.08723	0.58018	1.37957	0.04214		-23.693	-0.13016	-9.893	-0.04684	-8.593	-0.02593	-30.493	0.00421	-34.693	0.0058	-33.493	-0.0238
-23.4395	-0.03809	-0.03955	-0.0408	-0.30438	-0.193	-0.06882		4.0045	0.06943	0.01752	0.08809	0.6243	1.25159	0.04284		-23.692	-0.10574	-9.892	-0.06073	-8.592	-0.03636	-30.492	0.00257	-34.692	0.00397	-33.492	-0.02407
-23.4385	-0.03809	-0.03937	-0.0408	-0.3021	-0.19286	-0.06615		4.0055	0.07759	0.01786	0.08895	0.6702	1.12089	0.04384		-23.691	-0.05707	-9.891	-0.05966	-8.591	-0.04515	-30.491	-0.01465	-34.691	0.01282	-33.491	-0.05539
-23.4375	-0.03807	-0.03915	-0.04082	-0.29968	-0.19276	-0.06372		4.0065	0.08661	0.01864	0.08982	0.71795	0.9865	0.04455		-23.69	-0.01984	-9.89	-0.06012	-8.59	-0.05394	-30.49	-0.04669	-34.69	0.01144	-33.49	-0.05733
-23.4365	-0.03807	-0.03891	-0.04082	-0.29714	-0.19266	-0.06159		4.0075	0.09648	0.01939	0.09143	0.76707	0.8503	0.04525		-23.689	0.01892	-9.889	-0.04929	-8.589	-0.04922	-30.489	-0.07104	-34.689	0.01556	-33.489	-0.06457
-23.4355	-0.03807	-0.03864	-0.04083	-0.29448	-0.19257	-0.05977		4.0085	0.10664	0.01973	0.09266	0.81752	0.71134	0.04595		-23.688	0.05554	-9.888	-0.0293	-8.588	-0.03768	-30.488	-0.1009	-34.688	0.01892	-33.488	-0.06763
-23.4345	-0.03806	-0.03832	-0.04083	-0.29171	-0.19251	-0.05825		4.0095	0.11791	0.02052	0.09466	0.86936	0.57055	0.04693		-23.687	0.07492	-9.887	-0.01373	-8.587	-0.03186	-30.487	-0.11957	-34.687	0.00961	-33.487	-0.05747
-23.4335	-0.03805	-0.03797	-0.04085	-0.28886	-0.19247	-0.05705		4.0105	0.13005	0.02041	0.09702	0.923	0.42977	0.04766		-23.686	0.07385	-9.886	-0.00122	-8.586	-0.0111	-30.486	-0.10529	-34.686	0.00763	-33.486	-0.04759
-23.4325	-0.03805	-0.03759	-0.04085	-0.28593	-0.19243	-0.05625		4.0115	0.14275	0.02164	0.09973	0.97711	0.28716	0.04836		-23.685	0.06927	-9.885	0.01038	-8.585	-0.00846	-30.485	-0.09338	-34.685	0.009	-33.485	-0.02588
-23.4315	-0.03803	-0.03714	-0.04086	-0.28293	-0.1924	-0.05583		4.0125	0.15659	0.02155	0.10323	1.03305	0.14455	0.04907		-23.684	0.03174	-9.884	0.01343	-8.584	0.000878904	-30.484	-0.08112	-34.684	-0.0145	-33.484	-0.00362
-23.4305	-0.03802	-0.03665	-0.04086	-0.27989	-0.19237	-0.05576		4.0135	0.171	0.02273	0.10707	1.08941	0.00284	0.04977		-23.683	0.02075	-9.883	0.01572	-8.583	0.02109	-30.483	-0.0639	-34.683	-0.03159	-33.483	-0.00751
-23.4295	-0.03802	-0.03612	-0.04088	-0.2768	-0.19236	-0.05609		4.0145	0.18625	0.02266	0.11166	1.14625	-0.13793	0.05048		-23.682	-0.00702	-9.882	0.03326	-8.582	0.02736	-30.482	-0.07471	-34.682	-0.03967	-33.482	-0.0039
-23.4285	-0.038	-0.03555	-0.04088	-0.27369	-0.19233	-0.05682		4.0155	0.20241	0.02341	0.117	1.20398	-0.27689	0.05118		-23.681	-0.06302	-9.881	0.0383	-8.581	0.03768	-30.481	-0.06208	-34.681	-0.04684	-33.481	0.00724
-23.4275	-0.03799	-0.0349	-0.04089	-0.27056	-0.1923	-0.05802		4.0165	0.21936	0.02334	0.12348	1.26173	-0.41493	0.05189		-23.68	-0.09537	-9.88	0.04684	-8.58	0.04988	-30.48	-0.04376	-34.68	-0.0441	-33.48	0.01085
-23.4265	-0.03797	-0.0342	-0.04089	-0.26744	-0.19227	-0.05961		4.0175	0.23748	0.02368	0.13066	1.31991	-0.55023	0.05259		-23.679	-0.1355	-9.879	0.03601	-8.579	0.04296	-30.479	-0.01025	-34.679	-0.03693	-33.479	0.01962
-23.4255	-0.03797	-0.03345	-0.04089	-0.26434	-0.19226	-0.06164		4.0185	0.25614	0.02357	0.13861	1.37766	-0.68277	0.0533		-23.678	-0.1828	-9.878	0.01511	-8.578	0.03318	-30.478	0.02215	-34.678	-0.03967	-33.478	0.01809
-23.4245	-0.03796	-0.03263	-0.04091	-0.26126	-0.19223	-0.06407		4.0195	0.27566	0.02436	0.14732	1.4345	-0.8135	0.05373		-23.677	-0.20065	-9.877	0.00473	-8.577	0.03351	-30.477	0.02875	-34.677	-0.03601	-33.477	0.00905
-23.4235	-0.03795	-0.03175	-0.04091	-0.25825	-0.1922	-0.06698		4.0205	0.29605	0.02425	0.15714	1.49132	-0.93964	0.05443		-23.676	-0.18051	-9.876	-0.01709	-8.576	0.01615	-30.476	0.02966	-34.676	-0.03632	-33.476	-0.00515
-23.4225	-0.03793	-0.0308	-0.04092	-0.25526	-0.19217	-0.07032		4.0215	0.31725	0.02416	0.16805	1.54634	-1.06214	0.05514		-23.675	-0.17838	-9.875	-0.03387	-8.575	0.01846	-30.475	0.03131	-34.675	-0.0325	-33.475	-0.02129
-23.4215	-0.03792	-0.0298	-0.04093	-0.25234	-0.19216	-0.07409		4.0225	0.33905	0.0245	0.17975	1.60043	-1.18095	0.05584		-23.674	-0.14191	-9.874	-0.03174	-8.574	0.01143	-30.474	0.00787	-34.674	-0.00595	-33.474	-0.03229
-23.4205	-0.03792	-0.02872	-0.04093	-0.24948	-0.19213	-0.07828		4.0235	0.36198	0.02398	0.19255	1.65318	-1.2952	0.05655		-23.673	-0.12817	-9.873	-0.0383	-8.573	-0.00428	-30.473	-0.00805	-34.673	0.00946	-33.473	-0.02881
-23.4195	-0.0379	-0.02759	-0.04095	-0.2467	-0.1921	-0.08289		4.0245	0.38548	0.02477	0.20643	1.70457	-1.40489	0.05725		-23.672	-0.10239	-9.872	-0.05524	-8.572	-0.01582	-30.472	-0.000549317	-34.672	0.01373	-33.472	-0.03006
-23.4185	-0.03789	-0.02638	-0.04096	-0.24398	-0.19208	-0.0879		4.0255	0.40955	0.02425	0.22148	1.75366	-1.51	0.05795		-23.671	-0.05341	-9.871	-0.05829	-8.571	-0.02988	-30.471	-0.01758	-34.671	0.01877	-33.471	-0.0501
-23.4175	-0.03787	-0.02511	-0.04096	-0.24135	-0.19205	-0.09332		4.0265	0.43448	0.02459	0.23727	1.8005	-1.60961	0.05866		-23.67	-0.0174	-9.87	-0.06592	-8.57	-0.03757	-30.47	-0.05053	-34.67	0.01541	-33.47	-0.06861
-23.4165	-0.03787	-0.02379	-0.04098	-0.23881	-0.19204	-0.09909		4.0275	0.45998	0.02364	0.25452	1.84505	-1.70375	0.05936		-23.669	0.02304	-9.869	-0.05264	-8.569	-0.03285	-30.469	-0.06188	-34.669	0.01129	-33.469	-0.06861
-23.4155	-0.03786	-0.0224	-0.04099	-0.23635	-0.19203	-0.10526		4.0285	0.48602	0.02398	0.27293	1.88689	-1.79239	0.06007		-23.668	0.06561	-9.868	-0.0235	-8.568	-0.02208	-30.468	-0.08862	-34.668	0.01785	-33.468	-0.06387
-23.4145	-0.03784	-0.02095	-0.04101	-0.23399	-0.192	-0.11177		4.0295	0.51207	0.02305	0.2928	1.926	-1.87555	0.06107		-23.667	0.08194	-9.867	-0.01083	-8.567	-0.02197	-30.467	-0.10804	-34.667	0.01358	-33.467	-0.05191
-23.4135	-0.03784	-0.01945	-0.04102	-0.23172	-0.19198	-0.11861		4.0305	0.539	0.02339	0.31382	1.96191	-1.95136	0.06177		-23.666	0.07217	-9.866	0.00214	-8.566	0.00143	-30.466	-0.09833	-34.666	0.00992	-33.466	-0.03632
-23.4125	-0.03783	-0.0179	-0.04103	-0.22957	-0.19197	-0.12578		4.0315	0.56618	0.02289	0.33593	1.99466	-2.02173	0.06248		-23.665	0.0705	-9.865	0.02136	-8.565	0.00802	-30.465	-0.09301	-34.665	-0.00168	-33.465	-0.01934
-23.4115	-0.03783	-0.01629	-0.04105	-0.2275	-0.19195	-0.13325		4.0325	0.59366	0.02282	0.35957	2.02375	-2.0857	0.06348		-23.664	0.0415	-9.864	0.02121	-8.564	0.01769	-30.464	-0.12616	-34.664	-0.01541	-33.464	0.00278
-23.4105	-0.03782	-0.01463	-0.04106	-0.22553	-0.19194	-0.14099		4.0335	0.62143	0.02227	0.38464	2.04877	-2.1432	0.06418		-23.663	0.02823	-9.863	0.02701	-8.563	0.03593	-30.463	-0.11188	-34.663	-0.02609	-33.463	-0.0167
-23.4095	-0.03782	-0.01293	-0.04108	-0.22368	-0.19193	-0.14902		4.0345	0.64861	0.0222	0.41086	2.07059	-2.19345	0.06516		-23.662	-0.01038	-9.862	0.03738	-8.562	0.04845	-30.462	-0.01153	-34.662	-0.03128	-33.462	-0.01879
-23.4085	-0.03782	-0.01118	-0.04109	-0.22193	-0.19191	-0.15727		4.0355	0.67639	0.02168	0.43857	2.08789	-2.23816	0.06616		-23.661	-0.05676	-9.861	0.03586	-8.561	0.05647	-30.461	0.5116	-34.661	-0.03906	-33.461	-0.01406
-23.4075	-0.03782	-0.0094	-0.04111	-0.22027	-0.1919	-0.16575		4.0365	0.70357	0.02161	0.46777	2.10109	-2.27552	0.06714		-23.66	-0.09003	-9.86	0.03693	-8.56	0.05889	-30.46	0.89666	-34.66	-0.03082	-33.46	-0.00264
-23.4065	-0.0378	-0.00757	-0.04112	-0.21874	-0.1919	-0.17441		4.0375	0.73107	0.02152	0.49809	2.10927	-2.30661	0.06814		-23.659	-0.13123	-9.859	0.03098	-8.559	0.05186	-30.459	-0.03534	-34.659	-0.03464	-33.459	-0.00779
-23.4055	-0.0378	-0.00572	-0.04115	-0.2173	-0.19188	-0.18323		4.0385	0.75825	0.02057	0.52991	2.11293	-2.33118	0.06941		-23.658	-0.17136	-9.858	0.02121	-8.558	0.0401	-30.458	-0.33472	-34.658	-0.04486	-33.458	-0.01809
-23.4045	-0.0378	-0.00384	-0.04116	-0.21596	-0.19188	-0.19218		4.0395	0.78489	0.02091	0.56325	2.11157	-2.34843	0.07041		-23.657	-0.18555	-9.857	0.00748	-8.557	0.04164	-30.457	-0.30194	-34.657	-0.03159	-33.457	-0.03048
-23.4035	-0.0378	-0.00194	-0.04118	-0.21473	-0.19187	-0.20125		4.0405	0.81123	0.01998	0.59764	2.10568	-2.36027	0.07168		-23.656	-0.17395	-9.856	-0.01526	-8.556	0.01758	-30.456	-0.05438	-34.656	-0.02899	-33.456	-0.0263
-23.4025	-0.0378	-2.87356e-05	-0.04119	-0.21358	-0.19187	-0.21039		4.0415	0.8367	0.02075	0.63318	2.09434	-2.36566	0.07295		-23.655	-0.17899	-9.855	-0.0322	-8.555	0.01549	-30.455	-0.06042	-34.655	-0.02167	-33.455	-0.02936
-23.4015	-0.0378	0.00188	-0.04121	-0.21253	-0.19187	-0.21957		4.0425	0.86164	0.0198	0.6695	2.07752	-2.36557	0.07423		-23.654	-0.13931	-9.854	-0.03616	-8.554	0.00582	-30.454	-0.08954	-34.654	-0.0029	-33.454	-0.04954
-23.4005	-0.03779	0.00379	-0.04122	-0.21158	-0.19187	-0.22876		4.0435	0.8857	0.02014	0.70725	2.05527	-2.35911	0.07577		-23.653	-0.12711	-9.853	-0.04837	-8.553	-0.00967	-30.453	-0.10345	-34.653	0.00916	-33.453	-0.06735
-23.3995	-0.03779	0.00569	-0.04124	-0.2107	-0.19188	-0.2379		4.0445	0.9092	0.01923	0.74541	2.02845	-2.34709	0.07764		-23.652	-0.10147	-9.852	-0.06332	-8.552	-0.01769	-30.452	-0.09155	-34.652	0.00381	-33.452	-0.06193
-23.3985	-0.03779	0.00756	-0.04125	-0.20991	-0.19188	-0.247		4.0455	0.93157	0.01957	0.78466	1.99575	-2.33055	0.07975		-23.651	-0.05371	-9.851	-0.06393	-8.551	-0.02999	-30.451	-0.11407	-34.651	0.02197	-33.451	-0.07473
-23.3975	-0.03779	0.0094	-0.04126	-0.2092	-0.1919	-0.25598		4.0465	0.9528	0.01902	0.82432	1.95711	-2.30755	0.08189		-23.65	-0.01877	-9.85	-0.0621	-8.55	-0.03757	-30.45	-0.15802	-34.65	0.01419	-33.45	-0.08572
-23.3965	-0.03779	0.01119	-0.04128	-0.20855	-0.1919	-0.26481		4.0475	0.97289	0.01936	0.8647	1.91395	-2.28095	0.08486		-23.649	0.02777	-9.849	-0.05295	-8.549	-0.03516	-30.449	-0.17504	-34.649	0.01465	-33.449	-0.03994
-23.3955	-0.03779	0.01295	-0.04129	-0.20799	-0.19191	-0.27352		4.0485	0.99157	0.0193	0.90548	1.86489	-2.24977	0.08811		-23.648	0.06165	-9.848	-0.03693	-8.548	-0.02384	-30.448	-0.19171	-34.648	0.02502	-33.448	-0.06165
-23.3945	-0.03779	0.01464	-0.04131	-0.20747	-0.19193	-0.28203		4.0495	1.00909	0.01964	0.94661	1.81125	-2.21309	0.09195		-23.647	0.07492	-9.847	-0.01953	-8.547	-0.02362	-30.447	-0.18366	-34.647	0.01877	-33.447	-0.1123
-23.3935	-0.03777	0.01628	-0.04132	-0.20703	-0.19194	-0.29032		4.0505	1.02464	0.01952	0.98814	1.75173	-2.17273	0.09607		-23.646	0.07248	-9.846	0.0058	-8.546	-0.000659179	-30.446	-0.16333	-34.646	0.01282	-33.446	-0.12914
-23.3925	-0.03777	0.01784	-0.04132	-0.20661	-0.19195	-0.29838		4.0515	1.03905	0.01945	1.02925	1.68764	-2.12873	0.10105		-23.645	0.07568	-9.845	0.02182	-8.545	0.00154	-30.445	-0.16535	-34.645	-0.00595	-33.445	-0.14055
-23.3915	-0.03777	0.01934	-0.04134	-0.20626	-0.19197	-0.30618		4.0525	1.05175	0.0198	1.07077	1.61902	-2.08107	0.10657		-23.644	0.04364	-9.844	0.02304	-8.544	0.0089	-30.444	-0.16369	-34.644	-0.01785	-33.444	-0.22419
-23.3905	-0.03777	0.02073	-0.04135	-0.20595	-0.192	-0.31369		4.0535	1.06275	0.01927	1.11191	1.54541	-2.03068	0.11325		-23.643	0.02823	-9.843	0.02945	-8.543	0.02714	-30.443	-0.14191	-34.643	-0.02045	-33.443	-0.09546
-23.3895	-0.03777	0.02205	-0.04135	-0.20569	-0.19201	-0.32092		4.0545	1.07175	0.02048	1.15305	1.46723	-1.97661	0.1202		-23.642	-0.0061	-9.842	0.047	-8.542	0.0345	-30.442	-0.143	-34.642	-0.03189	-33.442	-0.1464
-23.3885	-0.03776	0.02326	-0.04135	-0.20547	-0.19204	-0.32782		4.0555	1.07877	0.01995	1.19343	1.38498	-1.9198	0.12857		-23.641	-0.05676	-9.841	0.04822	-8.541	0.04812	-30.441	-0.12506	-34.641	-0.04089	-33.441	-0.20651
-23.3875	-0.03776	0.02435	-0.04135	-0.20527	-0.19205	-0.33438		4.0565	1.08409	0.02075	1.23343	1.29861	-1.86025	0.13752		-23.64	-0.09354	-9.84	0.04837	-8.54	0.05482	-30.44	-0.09815	-34.64	-0.0412	-33.44	-0.02087
-23.3865	-0.03774	0.02534	-0.04136	-0.20511	-0.19208	-0.34059		4.0575	1.08716	0.02064	1.27311	1.20864	-1.79886	0.14759		-23.639	-0.13626	-9.839	0.03311	-8.539	0.06086	-30.439	-0.09119	-34.639	-0.04501	-33.439	0.14097
-23.3855	-0.03774	0.02619	-0.04136	-0.20497	-0.1921	-0.34645		4.0585	1.0882	0.02143	1.31198	1.11455	-1.73566	0.15939		-23.638	-0.17822	-9.838	0.01297	-8.538	0.04757	-30.438	-0.06702	-34.638	-0.04623	-33.438	0.17618
-23.3845	-0.03773	0.02694	-0.04135	-0.20486	-0.19213	-0.35191		4.0595	1.087	0.02132	1.34977	1.0173	-1.67152	0.17232		-23.637	-0.19318	-9.837	-0.00763	-8.537	0.03593	-30.437	-0.013	-34.637	-0.03128	-33.437	0.32007
-23.3835	-0.03773	0.02754	-0.04135	-0.20477	-0.19216	-0.35698		4.0605	1.0838	0.02211	1.38643	0.91686	-1.60557	0.18666		-23.636	-0.18967	-9.836	-0.02518	-8.536	0.01461	-30.436	0.00971	-34.636	-0.00824	-33.436	0.28305
-23.3825	-0.03772	0.028	-0.04135	-0.2047	-0.19218	-0.36167		4.0615	1.07861	0.02245	1.42234	0.81368	-1.5387	0.20241		-23.635	-0.18967	-9.835	-0.03769	-8.535	0.02241	-30.435	-0.00787	-34.635	-0.01099	-33.435	0.28514
-23.3815	-0.03772	0.02829	-0.04135	-0.20466	-0.19221	-0.3659		4.0625	1.07086	0.02361	1.45639	0.70825	-1.47184	0.21959		-23.634	-0.15045	-9.834	-0.03281	-8.534	0.01121	-30.434	-0.0196	-34.634	-0.00763	-33.434	0.21278
-23.3805	-0.0377	0.02843	-0.04134	-0.20461	-0.19223	-0.36973		4.0635	1.06114	0.02439	1.48934	0.60007	-1.40405	0.23905		-23.633	-0.12772	-9.833	-0.03525	-8.533	-0.00681	-30.433	-0.04523	-34.633	0.00397	-33.433	0.16964
-23.3795	-0.03769	0.02842	-0.04134	-0.20458	-0.19226	-0.37313		4.0645	1.04911	0.02514	1.52039	0.49055	-1.33718	0.2605		-23.632	-0.09247	-9.832	-0.0528	-8.532	-0.0212	-30.432	-0.03827	-34.632	0.0145	-33.432	0.1496
-23.3785	-0.03767	0.02823	-0.04132	-0.20457	-0.19229	-0.37611		4.0655	1.03482	0.02591	1.54995	0.3792	-1.27032	0.28393		-23.631	-0.04715	-9.831	-0.04913	-8.531	-0.03131	-30.431	-0.0553	-34.631	0.01617	-33.431	0.13151
-23.3775	-0.03766	0.02789	-0.04131	-0.20455	-0.19231	-0.37859		4.0665	1.01884	0.02625	1.57693	0.26693	-1.20434	0.30936		-23.63	-0.00443	-9.83	-0.04593	-8.53	-0.04076	-30.43	-0.07855	-34.63	0.01343	-33.43	0.10618
-23.3765	-0.03766	0.02734	-0.04131	-0.20455	-0.19234	-0.38066		4.0675	1.0003	0.02745	1.60205	0.15332	-1.13839	0.33705		-23.629	0.03403	-9.829	-0.03799	-8.529	-0.03911	-30.429	-0.09815	-34.629	0.02304	-33.429	0.07723
-23.3755	-0.03764	0.02662	-0.04129	-0.20457	-0.19236	-0.38231		4.0685	0.97977	0.0278	1.62452	0.04014	-1.07427	0.36702		-23.628	0.07309	-9.828	-0.01953	-8.528	-0.03054	-30.428	-0.1289	-34.628	0.02197	-33.428	0.07334
-23.3745	-0.03763	0.02573	-0.04128	-0.20457	-0.19239	-0.38355		4.0695	0.95723	0.02939	1.6448	-0.07348	-1.01107	0.39982		-23.627	0.07614	-9.827	-0.00229	-8.527	-0.02494	-30.427	-0.14868	-34.627	0.01404	-33.427	0.09212
-23.3735	-0.03761	0.02467	-0.04126	-0.20458	-0.19241	-0.38433		4.0705	0.93273	0.02932	1.66241	-0.1862	-0.94968	0.43518		-23.626	0.0798	-9.826	0.0058	-8.526	-0.01758	-30.426	-0.14411	-34.626	0.0119	-33.426	0.07918
-23.3725	-0.0376	0.02341	-0.04125	-0.20458	-0.19243	-0.38468		4.0715	0.90595	0.03052	1.67709	-0.298	-0.8892	0.47311		-23.625	0.08011	-9.825	0.01877	-8.525	-0.0267	-30.425	-0.14008	-34.625	-0.000305176	-33.425	0.07556
-23.3715	-0.03759	0.02195	-0.04124	-0.2046	-0.19246	-0.38464		4.0725	0.87745	0.03086	1.68914	-0.40843	-0.83148	0.51332		-23.624	0.03952	-9.824	0.01053	-8.524	0.04032	-30.424	-0.12781	-34.624	-0.00626	-33.424	0.08517
-23.3705	-0.03757	0.02033	-0.04122	-0.20461	-0.19249	-0.38425		4.0735	0.84725	0.03205	1.6982	-0.51707	-0.77468	0.55691		-23.623	0.02548	-9.823	0.01617	-8.523	2.47577	-30.423	-0.1203	-34.623	-0.01602	-33.423	0.06624
-23.3695	-0.03756	0.01855	-0.04121	-0.20461	-0.1925	-0.38346		4.0745	0.81536	0.03239	1.7043	-0.62386	-0.7197	0.6028		-23.622	-0.00107	-9.822	0.04944	-8.522	3.59989	-30.422	-0.12781	-34.622	-0.02289	-33.422	0.07195
-23.3685	-0.03754	0.01657	-0.04119	-0.20463	-0.19251	-0.3823		4.0755	0.78175	0.03359	1.70741	-0.72841	-0.66655	0.6518		-23.621	-0.04425	-9.821	0.04791	-8.521	0.38397	-30.421	-0.10052	-34.621	-0.03906	-33.421	0.08377
-23.3675	-0.03753	0.01443	-0.04118	-0.20464	-0.19254	-0.38079		4.0765	0.74675	0.03432	1.70677	-0.8302	-0.61616	0.70364		-23.62	-0.0827	-9.82	0.04211	-8.52	-1.91426	-30.42	-0.08606	-34.62	-0.0325	-33.42	0.08183
-23.3665	-0.03751	0.01213	-0.04116	-0.20464	-0.19256	-0.37895		4.0775	0.7103	0.03595	1.70355	-0.92882	-0.56757	0.75832		-23.619	-0.12451	-9.819	0.03189	-8.519	-0.92582	-30.419	-0.06702	-34.619	-0.02823	-33.419	0.08113
-23.3655	-0.0375	0.00966	-0.04114	-0.20466	-0.19257	-0.37683		4.0785	0.67243	0.0367	1.69693	-1.02427	-0.52082	0.81557		-23.618	-0.16846	-9.818	0.02289	-8.518	-0.19215	-30.418	-0.03718	-34.618	-0.02243	-33.418	0.07111
-23.3645	-0.03749	0.00705	-0.04112	-0.20467	-0.19259	-0.3744		4.0795	0.6337	0.0375	1.68736	-1.11607	-0.47682	0.87507		-23.617	-0.18341	-9.817	0.00977	-8.517	-0.12744	-30.417	-0.01721	-34.617	-0.02213	-33.417	0.04885
-23.3635	-0.03747	0.00428	-0.04111	-0.20467	-0.1926	-0.37171		4.0805	0.59357	0.03868	1.67443	-1.2047	-0.43466	0.9377		-23.616	-0.18616	-9.816	-0.01038	-8.516	-0.09954	-30.416	-0.02508	-34.616	-0.01404	-33.416	0.02672
-23.3625	-0.03747	0.00139	-0.04109	-0.20468	-0.19261	-0.36875		4.0815	0.55291	0.03902	1.65855	-1.28877	-0.39523	1.00291		-23.615	-0.18127	-9.815	-0.02228	-8.515	-0.029	-30.415	-0.01721	-34.615	-0.01221	-33.415	0.00515
-23.3615	-0.03746	-0.00164	-0.04108	-0.2047	-0.19261	-0.36552		4.0825	0.51161	0.04107	1.63927	-1.3692	-0.35764	1.07066		-23.614	-0.12878	-9.814	-0.02686	-8.514	-0.01725	-30.414	0.00512	-34.614	0.00656	-33.414	-0.01475
-23.3605	-0.03744	-0.0048	-0.04106	-0.20471	-0.19263	-0.3621		4.0835	0.4695	0.041	1.617	-1.44466	-0.32277	1.14068		-23.613	-0.1091	-9.813	-0.0386	-8.513	-0.02593	-30.413	-0.02765	-34.613	0.01541	-33.413	-0.02073
-23.3595	-0.03743	-0.00806	-0.04105	-0.20471	-0.19264	-0.35846		4.0845	0.4268	0.04261	1.59141	-1.516	-0.29066	1.21298		-23.612	-0.08972	-9.812	-0.05219	-8.512	-0.049	-30.412	-0.03791	-34.612	0.01404	-33.412	-0.03896
-23.3585	-0.03743	-0.01144	-0.04103	-0.20473	-0.19264	-0.35466		4.0855	0.38382	0.0425	1.5628	-1.58282	-0.26039	1.28727		-23.611	-0.04684	-9.811	-0.06088	-8.511	-0.05504	-30.411	-0.04706	-34.611	0.02029	-33.411	-0.05984
-23.3575	-0.03741	-0.01491	-0.04102	-0.20473	-0.19266	-0.35069		4.0865	0.34086	0.0437	1.53084	-1.64461	-0.23286	1.36382		-23.61	-0.01053	-9.81	-0.06439	-8.51	-0.0022	-30.41	-0.06683	-34.61	0.01678	-33.41	-0.06944
-23.3565	-0.03741	-0.01848	-0.04101	-0.20474	-0.19266	-0.34655		4.0875	0.29786	0.04361	1.4963	-1.70098	-0.20623	1.44236		-23.609	0.03021	-9.809	-0.05615	-8.509	0.08328	-30.409	-0.09192	-34.609	0.02396	-33.409	-0.08781
-23.3555	-0.0374	-0.02213	-0.04101	-0.20474	-0.19266	-0.3423		4.0885	0.25489	0.04482	1.45839	-1.75277	-0.18327	1.52234		-23.608	0.06378	-9.808	-0.04166	-8.508	0.11624	-30.408	-0.12708	-34.608	0.02563	-33.408	-0.10089
-23.3545	-0.0374	-0.02582	-0.04099	-0.20474	-0.19266	-0.33795		4.0895	0.2125	0.0447	1.4175	-1.79911	-0.16123	1.6043		-23.607	0.08713	-9.807	-0.02884	-8.507	0.11327	-30.407	-0.13422	-34.607	0.01282	-33.407	-0.08865
-23.3535	-0.03739	-0.02958	-0.04098	-0.20476	-0.19266	-0.33349		4.0905	0.17007	0.04593	1.37398	-1.84048	-0.14193	1.68709		-23.606	0.0827	-9.806	-0.00961	-8.506	0.14645	-30.406	-0.10968	-34.606	0.00763	-33.406	-0.07515
-23.3525	-0.03739	-0.03338	-0.04098	-0.20476	-0.19266	-0.32897		4.0915	0.12823	0.04627	1.3275	-1.87591	-0.12355	1.77132		-23.605	0.0827	-9.805	0.0238	-8.505	0.14392	-30.405	-0.10181	-34.605	-0.00168	-33.405	-0.0732
-23.3515	-0.03739	-0.03721	-0.04096	-0.20476	-0.19266	-0.32438		4.0925	0.08698	0.04743	1.27841	-1.90591	-0.10698	1.85641		-23.604	0.04379	-9.804	0.02548	-8.504	0.15612	-30.404	-0.09155	-34.604	-0.00824	-33.404	-0.06972
-23.3505	-0.03739	-0.04105	-0.04095	-0.20476	-0.19266	-0.31979		4.0935	0.04682	0.04823	1.22668	-1.93089	-0.09225	1.94207		-23.603	0.02518	-9.803	0.03433	-8.503	0.17468	-30.403	-0.07104	-34.603	-0.0267	-33.403	-0.07542
-23.3495	-0.03739	-0.04489	-0.04095	-0.20476	-0.19264	-0.31516		4.0945	0.00727	0.04857	1.17311	-1.95086	-0.07934	2.028		-23.602	-0.00214	-9.802	0.0412	-8.502	0.18809	-30.402	-0.07855	-34.602	-0.02838	-33.402	-0.05177
-23.3485	-0.03739	-0.04869	-0.04093	-0.20476	-0.19264	-0.31056		4.0955	-0.04521	0.04932	1.11693	-1.96541	-0.06736	2.11393		-23.601	-0.04242	-9.801	0.03204	-8.501	0.19863	-30.401	-0.06061	-34.601	-0.03784	-33.401	-0.04439
-23.3475	-0.03739	-0.05249	-0.04093	-0.20474	-0.19264	-0.30599		4.0965	-0.09926	0.04966	1.05889	-1.97448	-0.0563	2.1993		-23.6	-0.08774	-9.8	0.03326	-8.5	0.20621	-30.4	-0.04028	-34.6	-0.03052	-33.4	-0.04342
-23.3465	-0.03739	-0.05622	-0.04092	-0.20474	-0.19263	-0.30147		4.0975	-0.15212	0.05089	0.99895	-1.97902	-0.04707	2.28352		-23.599	-0.11765	-9.799	0.02823	-8.499	0.20731	-30.399	-0.02435	-34.599	-0.0325	-33.399	-0.03938
-23.3455	-0.03739	-0.0599	-0.04092	-0.20474	-0.19263	-0.297		4.0985	-0.2029	0.05123	0.93757	-1.97855	-0.03873	2.36691		-23.598	-0.1709	-9.798	0.01282	-8.498	0.2038	-30.398	-0.00275	-34.598	-0.0412	-33.398	-0.04328
-23.3445	-0.0374	-0.06352	-0.04092	-0.20473	-0.19261	-0.29261		4.0995	-0.25204	0.05236	0.8747	-1.97355	-0.03132	2.4483		-23.597	-0.18768	-9.797	0.0032	-8.497	0.18029	-30.397	0.00824	-34.597	-0.03159	-33.397	-0.06109
-23.3435	-0.0374	-0.06705	-0.04091	-0.20471	-0.1926	-0.28832		4.1005	-0.2983	0.0527	0.81105	-1.96352	-0.02482	2.52798		-23.596	-0.17777	-9.796	-0.01312	-8.496	0.15732	-30.396	0.0055	-34.596	-0.01236	-33.396	-0.07682
-23.3425	-0.03741	-0.07049	-0.04091	-0.20471	-0.1926	-0.28412		4.1015	-0.34289	0.05434	0.74627	-1.94941	-0.01925	2.60539		-23.595	-0.1683	-9.795	-0.02716	-8.495	0.1671	-30.395	0.00257	-34.595	0.01923	-33.395	-0.09031
-23.3415	-0.03741	-0.07384	-0.04091	-0.2047	-0.19259	-0.28003		4.1025	-0.38504	0.05468	0.68152	-1.93077	-0.01459	2.68023		-23.594	-0.13504	-9.794	-0.02457	-8.494	0.16436	-30.394	-0.01264	-34.594	0.03189	-33.394	-0.10326
-23.3405	-0.03743	-0.07707	-0.04091	-0.20468	-0.19257	-0.27606		4.1035	-0.42505	0.05673	0.61564	-1.90893	-0.00991	2.75225		-23.593	-0.11871	-9.793	-0.03448	-8.493	0.15227	-30.393	-0.02674	-34.593	0.04318	-33.393	-0.09546
-23.3395	-0.03743	-0.08017	-0.04091	-0.20467	-0.19256	-0.27221		4.1045	-0.46268	0.05793	0.55016	-1.88302	-0.00707	2.82114		-23.592	-0.09354	-9.792	-0.04822	-8.492	0.13041	-30.392	-0.00842	-34.592	0.04486	-33.392	-0.09644
-23.3385	-0.03744	-0.08316	-0.04089	-0.20466	-0.19254	-0.26848		4.1055	-0.49738	0.05998	0.48461	-1.85345	-0.00332	2.88634		-23.591	-0.04364	-9.791	-0.04379	-8.491	0.12393	-30.391	-0.03497	-34.591	0.05676	-33.391	-0.11787
-23.3375	-0.03744	-0.08601	-0.04089	-0.20463	-0.19254	-0.26489		4.1065	-0.53004	0.06202	0.41911	-1.8207	-0.000490605	2.94784		-23.59	-0.000915527	-9.79	-0.04593	-8.49	0.14875	-30.39	-0.06811	-34.59	0.04822	-33.39	-0.12093
-23.3365	-0.03746	-0.08871	-0.04089	-0.20461	-0.19253	-0.26142		4.1075	-0.55983	0.06448	0.35439	-1.7848	0.00143	3.00507		-23.589	0.03876	-9.789	-0.04257	-8.489	0.14172	-30.389	-0.08716	-34.589	0.05142	-33.389	-0.13192
-23.3355	-0.03747	-0.09126	-0.04089	-0.2046	-0.19251	-0.25812		4.1085	-0.58712	0.06736	0.28998	-1.74568	0.00336	3.05748		-23.588	0.07034	-9.788	-0.02747	-8.488	0.13942	-30.388	-0.10895	-34.588	0.05646	-33.388	-0.12719
-23.3345	-0.03749	-0.09368	-0.04089	-0.20457	-0.1925	-0.25496		4.1095	-0.61197	0.07027	0.2267	-1.70432	0.00527	3.10507		-23.587	0.08484	-9.787	-0.0116	-8.487	0.13656	-30.387	-0.1203	-34.587	0.03967	-33.387	-0.11759
-23.3335	-0.03749	-0.09592	-0.04089	-0.20455	-0.19249	-0.25194		4.1105	-0.63431	0.07405	0.16418	-1.6602	0.00627	3.14752		-23.586	0.08575	-9.786	0.00443	-8.486	0.15139	-30.386	-0.11755	-34.586	0.02579	-33.386	-0.11008
-23.3325	-0.0375	-0.098	-0.04091	-0.20453	-0.19247	-0.24908		4.1115	-0.65421	0.07734	0.10277	-1.6143	0.0073	3.18489		-23.585	0.08652	-9.785	0.01968	-8.485	0.15216	-30.385	-0.10382	-34.585	0.02396	-33.385	-0.10173
-23.3315	-0.03751	-0.09991	-0.04091	-0.2045	-0.19246	-0.24637		4.1125	-0.67122	0.08236	0.04248	-1.56609	0.0083	3.21657		-23.584	0.05066	-9.784	0.01282	-8.484	0.15348	-30.384	-0.0899	-34.584	0.00961	-33.384	-0.08419
-23.3305	-0.03753	-0.10164	-0.04091	-0.20447	-0.19246	-0.24381		4.1135	-0.68658	0.08655	-0.02445	-1.51607	0.0093	3.24198		-23.583	0.02518	-9.783	0.0383	-8.483	0.16282	-30.383	-0.07946	-34.583	0.000762939	-33.383	-0.08433
-23.3295	-0.03754	-0.1032	-0.04091	-0.20444	-0.19244	-0.24142		4.1145	-0.6986	0.09245	-0.11043	-1.4647	0.01032	3.26116		-23.582	0.0029	-9.782	0.04745	-8.482	0.1715	-30.382	-0.08972	-34.582	-0.00168	-33.382	-0.07612
-23.3285	-0.03756	-0.10457	-0.04092	-0.20441	-0.19243	-0.23917		4.1155	-0.70862	0.09791	-0.19302	-1.41195	0.01132	3.27293		-23.581	-0.04196	-9.781	0.03967	-8.481	0.1804	-30.381	-0.0661	-34.581	-0.01297	-33.381	-0.05942
-23.3275	-0.03757	-0.10576	-0.04092	-0.20438	-0.19241	-0.2371		4.1165	-0.71656	0.10502	-0.27393	-1.35832	0.01232	3.27875		-23.58	-0.07187	-9.78	0.04471	-8.48	0.18512	-30.38	-0.03332	-34.58	-0.00366	-33.38	-0.05692
-23.3265	-0.03759	-0.10677	-0.04092	-0.20437	-0.1924	-0.23516		4.1175	-0.72203	0.11223	-0.35091	-1.30375	0.01241	3.27718		-23.579	-0.11932	-9.779	0.03281	-8.479	0.17831	-30.379	-0.0108	-34.579	-0.00168	-33.379	-0.04996
-23.3255	-0.0376	-0.10759	-0.04093	-0.20434	-0.19239	-0.23336		4.1185	-0.72586	0.12109	-0.4257	-1.24873	0.01341	3.26852		-23.578	-0.16327	-9.778	0.01297	-8.478	0.16051	-30.378	0.00824	-34.578	-0.00687	-33.378	-0.0533
-23.3245	-0.0376	-0.10825	-0.04095	-0.20431	-0.19239	-0.2317		4.1195	-0.72721	0.12991	-0.49657	-1.19282	0.01443	3.25161		-23.577	-0.17838	-9.777	0.000152588	-8.477	0.14799	-30.377	0.02215	-34.577	0.00122	-33.377	-0.06429
-23.3235	-0.03761	-0.10872	-0.04095	-0.20428	-0.19237	-0.23019		4.1205	-0.72691	0.14052	-0.56345	-1.1378	0.01543	3.22732		-23.576	-0.17334	-9.776	-0.00168	-8.476	0.1359	-30.376	0.01208	-34.576	0.00198	-33.376	-0.07974
-23.3225	-0.03763	-0.10899	-0.04096	-0.20425	-0.19236	-0.22882		4.1215	-0.72414	0.1515	-0.62707	-1.08234	0.01643	3.19536		-23.575	-0.17319	-9.775	-0.02167	-8.475	0.13986	-30.375	0.00257	-34.575	0.00748	-33.375	-0.08878
-23.3215	-0.03764	-0.10911	-0.04096	-0.20422	-0.19236	-0.22756		4.1225	-0.72012	0.16377	-0.68618	-1.02732	0.01745	3.156		-23.574	-0.13535	-9.774	-0.02609	-8.474	0.1236	-30.374	-0.01574	-34.574	0.02014	-33.374	-0.11355
-23.3205	-0.03766	-0.10907	-0.04098	-0.2042	-0.19234	-0.22641		4.1235	-0.71409	0.17689	-0.74134	-0.97323	0.01755	3.10784		-23.573	-0.11459	-9.773	-0.03784	-8.473	0.09635	-30.373	-0.03314	-34.573	0.0325	-33.373	-0.11189
-23.3195	-0.03767	-0.10886	-0.04099	-0.20418	-0.19233	-0.22537		4.1245	-0.70635	0.19041	-0.79261	-0.92002	0.01855	3.0523		-23.572	-0.08942	-9.772	-0.05051	-8.472	0.07196	-30.372	-0.01135	-34.572	0.04349	-33.372	-0.11161
-23.3185	-0.03769	-0.10851	-0.04101	-0.20415	-0.19233	-0.22445		4.1255	-0.69778	0.20609	-0.83943	-0.86727	0.01955	2.98852		-23.571	-0.04334	-9.771	-0.04715	-8.471	0.05208	-30.371	-0.01172	-34.571	0.04974	-33.371	-0.11982
-23.3175	-0.03769	-0.10799	-0.04101	-0.20412	-0.19231	-0.22363		4.1265	-0.6872	0.22136	-0.88234	-0.81591	0.02057	2.91793		-23.57	-0.00381	-9.77	-0.0528	-8.47	0.03812	-30.37	-0.03882	-34.57	0.04745	-33.37	-0.13081
-23.3165	-0.0377	-0.10733	-0.04102	-0.2041	-0.19231	-0.2229		4.1275	-0.6758	0.23916	-0.92073	-0.76589	0.02066	2.83852		-23.569	0.03632	-9.769	-0.03845	-8.469	0.03878	-30.369	-0.03589	-34.569	0.04227	-33.369	-0.13777
-23.3155	-0.03772	-0.10655	-0.04103	-0.20408	-0.1923	-0.22226		4.1285	-0.66272	0.25655	-0.95523	-0.7168	0.02166	2.752		-23.568	0.07477	-9.768	-0.01694	-8.468	0.04713	-30.368	-0.07013	-34.568	0.04639	-33.368	-0.14166
-23.3145	-0.03772	-0.10563	-0.04105	-0.20405	-0.1923	-0.22168		4.1295	-0.64884	0.2765	-0.98523	-0.6695	0.02266	2.65839		-23.567	0.08987	-9.767	-0.00839	-8.467	0.04537	-30.367	-0.09906	-34.567	0.03464	-33.367	-0.12761
-23.3135	-0.03773	-0.1046	-0.04106	-0.20404	-0.19229	-0.22116		4.1305	-0.63411	0.29602	-1.01193	-0.62357	0.02275	2.55739		-23.566	0.09201	-9.766	0.0029	-8.466	0.06042	-30.366	-0.12671	-34.566	0.03113	-33.366	-0.1123
-23.3125	-0.03774	-0.10346	-0.04108	-0.20401	-0.19229	-0.22073		4.1315	-0.61816	0.31809	-1.03411	-0.57902	0.02377	2.44957		-23.565	0.08896	-9.765	0.01877	-8.465	0.05724	-30.365	-0.12048	-34.565	0.03265	-33.365	-0.102
-23.3115	-0.03774	-0.10221	-0.04109	-0.20399	-0.19227	-0.22036		4.1325	-0.60182	0.33973	-1.05236	-0.53627	0.02386	2.33495		-23.564	0.04562	-9.764	0.01755	-8.464	0.05977	-30.364	-0.0899	-34.564	0.02289	-33.364	-0.10604
-23.3105	-0.03776	-0.10085	-0.04111	-0.20398	-0.19227	-0.22004		4.1335	-0.58461	0.36439	-1.0673	-0.49491	0.02486	2.21407		-23.563	0.04196	-9.763	0.02548	-8.463	0.07075	-30.363	-0.11206	-34.563	0.01511	-33.363	-0.1066
-23.3095	-0.03776	-0.09941	-0.04111	-0.20395	-0.19227	-0.21977		4.1345	-0.56744	0.38857	-1.07889	-0.4558	0.02495	2.08664		-23.562	0.00824	-9.762	0.04471	-8.462	0.0757	-30.362	-0.1399	-34.562	0.00687	-33.362	-0.0757
-23.3085	-0.03777	-0.09789	-0.04112	-0.20394	-0.19226	-0.21953		4.1355	-0.54942	0.41534	-1.08707	-0.41807	0.02505	1.95355		-23.561	-0.04272	-9.761	0.03845	-8.461	0.08031	-30.361	-0.11554	-34.561	-0.00778	-33.361	-0.05135
-23.3075	-0.03777	-0.09629	-0.04114	-0.20392	-0.19226	-0.21934		4.1365	-0.531	0.44209	-1.09198	-0.38214	0.02605	1.81505		-23.56	-0.08514	-9.76	0.03448	-8.46	0.08372	-30.36	-0.04084	-34.56	0.000152588	-33.36	-0.05608
-23.3065	-0.03779	-0.09463	-0.04115	-0.20391	-0.19224	-0.21918		4.1375	-0.51215	0.47011	-1.09402	-0.34802	0.02614	1.67086		-23.559	-0.11963	-9.759	0.03174	-8.459	0.07383	-30.359	-0.02581	-34.559	0.000305176	-33.359	-0.04564
-23.3055	-0.03779	-0.0929	-0.04116	-0.20389	-0.19224	-0.21905		4.1385	-0.49333	0.49948	-1.09273	-0.3162	0.02623	1.52241		-23.558	-0.15427	-9.758	0.0148	-8.458	0.05889	-30.358	0.02088	-34.558	-0.01389	-33.358	-0.04982
-23.3045	-0.03779	-0.09114	-0.04118	-0.20389	-0.19224	-0.21895		4.1395	-0.47448	0.52875	-1.08918	-0.28573	0.02632	1.36916		-23.557	-0.17075	-9.757	-0.000305176	-8.457	0.04922	-30.357	0.06904	-34.557	-0.01541	-33.357	-0.06053
-23.3035	-0.0378	-0.08931	-0.04119	-0.20388	-0.19223	-0.21888		4.1405	-0.45566	0.56023	-1.08284	-0.25755	0.02643	1.21191		-23.556	-0.1683	-9.756	-0.01205	-8.456	0.02329	-30.356	0.02856	-34.556	-0.00397	-33.356	-0.0796
-23.3025	-0.0378	-0.08746	-0.04121	-0.20387	-0.19223	-0.21881		4.1415	-0.43681	0.59125	-1.07316	-0.23116	0.02652	1.05125		-23.555	-0.17136	-9.755	-0.03204	-8.455	0.01681	-30.355	0.2373	-34.555	0.00854	-33.355	-0.09254
-23.3015	-0.0378	-0.08557	-0.04121	-0.20387	-0.19223	-0.21878		4.1425	-0.41839	0.62439	-1.06173	-0.20659	0.02661	0.88775		-23.554	-0.13992	-9.754	-0.02716	-8.454	0.00516	-30.354	-0.11957	-34.554	0.0177	-33.354	-0.11216
-23.3005	-0.0378	-0.08368	-0.04122	-0.20385	-0.19221	-0.21875		4.1435	-0.39957	0.6567	-1.04761	-0.18341	0.0267	0.72141		-23.553	-0.11093	-9.753	-0.03067	-8.453	-0.01461	-30.353	-0.6612	-34.553	0.03372	-33.353	-0.09644
-23.2995	-0.0378	-0.08177	-0.04124	-0.20385	-0.19221	-0.21874		4.1445	-0.38115	0.69068	-1.03177	-0.16248	0.0268	0.55336		-23.552	-0.08896	-9.752	-0.05157	-8.452	-0.03373	-30.352	-0.44074	-34.552	0.03677	-33.352	-0.1091
-23.2985	-0.03782	-0.07986	-0.04124	-0.20385	-0.1922	-0.21874		4.1455	-0.36316	0.72427	-1.0137	-0.14293	0.02689	0.38361		-23.551	-0.03983	-9.751	-0.05524	-8.451	-0.05076	-30.351	-0.58063	-34.551	0.05188	-33.351	-0.12399
-23.2975	-0.03782	-0.07795	-0.04125	-0.20385	-0.1922	-0.21874		4.1465	-0.34596	0.75955	-0.99339	-0.12518	0.02607	0.2133		-23.55	-0.00427	-9.75	-0.05524	-8.45	-0.0624	-30.35	-0.1961	-34.55	0.04822	-33.35	-0.12761
-23.2965	-0.03782	-0.07606	-0.04125	-0.20384	-0.19218	-0.21874		4.1475	-0.32833	0.794	-0.97136	-0.1088	0.02616	0.04298		-23.549	0.03113	-9.749	-0.0473	-8.449	-0.06383	-30.349	0.3924	-34.549	0.05096	-33.349	-0.13123
-23.2955	-0.03782	-0.0742	-0.04126	-0.20384	-0.19218	-0.21874		4.1485	-0.31198	0.8297	-0.94827	-0.0938	0.02625	-0.12705		-23.548	0.07675	-9.748	-0.02777	-8.448	-0.05724	-30.348	0.46399	-34.548	0.05402	-33.348	-0.13596
-23.2945	-0.03782	-0.07236	-0.04126	-0.20384	-0.19217	-0.21874		4.1495	-0.29517	0.86455	-0.9235	-0.08014	0.02541	-0.29566		-23.547	0.1001	-9.747	-0.01602	-8.447	-0.05482	-30.347	0.12396	-34.547	0.04395	-33.347	-0.12302
-23.2935	-0.03782	-0.07055	-0.04126	-0.20384	-0.19216	-0.21874		4.1505	-0.27965	0.90027	-0.89759	-0.06832	0.02459	-0.46257		-23.546	0.09705	-9.746	0.00107	-8.446	-0.03439	-30.346	-0.0141	-34.546	0.01343	-33.346	-0.11105
-23.2925	-0.03782	-0.06878	-0.04126	-0.20384	-0.19216	-0.21874		4.1515	-0.26413	0.93555	-0.87055	-0.05739	0.02468	-0.62777		-23.545	0.09491	-9.745	0.01801	-8.445	-0.03054	-30.345	0.20344	-34.545	-0.0412	-33.345	-0.10688
-23.2915	-0.03782	-0.06704	-0.04128	-0.20384	-0.19214	-0.21874		4.1525	-0.2494	0.96998	-0.84298	-0.04739	0.02386	-0.78986		-23.544	0.05554	-9.744	0.01221	-8.444	-0.02307	-30.344	0.36988	-34.544	-0.40253	-33.344	-0.08377
-23.2905	-0.03782	-0.06537	-0.04128	-0.20384	-0.19213	-0.21872		4.1535	-0.23549	1.00482	-0.81484	-0.03873	0.02305	-0.94852		-23.543	0.0386	-9.743	0.02335	-8.443	-0.00396	-30.343	0.46033	-34.543	3.18756	-33.343	-0.086
-23.2895	-0.03783	-0.06374	-0.04128	-0.20384	-0.19213	-0.21872		4.1545	-0.22162	1.03841	-0.78666	-0.03098	0.02223	-1.10407		-23.542	0.00488	-9.742	0.04013	-8.442	0.01176	-30.342	0.57806	-34.542	4.99985	-33.342	-0.08197
-23.2885	-0.03783	-0.06216	-0.04128	-0.20384	-0.19211	-0.21872		4.1555	-0.20896	1.07286	-0.75798	-0.0237	0.02139	-1.25507		-23.541	-0.03311	-9.741	0.03738	-8.441	0.02483	-30.341	0.6275	-34.541	0.83038	-33.341	-0.06179
-23.2875	-0.03783	-0.06062	-0.04126	-0.20384	-0.1921	-0.21872		4.1565	-0.19631	1.1047	-0.72982	-0.01777	0.02057	-1.40152		-23.54	-0.07751	-9.74	0.04105	-8.44	0.03164	-30.34	0.57623	-34.54	-1.20941	-33.34	-0.05831
-23.2865	-0.03783	-0.05914	-0.04126	-0.20384	-0.19208	-0.21871		4.1575	-0.18448	1.13743	-0.70166	-0.01277	0.01975	-1.54343		-23.539	-0.11612	-9.739	0.0354	-8.439	0.02758	-30.339	0.50153	-34.539	-0.8017	-33.339	-0.05163
-23.2855	-0.03784	-0.05773	-0.04126	-0.20384	-0.19207	-0.21871		4.1585	-0.17347	1.16759	-0.67355	-0.00775	0.01893	-1.67936		-23.538	-0.15213	-9.738	0.02151	-8.438	0.01637	-30.338	0.51691	-34.538	-0.95993	-33.338	-0.04982
-23.2845	-0.03784	-0.05638	-0.04126	-0.20384	-0.19205	-0.21871		4.1595	-0.16247	1.1978	-0.64593	-0.00409	0.01811	-1.80991		-23.537	-0.17151	-9.737	0.01266	-8.437	0.01176	-30.337	0.50922	-34.537	-1.3681	-33.337	-0.05886
-23.2835	-0.03784	-0.05509	-0.04126	-0.20384	-0.19204	-0.21869		4.1605	-0.15271	1.22623	-0.61893	-0.000451886	0.01636	-1.9342		-23.536	-0.16724	-9.736	-0.0029	-8.436	-0.01176	-30.336	0.45666	-34.536	-0.93231	-33.336	-0.08391
-23.2825	-0.03786	-0.05385	-0.04125	-0.20384	-0.19204	-0.21869		4.1615	-0.14292	1.25384	-0.59186	0.0023	0.01555	-2.05225		-23.535	-0.1651	-9.735	-0.02625	-8.435	-0.01318	-30.335	0.47882	-34.535	-1.02982	-33.335	-0.10214
-23.2815	-0.03786	-0.05267	-0.04125	-0.20384	-0.19203	-0.21868		4.1625	-0.13439	1.2798	-0.56602	0.00457	0.01473	-2.16375		-23.534	-0.11597	-9.734	-0.02625	-8.434	-0.0201	-30.334	0.49273	-34.534	-0.66467	-33.334	-0.11035
-23.2805	-0.03787	-0.05157	-0.04125	-0.20384	-0.19201	-0.21866		4.1635	-0.12585	1.30484	-0.54066	0.00686	0.01298	-2.26816		-23.533	-0.10712	-9.733	-0.03387	-8.433	-0.0345	-30.333	0.51379	-34.533	-0.48645	-33.333	-0.07389
-23.2795	-0.03787	-0.05052	-0.04124	-0.20384	-0.192	-0.21866		4.1645	-0.11775	1.32691	-0.51532	0.00868	0.01125	-2.36548		-23.532	-0.08453	-9.732	-0.04959	-8.432	-0.04241	-30.332	0.4585	-34.532	-0.46082	-33.332	-0.09073
-23.2785	-0.03789	-0.04954	-0.04124	-0.20384	-0.19198	-0.21865		4.1655	-0.11043	1.34811	-0.49105	0.00961	0.01043	-2.45455		-23.531	-0.03204	-9.731	-0.05127	-8.431	-0.05504	-30.331	0.39074	-34.531	-0.34042	-33.331	-0.13053
-23.2775	-0.0379	-0.04864	-0.04124	-0.20384	-0.19197	-0.21864		4.1665	-0.10315	1.3672	-0.46739	0.011	0.00868	-2.5368		-23.53	0.00595	-9.73	-0.05676	-8.43	-0.06141	-30.33	0.36749	-34.53	-0.28305	-33.33	-0.13735
-23.2765	-0.0379	-0.04779	-0.04122	-0.20384	-0.19195	-0.21862		4.1675	-0.09705	1.38418	-0.44425	0.01191	0.00695	-2.6108		-23.529	0.04486	-9.729	-0.05051	-8.429	-0.05977	-30.329	0.31952	-34.529	-0.23377	-33.329	-0.1418
-23.2755	-0.03792	-0.047	-0.04122	-0.20382	-0.19194	-0.21862		4.1685	-0.09099	1.399	-0.4217	0.01239	0.0052	-2.67714		-23.528	0.08102	-9.728	-0.02792	-8.428	-0.05076	-30.328	0.26075	-34.528	-0.15122	-33.328	-0.12385
-23.2745	-0.03793	-0.04626	-0.04121	-0.20382	-0.19193	-0.21861		4.1695	-0.08532	1.41127	-0.39973	0.01239	0.00348	-2.73439		-23.527	0.10239	-9.727	-0.01389	-8.427	-0.04658	-30.327	0.22375	-34.527	-0.08804	-33.327	-0.10061
-23.2735	-0.03795	-0.04559	-0.04121	-0.20382	-0.1919	-0.21859		4.1705	-0.08008	1.42184	-0.37882	0.01286	0.00174	-2.78395		-23.526	0.09979	-9.726	-0.000762939	-8.426	-0.02373	-30.326	0.19776	-34.526	-0.07278	-33.326	-0.10896
-23.2725	-0.03796	-0.04497	-0.04119	-0.20381	-0.19188	-0.21858		4.1715	-0.07527	1.429	-0.35857	0.01289	0	-2.82559		-23.525	0.0911	-9.725	0.02151	-8.425	-0.02087	-30.325	0.18475	-34.525	-0.05096	-33.325	-0.09964
-23.2715	-0.03797	-0.04441	-0.04119	-0.20379	-0.19187	-0.21856		4.1725	-0.07085	1.4353	-0.33932	0.01289	-0.00101	-2.85955		-23.524	0.05402	-9.724	0.02487	-8.424	-0.01406	-30.324	0.16754	-34.524	-0.0264	-33.324	-0.07946
-23.2705	-0.03799	-0.04389	-0.04118	-0.20379	-0.19185	-0.21855		4.1735	-0.0664	1.43734	-0.3207	0.01291	-0.00202	-2.88439		-23.523	0.03952	-9.723	0.0325	-8.423	0.00121	-30.323	0.16132	-34.523	-0.000762939	-33.323	-0.08322
-23.2695	-0.038	-0.04342	-0.04118	-0.20378	-0.19184	-0.21853		4.1745	-0.06242	1.43768	-0.30318	0.01245	-0.00305	-2.90186		-23.522	0.01236	-9.722	0.04837	-8.422	0.01637	-30.322	0.12542	-34.522	0.03128	-33.322	-0.07195
-23.2685	-0.03802	-0.043	-0.04118	-0.20376	-0.19182	-0.21852		4.1755	-0.05882	1.43507	-0.28627	0.01248	-0.00405	-2.91139		-23.521	-0.03387	-9.721	0.04044	-8.421	0.02483	-30.321	0.11664	-34.521	0.0087	-33.321	-0.05093
-23.2675	-0.03803	-0.04263	-0.04116	-0.20375	-0.19181	-0.21851		4.1765	-0.05566	1.4303	-0.27039	0.01202	-0.00598	-2.91409		-23.52	-0.07172	-9.72	0.03998	-8.42	0.03428	-30.32	0.12378	-34.52	0.04761	-33.32	-0.04968
-23.2665	-0.03805	-0.04228	-0.04116	-0.20374	-0.1918	-0.21851		4.1775	-0.05204	1.42211	-0.25623	0.01205	-0.00698	-2.90914		-23.519	-0.10666	-9.719	0.03418	-8.419	0.03109	-30.319	0.13678	-34.519	0.09735	-33.319	-0.04551
-23.2655	-0.03806	-0.04198	-0.04115	-0.20372	-0.19178	-0.21849		4.1785	-0.04887	1.41218	-0.24209	0.01161	-0.008	-2.89677		-23.518	-0.14816	-9.718	0.01968	-8.418	0.02439	-30.318	0.14465	-34.518	0.12085	-33.318	-0.04453
-23.2645	-0.03809	-0.04171	-0.04115	-0.20371	-0.19178	-0.21848		4.1795	-0.0461	1.39889	-0.22957	0.01116	-0.00993	-2.87761		-23.517	-0.16083	-9.717	0.0061	-8.417	0.01802	-30.317	0.12616	-34.517	0.14298	-33.317	-0.06109
-23.2635	-0.0381	-0.04148	-0.04115	-0.20369	-0.19177	-0.21846		4.1805	-0.04334	1.38348	-0.21764	0.01073	-0.01093	-2.85218		-23.516	-0.1532	-9.716	-0.01617	-8.416	-0.0033	-30.316	0.1181	-34.516	0.13809	-33.316	-0.0725
-23.2625	-0.03812	-0.04126	-0.04115	-0.20368	-0.19175	-0.21845		4.1815	-0.041	1.36507	-0.20741	0.01027	-0.01195	-2.8208		-23.515	-0.15305	-9.715	-0.04334	-8.415	0.000439453	-30.315	0.09997	-34.515	0.15213	-33.315	-0.07709
-23.2615	-0.03813	-0.04109	-0.04114	-0.20366	-0.19174	-0.21845		4.1825	-0.03823	1.34366	-0.19716	0.00939	-0.01389	-2.78316		-23.514	-0.11795	-9.714	-0.01984	-8.414	-0.00835	-30.314	0.06775	-34.514	0.20477	-33.314	-0.09393
-23.2605	-0.03815	-0.04093	-0.04114	-0.20364	-0.19174	-0.21843		4.1835	-0.03625	1.32016	-0.18802	0.00895	-0.01489	-2.74011		-23.513	-0.09964	-9.713	-0.02502	-8.413	-0.02911	-30.313	0.05164	-34.513	0.18402	-33.313	-0.09505
-23.2595	-0.03816	-0.04079	-0.04114	-0.20362	-0.19172	-0.21842		4.1845	-0.03348	1.29364	-0.17943	0.0085	-0.01682	-2.69168		-23.512	-0.07645	-9.712	-0.05203	-8.412	-0.04691	-30.312	0.065	-34.512	0.17044	-33.312	-0.09839
-23.2585	-0.03819	-0.04068	-0.04114	-0.20359	-0.19171	-0.21842		4.1855	-0.03114	1.26541	-0.17091	0.00761	-0.01782	-2.63814		-23.511	-0.03098	-9.711	-0.05295	-8.411	-0.05768	-30.311	0.03973	-34.511	0.19333	-33.311	-0.12107
-23.2575	-0.0382	-0.04057	-0.04114	-0.20358	-0.19171	-0.21841		4.1865	-0.0292	1.23341	-0.16348	0.00716	-0.01884	-2.58034		-23.51	0.00671	-9.71	-0.05417	-8.41	-0.06515	-30.31	0.00824	-34.51	0.19959	-33.31	-0.129
-23.2565	-0.03822	-0.04049	-0.04112	-0.20355	-0.1917	-0.21841		4.1875	-0.02725	1.20048	-0.15652	0.00627	-0.02077	-2.51798		-23.509	0.04608	-9.709	-0.04593	-8.409	-0.0613	-30.309	-0.01886	-34.509	0.2211	-33.309	-0.13652
-23.2555	-0.03823	-0.04042	-0.04112	-0.20353	-0.1917	-0.21839		4.1885	-0.02488	1.16416	-0.14964	0.00536	-0.02177	-2.45193		-23.508	0.08514	-9.708	-0.02853	-8.408	-0.05043	-30.308	-0.04632	-34.508	0.24445	-33.308	-0.13192
-23.2545	-0.03825	-0.04037	-0.04112	-0.20351	-0.19168	-0.21839		4.1895	-0.02297	1.12616	-0.14332	0.00493	-0.0228	-2.38248		-23.507	0.09796	-9.707	-0.01785	-8.407	-0.04329	-30.307	-0.06683	-34.507	0.25726	-33.307	-0.1162
-23.2535	-0.03825	-0.04032	-0.04112	-0.20349	-0.19168	-0.21839		4.1905	-0.02142	1.08602	-0.13702	0.00405	-0.02473	-2.30961		-23.506	0.1004	-9.706	-0.00671	-8.406	-0.02285	-30.306	-0.06061	-34.506	0.26764	-33.306	-0.10465
-23.2525	-0.03826	-0.04029	-0.04112	-0.20346	-0.19168	-0.21838		4.1915	-0.01905	1.0442	-0.13118	0.00314	-0.02573	-2.23418		-23.505	0.10117	-9.705	0.00946	-8.405	-0.02285	-30.305	-0.0498	-34.505	0.27725	-33.305	-0.09686
-23.2515	-0.03828	-0.04026	-0.04111	-0.20343	-0.19167	-0.21838		4.1925	-0.0171	0.99977	-0.12489	0.00225	-0.02675	-2.1562		-23.504	0.06409	-9.704	0.01251	-8.404	-0.01747	-30.304	-0.04193	-34.504	0.32867	-33.304	-0.08071
-23.2505	-0.03829	-0.04024	-0.04111	-0.20342	-0.19167	-0.21838		4.1935	-0.01073	0.95493	-0.11966	0.00135	-0.02775	-2.07625		-23.503	0.04318	-9.703	0.02686	-8.403	-0.00209	-30.303	-0.02618	-34.503	0.28107	-33.303	-0.07515
-23.2495	-0.03829	-0.04023	-0.04111	-0.20339	-0.19167	-0.21838		4.1945	-0.00939	0.90755	-0.11445	0	-0.02877	-1.99457		-23.502	0.00671	-9.702	0.03754	-8.402	0.01318	-30.302	-0.03772	-34.502	0.02838	-33.302	-0.0668
-23.2485	-0.0383	-0.04023	-0.04111	-0.20338	-0.19165	-0.21838		4.1955	-0.00805	0.85886	-0.10923	-0.000996866	-0.02977	-1.91175		-23.501	-0.03662	-9.701	0.0383	-8.401	0.02021	-30.301	-0.0227	-34.501	0.16312	-33.301	-0.05956
-23.2475	-0.03832	-0.04022	-0.04109	-0.20335	-0.19165	-0.21838		4.1965	-0.00641	0.80936	-0.10464	-0.00199	-0.0308	-1.82809		-23.5	-0.07309	-9.7	0.05676	-8.4	0.02615	-30.3	0.01226	-34.5	0.25436	-33.3	-0.05803
-23.2465	-0.03832	-0.04022	-0.04109	-0.20333	-0.19165	-0.21838		4.1975	-0.00536	0.75773	-0.1005	-0.003	-0.0318	-1.74386		-23.499	-0.11337	-9.699	0.04242	-8.399	0.02648	-30.299	0.0337	-34.499	0.19089	-33.299	-0.04815
-23.2455	-0.03832	-0.04022	-0.04109	-0.2033	-0.19164	-0.21838		4.1985	-0.00402	0.70693	-0.09641	-0.00443	-0.03282	-1.65964		-23.498	-0.15152	-9.698	0.02213	-8.398	0.02076	-30.298	0.06427	-34.498	0.11124	-33.298	-0.04509
-23.2445	-0.03833	-0.04022	-0.04109	-0.20329	-0.19164	-0.21838		4.1995	-0.00268	0.65357	-0.09291	-0.00543	-0.03382	-1.5757		-23.497	-0.16708	-9.697	0.00732	-8.397	0.01604	-30.297	0.08587	-34.497	-0.05768	-33.297	-0.05191
-23.2435	-0.03833	-0.04023	-0.04108	-0.20326	-0.19164	-0.21838		4.2005	-0.00134	0.60107	-0.08991	-0.00643	-0.03484	-1.49261		-23.496	-0.15579	-9.696	-0.01175	-8.396	-0.00461	-30.296	0.07196	-34.496	0.13138	-33.296	-0.06151
-23.2425	-0.03833	-0.04023	-0.04108	-0.20325	-0.19164	-0.21839		4.2015	0	0.54686	-0.08691	-0.00743	-0.03584	-1.41036		-23.495	-0.15244	-9.695	-0.03403	-8.395	-0.00692	-30.295	0.06372	-34.495	-0.16357	-33.295	-0.06944
-23.2415	-0.03833	-0.04023	-0.04108	-0.20323	-0.19164	-0.21839		4.2025	0.00128	0.49352	-0.08393	-0.00843	-0.03595	-1.32925		-23.494	-0.11948	-9.694	-0.04135	-8.394	-0.00956	-30.294	0.04798	-34.494	0.13596	-33.294	-0.08725
-23.2405	-0.03833	-0.04023	-0.04108	-0.20322	-0.19164	-0.21839		4.2035	0.00257	0.43891	-0.08152	-0.00943	-0.03695	-1.24986		-23.493	-0.09766	-9.693	-0.04196	-8.393	-0.02329	-30.293	0.03534	-34.493	0.35309	-33.293	-0.08544
-23.2395	-0.03833	-0.04024	-0.04106	-0.2032	-0.19162	-0.21841		4.2045	0.00355	0.3855	-0.07909	-0.01043	-0.03705	-1.17189		-23.492	-0.07141	-9.692	-0.05447	-8.392	-0.03779	-30.292	0.04614	-34.492	0.42999	-33.292	-0.09699
-23.2385	-0.03833	-0.04026	-0.04106	-0.20319	-0.19162	-0.21841		4.2055	0.00514	0.33175	-0.07668	-0.01141	-0.03807	-1.09618		-23.491	-0.02991	-9.691	-0.05508	-8.391	-0.05306	-30.291	0.03277	-34.491	0.4541	-33.291	-0.11244
-23.2375	-0.03833	-0.04026	-0.04106	-0.20318	-0.19162	-0.21842		4.2065	0.00641	0.27925	-0.0743	-0.01195	-0.03816	-1.02218		-23.49	0.00702	-9.69	-0.05432	-8.39	-0.06866	-30.29	-0.000549317	-34.49	0.46417	-33.29	-0.11592
-23.2365	-0.03832	-0.04027	-0.04106	-0.20318	-0.19162	-0.21842		4.2075	0.00739	0.2263	-0.07186	-0.01295	-0.03825	-0.95073		-23.489	0.04623	-9.689	-0.04868	-8.389	-0.07998	-30.289	-0.02435	-34.489	0.47516	-33.289	-0.12343
-23.2355	-0.03832	-0.04029	-0.04105	-0.20316	-0.19162	-0.21843		4.2085	0.0087	0.17466	-0.06945	-0.01395	-0.03836	-0.88127		-23.488	0.08301	-9.688	-0.02457	-8.388	-0.0679	-30.288	-0.05621	-34.488	0.47638	-33.288	-0.12051
-23.2345	-0.03832	-0.04029	-0.04105	-0.20315	-0.19161	-0.21843		4.2095	0.00939	0.12345	-0.06702	-0.0145	-0.03936	-0.81436		-23.487	0.09659	-9.687	-0.0058	-8.387	-0.05592	-30.287	-0.06647	-34.487	0.49393	-33.287	-0.10548
-23.2335	-0.0383	-0.0403	-0.04105	-0.20315	-0.19161	-0.21845		4.2105	0.0107	0.0735	-0.06407	-0.01505	-0.03948	-0.75002		-23.486	0.09567	-9.686	0.00549	-8.386	-0.0312	-30.286	-0.06152	-34.486	0.46082	-33.286	-0.09366
-23.2325	-0.0383	-0.04032	-0.04105	-0.20315	-0.19161	-0.21846		4.2115	0.01139	0.03971	-0.06107	-0.01605	-0.03866	-0.68852		-23.485	0.09384	-9.685	0.02029	-8.385	-0.03142	-30.285	-0.05255	-34.485	0.42313	-33.285	-0.0821
-23.2315	-0.03829	-0.04033	-0.04103	-0.20313	-0.1916	-0.21846		4.2125	0.01239	-0.03811	-0.03875	-0.01659	-0.03875	-0.62959		-23.484	0.05402	-9.684	0.01999	-8.384	-0.02395	-30.284	-0.0445	-34.484	0.41687	-33.284	-0.08016
-23.2305	-0.03829	-0.04034	-0.04103	-0.20313	-0.1916	-0.21848		4.2135	0.01339	-0.1112	-0.03675	-0.01711	-0.03884	-0.57348		-23.483	0.03098	-9.683	0.02792	-8.383	-0.000878904	-30.283	-0.03022	-34.483	0.36942	-33.283	-0.08238
-23.2295	-0.03828	-0.04036	-0.04103	-0.20313	-0.1916	-0.21849		4.2145	0.01409	-0.18429	-0.03475	-0.01766	-0.03893	-0.5202		-23.482	0.01282	-9.682	0.04349	-8.382	0.00692	-30.282	-0.04541	-34.482	0.35538	-33.282	-0.07
-23.2285	-0.03828	-0.04039	-0.04103	-0.20313	-0.19158	-0.21849		4.2155	0.01511	-0.25258	-0.03239	-0.0182	-0.03905	-0.47007		-23.481	-0.02777	-9.681	0.04196	-8.381	0.02131	-30.281	-0.03497	-34.481	0.33218	-33.281	-0.05692
-23.2275	-0.03826	-0.0404	-0.04102	-0.20313	-0.19158	-0.21851		4.2165	0.01555	-0.32095	-0.03041	-0.01875	-0.03823	-0.4225		-23.48	-0.06454	-9.68	0.0441	-8.38	0.02867	-30.28	-0.00238	-34.48	0.32272	-33.28	-0.04495
-23.2265	-0.03826	-0.04042	-0.04102	-0.20315	-0.19158	-0.21852		4.2175	0.01652	-0.38385	-0.02845	-0.0193	-0.03832	-0.37805		-23.479	-0.10391	-9.679	0.0415	-8.379	0.04175	-30.279	0.01538	-34.479	0.30609	-33.279	-0.02533
-23.2255	-0.03825	-0.04043	-0.04102	-0.20315	-0.19157	-0.21852		4.2185	0.01695	-0.44604	-0.02645	-0.01939	-0.03841	-0.33643		-23.478	-0.14114	-9.678	0.02823	-8.378	0.02351	-30.278	0.04046	-34.478	0.27817	-33.278	-0.01934
-23.2245	-0.03825	-0.04046	-0.04102	-0.20316	-0.19157	-0.21853		4.2195	0.01739	-0.50342	-0.02445	-0.01948	-0.03759	-0.29793		-23.477	-0.14786	-9.677	0.00992	-8.377	0.00374	-30.277	0.0476	-34.477	0.26794	-33.277	-0.04439
-23.2235	-0.03823	-0.04047	-0.04102	-0.20316	-0.19155	-0.21855		4.2205	0.01811	-0.55876	-0.02286	-0.02	-0.03677	-0.262		-23.476	-0.15427	-9.676	-0.00488	-8.376	-0.08745	-30.276	0.0476	-34.476	0.2504	-33.276	-0.05358
-23.2225	-0.03823	-0.04049	-0.04102	-0.20318	-0.19155	-0.21855		4.2215	0.01852	-0.61004	-0.02161	-0.02009	-0.03689	-0.22891		-23.475	-0.15137	-9.675	-0.02411	-8.375	0.0078	-30.275	0.04742	-34.475	0.23575	-33.275	-0.06067
-23.2215	-0.03822	-0.04052	-0.04102	-0.20318	-0.19154	-0.21856		4.2225	0.01895	-0.65858	-0.02	-0.02018	-0.03607	-0.19836		-23.474	-0.11826	-9.674	-0.02579	-8.374	0.07119	-30.274	0.02783	-34.474	0.22995	-33.274	-0.09282
-23.2205	-0.03822	-0.04053	-0.04101	-0.20319	-0.19154	-0.21858		4.2235	0.01911	-0.70305	-0.01875	-0.01982	-0.03616	-0.17068		-23.473	-0.10803	-9.673	-0.03204	-8.373	0.03878	-30.273	0.00971	-34.473	0.22095	-33.273	-0.0867
-23.2195	-0.0382	-0.04056	-0.04101	-0.2032	-0.19154	-0.21859		4.2245	0.01952	-0.74476	-0.01791	-0.01991	-0.03534	-0.14525		-23.472	-0.07477	-9.672	-0.05295	-8.372	-0.09316	-30.272	0.02636	-34.472	0.20248	-33.272	-0.09755
-23.2185	-0.0382	-0.04057	-0.04101	-0.20322	-0.19152	-0.21859		4.2255	0.01941	-0.78378	-0.01666	-0.01955	-0.03452	-0.12211		-23.471	-0.03403	-9.671	-0.05142	-8.371	-0.10195	-30.271	0.00878	-34.471	0.19226	-33.271	-0.11175
-23.2175	-0.03819	-0.04059	-0.04102	-0.20322	-0.19152	-0.21861		4.2265	0.01955	-0.81869	-0.0158	-0.01964	-0.0337	-0.10123		-23.47	0.00839	-9.67	-0.05783	-8.37	-0.14326	-30.27	-0.02747	-34.47	0.1622	-33.27	-0.11536
-23.2165	-0.03819	-0.04062	-0.04102	-0.20323	-0.19152	-0.21861		4.2275	0.01939	-0.85156	-0.01457	-0.01925	-0.0338	-0.08207		-23.469	0.05173	-9.669	-0.0531	-8.369	-0.3965	-30.269	-0.04632	-34.469	0.13672	-33.269	-0.11926
-23.2155	-0.03819	-0.04063	-0.04102	-0.20325	-0.19152	-0.21862		4.2285	0.01927	-0.87898	-0.01368	-0.01889	-0.03298	-0.06543		-23.468	0.07538	-9.668	-0.0383	-8.368	-0.16249	-30.268	-0.06775	-34.468	0.12054	-33.268	-0.12093
-23.2145	-0.03819	-0.04066	-0.04102	-0.20326	-0.19151	-0.21864		4.2295	0.01914	-0.90498	-0.01209	-0.01852	-0.03216	-0.05052		-23.467	0.09766	-9.667	-0.0206	-8.367	-0.14458	-30.267	-0.08239	-34.467	0.0882	-33.267	-0.10952
-23.2135	-0.03818	-0.04068	-0.04102	-0.20328	-0.19151	-0.21864		4.2305	0.0187	-0.92625	-0.01084	-0.01816	-0.03134	-0.03732		-23.466	0.09872	-9.666	-0.01328	-8.366	-0.16271	-30.266	-0.0791	-34.466	0.06119	-33.266	-0.09004
-23.2125	-0.03818	-0.0407	-0.04102	-0.20329	-0.19151	-0.21865		4.2315	0.01857	-0.94687	-0.00961	-0.0178	-0.03052	-0.02525		-23.465	0.10208	-9.665	0.0116	-8.365	-0.00978	-30.265	-0.06904	-34.465	0.03479	-33.265	-0.07362
-23.2115	-0.03818	-0.04072	-0.04102	-0.2033	-0.19151	-0.21865		4.2325	0.01786	-0.96269	-0.00836	-0.01743	-0.0297	-0.01489		-23.464	0.06805	-9.664	0.0148	-8.364	0.10096	-30.264	-0.05035	-34.464	0.00488	-33.264	-0.06262
-23.2105	-0.03818	-0.04075	-0.04102	-0.20332	-0.19151	-0.21866		4.2335	0.01773	-0.97644	-0.00675	-0.01707	-0.02889	-0.00566		-23.463	0.05127	-9.663	0.02838	-8.363	0.17435	-30.263	-0.04853	-34.463	-0.01846	-33.263	-0.06332
-23.2095	-0.03818	-0.04076	-0.04102	-0.20333	-0.19151	-0.21868		4.2345	0.0173	-0.98545	-0.0055	-0.01668	-0.02807	0.00215		-23.462	0.02609	-9.662	0.04532	-8.362	0.11722	-30.262	-0.06042	-34.462	-0.03448	-33.262	-0.05399
-23.2085	-0.03818	-0.04078	-0.04102	-0.20333	-0.19151	-0.21868		4.2355	0.01659	-0.99378	-0.00427	-0.01632	-0.02725	0.00855		-23.461	-0.0206	-9.661	0.03967	-8.361	0.3431	-30.261	-0.04742	-34.461	-0.06516	-33.261	-0.03785
-23.2075	-0.03818	-0.04079	-0.04102	-0.20335	-0.19151	-0.21869		4.2365	0.01589	-0.99735	-0.00266	-0.01595	-0.02643	0.01436		-23.46	-0.07248	-9.66	0.03937	-8.36	0.44231	-30.26	-0.02106	-34.46	-0.07156	-33.26	-0.04258
-23.2065	-0.03819	-0.04082	-0.04103	-0.20336	-0.19151	-0.21869		4.2375	0.01516	-0.99953	-0.0018	-0.01559	-0.02564	0.01932		-23.459	-0.11185	-9.659	0.04623	-8.359	0.28685	-30.259	-0.00384	-34.459	-0.08057	-33.259	-0.03117
-23.2055	-0.03819	-0.04083	-0.04103	-0.20338	-0.19151	-0.21869		4.2385	0.01505	-0.99898	-0.000543325	-0.01477	-0.02573	0.02343		-23.458	-0.14725	-9.658	0.02914	-8.358	0.20314	-30.258	0.01758	-34.458	-0.0943	-33.258	-0.03312
-23.2045	-0.03819	-0.04085	-0.04103	-0.20339	-0.19151	-0.21871		4.2395	0.01432	-0.9964	-6.547e-05	-0.01441	-0.02491	0.02698		-23.457	-0.14908	-9.657	0.00824	-8.357	0.21017	-30.257	0.02618	-34.457	-0.09964	-33.257	-0.0437
-23.2035	-0.0382	-0.04086	-0.04103	-0.2034	-0.19151	-0.21871		4.2405	0.01364	-0.99244	0.000412384	-0.01405	-0.02409	0.02968		-23.456	-0.15366	-9.656	-0.00275	-8.356	0.18611	-30.256	0.02051	-34.456	-0.10819	-33.256	-0.04885
-23.2025	-0.0382	-0.04088	-0.04103	-0.2034	-0.19152	-0.21872		4.2415	0.0132	-0.98444	0.00128	-0.01368	-0.02327	0.03182		-23.455	-0.15564	-9.655	-0.02838	-8.355	0.17314	-30.255	0.01648	-34.455	-0.14053	-33.255	-0.06332
-23.2015	-0.03822	-0.04088	-0.04103	-0.20342	-0.19152	-0.21872		4.2425	0.0125	-0.97636	0.00104	-0.01284	-0.02245	0.03336		-23.454	-0.11795	-9.654	-0.03387	-8.354	0.1459	-30.254	0.00512	-34.454	-0.07309	-33.254	-0.07835
-23.2005	-0.03823	-0.04089	-0.04105	-0.20343	-0.19154	-0.21874		4.2435	0.0118	-0.96425	0.00152	-0.01248	-0.02255	0.03464		-23.453	-0.10498	-9.653	-0.03677	-8.353	0.12942	-30.253	-0.00878	-34.453	-0.0885	-33.253	-0.06958
-23.1995	-0.03823	-0.04091	-0.04105	-0.20343	-0.19154	-0.21874		4.2445	0.01136	-0.95345	0.00128	-0.01211	-0.02173	0.03564		-23.452	-0.07294	-9.652	-0.05432	-8.352	0.117	-30.252	0.00348	-34.452	-0.08636	-33.252	-0.0764
-23.1985	-0.03825	-0.04091	-0.04105	-0.20345	-0.19155	-0.21875		4.2455	0.01123	-0.93862	0.00101	-0.0113	-0.02091	0.03634		-23.451	-0.02838	-9.651	-0.05417	-8.351	0.11316	-30.251	-0.00568	-34.451	-0.08545	-33.251	-0.09894
-23.1975	-0.03826	-0.04092	-0.04105	-0.20345	-0.19155	-0.21875		4.2465	0.01052	-0.92371	0.000773825	-0.01093	-0.021	0.03675		-23.45	0.00641	-9.65	-0.05661	-8.35	0.0869	-30.25	-0.03662	-34.45	-0.10086	-33.25	-0.10145
-23.1965	-0.03828	-0.04093	-0.04105	-0.20346	-0.19157	-0.21876		4.2475	0.01011	-0.9068	0.00053577	-0.01057	-0.0202	0.03689		-23.449	0.04745	-9.649	-0.05051	-8.349	0.07701	-30.249	-0.04285	-34.449	-0.09918	-33.249	-0.11175
-23.1955	-0.03829	-0.04093	-0.04105	-0.20346	-0.19157	-0.21876		4.2485	0.00968	-0.88989	0.000267884	-0.0102	-0.01939	0.03675		-23.448	0.08728	-9.648	-0.02731	-8.348	0.06965	-30.248	-0.07123	-34.448	-0.09552	-33.248	-0.10868
-23.1945	-0.0383	-0.04093	-0.04106	-0.20346	-0.19158	-0.21876		4.2495	0.00925	-0.87025	0	-0.00982	-0.01948	0.03661		-23.447	0.10941	-9.647	-0.01801	-8.347	0.06229	-30.247	-0.0866	-34.447	-0.10666	-33.247	-0.09672
-23.1935	-0.03832	-0.04095	-0.04106	-0.20348	-0.1916	-0.21878		4.2505	0.00914	-0.85062	-0.000688434	-0.00945	-0.01866	0.03645		-23.446	0.103	-9.646	-0.01297	-8.346	0.0713	-30.246	-0.08057	-34.446	-0.11643	-33.246	-0.08544
-23.1925	-0.03833	-0.04095	-0.04106	-0.20348	-0.1916	-0.21878		4.2515	0.00868	-0.83036	-0.00141	-0.00909	-0.01875	0.03659		-23.445	0.09064	-9.645	0.00824	-8.345	0.06592	-30.245	-0.07855	-34.445	-0.12665	-33.245	-0.07751
-23.1915	-0.03835	-0.04095	-0.04106	-0.20348	-0.19161	-0.21878		4.2525	0.00884	-0.80931	-0.00174	-0.00918	-0.01793	0.03616		-23.444	0.05264	-9.644	0.02335	-8.344	0.06141	-30.244	-0.07159	-34.444	-0.13565	-33.244	-0.05622
-23.1905	-0.03836	-0.04095	-0.04106	-0.20348	-0.19162	-0.21879		4.2535	0.00841	-0.78836	-0.00243	-0.00882	-0.01802	0.03602		-23.443	0.0441	-9.643	0.03693	-8.343	0.06537	-30.243	-0.05621	-34.443	-0.13718	-33.243	-0.05984
-23.1895	-0.03838	-0.04095	-0.04106	-0.20348	-0.19162	-0.21879		4.2545	0.00827	-0.766	-0.00275	-0.00845	-0.0172	0.03559		-23.442	0.02609	-9.642	0.05264	-8.342	0.06658	-30.242	-0.07159	-34.442	-0.14679	-33.242	-0.06513
-23.1885	-0.03839	-0.04095	-0.04106	-0.20348	-0.19164	-0.21879		4.2555	0.00816	-0.74498	-0.00309	-0.00855	-0.01732	0.03545		-23.441	-0.03159	-9.641	0.04608	-8.341	0.06757	-30.241	-0.05658	-34.441	-0.15564	-33.241	-0.04453
-23.1875	-0.03842	-0.04093	-0.04106	-0.20349	-0.19165	-0.21879		4.2565	0.0083	-0.72127	-0.00377	-0.00816	-0.01741	0.0353		-23.44	-0.07629	-9.64	0.04669	-8.34	0.06328	-30.24	-0.02984	-34.44	-0.15015	-33.24	-0.02171
-23.1865	-0.03843	-0.04093	-0.04106	-0.20349	-0.19165	-0.21879		4.2575	0.00845	-0.70025	-0.00411	-0.00825	-0.01659	0.03486		-23.439	-0.11597	-9.639	0.04562	-8.339	0.04922	-30.239	-0.00568	-34.439	-0.15213	-33.239	-0.01712
-23.1855	-0.03845	-0.04093	-0.04108	-0.20349	-0.19167	-0.21881		4.2585	0.0083	-0.67655	-0.00482	-0.00834	-0.01668	0.03443		-23.438	-0.14816	-9.638	0.03311	-8.338	0.02758	-30.238	0.03058	-34.438	-0.15778	-33.238	-0.02853
-23.1845	-0.03846	-0.04092	-0.04108	-0.20349	-0.19167	-0.21881		4.2595	0.00873	-0.65553	-0.00516	-0.00798	-0.0168	0.0343		-23.437	-0.16357	-9.637	0.00916	-8.337	0.01165	-30.237	0.03845	-34.437	-0.15091	-33.237	-0.04411
-23.1835	-0.03849	-0.04092	-0.04108	-0.20349	-0.19168	-0.21881		4.2605	0.00889	-0.63247	-0.00586	-0.00807	-0.01689	0.03386		-23.436	-0.15854	-9.636	-0.00793	-8.336	-0.02	-30.236	0.03497	-34.436	-0.11551	-33.236	-0.04954
-23.1825	-0.03851	-0.04091	-0.04108	-0.20349	-0.19168	-0.21881		4.2615	0.00902	-0.61145	-0.00695	-0.00816	-0.01698	0.03343		-23.435	-0.15518	-9.635	-0.03342	-8.335	-0.03263	-30.235	0.02381	-34.435	-0.12848	-33.235	-0.04968
-23.1815	-0.03852	-0.04089	-0.04108	-0.20348	-0.1917	-0.21881		4.2625	0.00945	-0.58909	-0.00764	-0.00825	-0.01707	0.033		-23.434	-0.11536	-9.634	-0.02823	-8.334	-0.04955	-30.234	0.01813	-34.434	-0.11154	-33.234	-0.07236
-23.1805	-0.03853	-0.04089	-0.04108	-0.20348	-0.1917	-0.21881		4.2635	0.00986	-0.56884	-0.0087	-0.00832	-0.01718	0.03257		-23.433	-0.10559	-9.633	-0.04044	-8.333	-0.06954	-30.233	0.00568	-34.433	-0.10056	-33.233	-0.08057
-23.1795	-0.03855	-0.04088	-0.04108	-0.20348	-0.19171	-0.21881		4.2645	0.01057	-0.54713	-0.0098	-0.00841	-0.01727	0.03214		-23.432	-0.08118	-9.632	-0.05447	-8.332	-0.08558	-30.232	0.01373	-34.432	-0.09659	-33.232	-0.10632
-23.1785	-0.03858	-0.04086	-0.04108	-0.20348	-0.19171	-0.21881		4.2655	0.01045	-0.52676	-0.01086	-0.0085	-0.01736	0.03143		-23.431	-0.03555	-9.631	-0.0528	-8.331	-0.10162	-30.231	-0.00934	-34.431	-0.06714	-33.231	-0.12803
-23.1775	-0.03859	-0.04085	-0.04108	-0.20348	-0.19171	-0.21881		4.2665	0.01116	-0.50647	-0.0123	-0.00859	-0.01748	0.031		-23.43	0.00687	-9.63	-0.04486	-8.33	-0.11525	-30.23	-0.03424	-34.43	-0.06927	-33.23	-0.11411
-23.1765	-0.03861	-0.04083	-0.04108	-0.20346	-0.19172	-0.21881		4.2675	0.01132	-0.48684	-0.01341	-0.00868	-0.01757	0.03027		-23.429	0.02884	-9.629	-0.03693	-8.329	-0.11613	-30.229	-0.05567	-34.429	-0.07126	-33.229	-0.11453
-23.1755	-0.03862	-0.04082	-0.04109	-0.20346	-0.19172	-0.21881		4.2685	0.01175	-0.46858	-0.01448	-0.00877	-0.01766	0.02984		-23.428	0.06149	-9.628	-0.02625	-8.328	-0.10811	-30.228	-0.08387	-34.428	-0.07629	-33.228	-0.10938
-23.1745	-0.03864	-0.0408	-0.04109	-0.20346	-0.19172	-0.21881		4.2695	0.01216	-0.4496	-0.01518	-0.00886	-0.01684	0.02914		-23.427	0.13474	-9.627	-0.01953	-8.327	-0.10305	-30.227	-0.09595	-34.427	-0.09888	-33.227	-0.10228
-23.1735	-0.03864	-0.04079	-0.04109	-0.20346	-0.19172	-0.21881		4.2705	0.01259	-0.43338	-0.01625	-0.00895	-0.01693	0.02843		-23.426	0.20752	-9.626	-0.01358	-8.326	-0.0813	-30.226	-0.08624	-34.426	-0.11017	-33.226	-0.08865
-23.1725	-0.03865	-0.04078	-0.04109	-0.20345	-0.19172	-0.21881		4.2715	0.01302	-0.41513	-0.01657	-0.00902	-0.01705	0.0277		-23.425	0.34195	-9.625	0.00656	-8.325	-0.07361	-30.225	-0.08881	-34.425	-0.12451	-33.225	-0.08057
-23.1715	-0.03866	-0.04075	-0.04109	-0.20345	-0.19172	-0.21879		4.2725	0.01318	-0.39956	-0.0173	-0.00911	-0.01714	0.027		-23.424	-0.00351	-9.624	0.00854	-8.324	-0.06735	-30.224	-0.07873	-34.424	-0.15091	-33.224	-0.06109
-23.1705	-0.03866	-0.04073	-0.04111	-0.20345	-0.19172	-0.21879		4.2735	0.01359	-0.38338	-0.01764	-0.00966	-0.01723	0.02627		-23.423	-0.00473	-9.623	0.02274	-8.323	-0.04746	-30.223	-0.04907	-34.423	-0.17365	-33.223	-0.05719
-23.1695	-0.03868	-0.04072	-0.04111	-0.20343	-0.19172	-0.21879		4.2745	0.01373	-0.36913	-0.01757	-0.0093	-0.01732	0.02557		-23.422	-0.07431	-9.622	0.04318	-8.322	-0.03329	-30.222	-0.06226	-34.422	-0.16464	-33.222	-0.04926
-23.1685	-0.03868	-0.0407	-0.04111	-0.20343	-0.19172	-0.21879		4.2755	0.01389	-0.35433	-0.01791	-0.00984	-0.01743	0.02457		-23.421	-0.08133	-9.621	0.03738	-8.321	-0.02087	-30.221	-0.04944	-34.421	-0.17716	-33.221	-0.02491
-23.1675	-0.03868	-0.04069	-0.04111	-0.20342	-0.19171	-0.21878		4.2765	0.01402	-0.3408	-0.01748	-0.00993	-0.01661	0.02386		-23.42	-0.10071	-9.62	0.03693	-8.32	-0.01143	-30.22	-0.02472	-34.42	-0.17853	-33.22	-0.01294
-23.1665	-0.03869	-0.04066	-0.04111	-0.20342	-0.19171	-0.21878		4.2775	0.01418	-0.32665	-0.01745	-0.01002	-0.0167	0.02286		-23.419	-0.13474	-9.619	0.03693	-8.319	-0.00813	-30.219	-0.0055	-34.419	-0.1265	-33.219	-0.01044
-23.1655	-0.03869	-0.04065	-0.04112	-0.2034	-0.19171	-0.21876		4.2785	0.01432	-0.31451	-0.01741	-0.01009	-0.0168	0.02214		-23.418	-0.18829	-9.618	0.02502	-8.318	-0.01659	-30.218	0.01831	-34.418	-0.14145	-33.218	-0.01044
-23.1645	-0.03869	-0.04063	-0.04112	-0.2034	-0.1917	-0.21876		4.2795	0.01418	-0.30098	-0.01736	-0.01018	-0.01691	0.02143		-23.417	-0.19592	-9.617	0.00809	-8.317	-0.0223	-30.217	0.03259	-34.417	-0.14633	-33.217	-0.01879
-23.1635	-0.03868	-0.0406	-0.04112	-0.20339	-0.1917	-0.21875		4.2805	0.01461	-0.28956	-0.01732	-0.00982	-0.01609	0.02043		-23.416	-0.18173	-9.616	-0.00656	-8.316	-0.04449	-30.216	0.02527	-34.416	-0.09781	-33.216	-0.03688
-23.1625	-0.03868	-0.04059	-0.04112	-0.20339	-0.19168	-0.21875		4.2815	0.01418	-0.27742	-0.01764	-0.00991	-0.01618	0.0197		-23.415	-0.17578	-9.615	-0.02838	-8.315	-0.0457	-30.215	0.03168	-34.415	-0.05737	-33.215	-0.05121
-23.1615	-0.03868	-0.04057	-0.04114	-0.20339	-0.19168	-0.21874		4.2825	0.01434	-0.26665	-0.01759	-0.01	-0.01627	0.01873		-23.414	-0.15808	-9.614	-0.02594	-8.314	-0.04988	-30.214	0.01556	-34.414	0.0032	-33.214	-0.07181
-23.1605	-0.03866	-0.04055	-0.04114	-0.20338	-0.19167	-0.21874		4.2835	0.0142	-0.25658	-0.01791	-0.00964	-0.01545	0.018		-23.413	-0.14526	-9.613	-0.03372	-8.313	-0.06932	-30.213	-0.00146	-34.413	0.0058	-33.213	-0.07696
-23.1595	-0.03865	-0.04053	-0.04114	-0.20336	-0.19167	-0.21872		4.2845	0.01377	-0.24578	-0.01864	-0.00973	-0.01557	0.0173		-23.412	-0.1059	-9.612	-0.05356	-8.312	-0.08668	-30.212	0.01612	-34.412	-0.1622	-33.212	-0.06958
-23.1585	-0.03865	-0.04052	-0.04114	-0.20336	-0.19165	-0.21871		4.2855	0.01364	-0.23705	-0.01898	-0.0098	-0.01475	0.0163		-23.411	-0.05463	-9.611	-0.05127	-8.311	-0.09459	-30.211	0.00623	-34.411	-0.24536	-33.211	-0.08572
-23.1575	-0.03864	-0.0405	-0.04115	-0.20335	-0.19165	-0.21871		4.2865	0.01293	-0.22625	-0.01968	-0.00943	-0.01484	0.01557		-23.41	-0.00351	-9.61	-0.05005	-8.31	-0.10514	-30.21	-0.02344	-34.41	-0.68619	-33.21	-0.09477
-23.1565	-0.03862	-0.04047	-0.04115	-0.20335	-0.19164	-0.21869		4.2875	0.01282	-0.21825	-0.02002	-0.00952	-0.01402	0.01457		-23.409	0.0415	-9.609	-0.04349	-8.309	-0.10338	-30.209	-0.04798	-34.409	-0.49545	-33.209	-0.10409
-23.1555	-0.03861	-0.04046	-0.04115	-0.20333	-0.19162	-0.21869		4.2885	0.01209	-0.2088	-0.0207	-0.00916	-0.0132	0.01386		-23.408	0.08301	-9.608	-0.03082	-8.308	-0.0958	-30.208	-0.07379	-34.408	-0.38406	-33.208	-0.10966
-23.1545	-0.03858	-0.04045	-0.04115	-0.20332	-0.19162	-0.21868		4.2895	0.01193	-0.20149	-0.02105	-0.0088	-0.0133	0.01316		-23.407	0.0824	-9.607	-0.01236	-8.307	-0.08844	-30.207	-0.104	-34.407	-0.2623	-33.207	-0.09672
-23.1535	-0.03856	-0.04043	-0.04115	-0.2033	-0.19161	-0.21866		4.2905	0.01125	-0.19276	-0.02175	-0.00889	-0.01248	0.01243		-23.406	0.07721	-9.606	-0.00122	-8.306	-0.06855	-30.206	-0.09028	-34.406	-0.13809	-33.206	-0.08197
-23.1525	-0.03853	-0.04042	-0.04115	-0.2033	-0.1916	-0.21865		4.2915	0.01052	-0.18535	-0.0217	-0.00852	-0.01166	0.01173		-23.405	0.08041	-9.605	0.01953	-8.305	-0.06317	-30.205	-0.07654	-34.405	0.24216	-33.205	-0.07111
-23.1515	-0.03852	-0.0404	-0.04115	-0.20329	-0.1916	-0.21865		4.2925	0.01014	-0.17735	-0.02202	-0.00814	-0.01084	0.01073		-23.404	0.03738	-9.604	0.01877	-8.304	-0.05691	-30.204	-0.06683	-34.404	0.31052	-33.204	-0.05817
-23.1505	-0.03849	-0.04039	-0.04115	-0.20328	-0.19158	-0.21864		4.2935	0.00911	-0.16996	-0.02236	-0.00777	-0.01002	0.01		-23.403	0.03174	-9.603	0.03021	-8.303	-0.04417	-30.203	-0.04486	-34.403	0.34439	-33.203	-0.05441
[truncated: 80,019 more rows]

## Sheet: Figure 5
a													b														c													d
[truncated: 141,538 more rows]
[truncated: 15 more columns]
